# Supplementary material for: A Bayesian computational model reveals a failure to adapt interoceptive precision estimates across depression, anxiety, eating, and substance use disorders
Source: PLoS Comput Biol. 2020 Dec 14;16(12):e1008484. doi: 10.1371/journal.pcbi.1008484 (PMC7769623; doi:10.1371/journal.pcbi.1008484)
Supplement: S1 Modelling Code — (ZIP) [file pcbi.1008484.s007.zip]

Archive with 4 entries (4 files):
- HBT_generative_model.m
- Invert_HBT_model.m
- Simulate_and_recover_parameter_estimates.m
- spm_MDP_VB_X.m
