# Supplementary material for: A Bayesian computational model reveals a failure to adapt interoceptive precision estimates across depression, anxiety, eating, and substance use disorders
Source: PLoS Comput Biol. 2020 Dec 14;16(12):e1008484. doi: 10.1371/journal.pcbi.1008484 (PMC7769623; doi:10.1371/journal.pcbi.1008484)
Supplement: S1 Modelling Code — (ZIP) [file pcbi.1008484.s007.zip › HBT_generative_model.m]

function mdp = HBT_generative_model(IP,pHB)

% Function for setting up a generative model of a heartbeat tapping task
% Ryan Smith
% 9/29/2020

%Prior beliefs (D) about initial states 
%--------------------------------------------------------------------------

% always start in start state on each trial

D{1} = [1 0 0]';           % (start 'no heartbeat' 'heartbeat')


% set up mapping from hidden states to outcomes: A
%--------------------------------------------------------------------------
Nf    = numel(D); % number of state factors (1)
for f = 1:Nf
    Ns(f) = numel(D{f}); % number of states (3)
end
No    = [3];         % number of outcomes: (start, no beat, beat)
Ng    = numel(No);   % number of outcome modalities (1)
for g = 1:Ng
    A{g} = zeros([No(g),Ns]); % set up likelihood matrix (A)
end


% A  matrix (likelihood mapping)
%--------------------------------------------------------------------------

% columns: {start, no heartbeat, heartbeat)

A{1}(:,:) =   [1  0    0;  % start
               0 IP 1-IP;  % diastole
               0 1-IP IP]; % systole
       
for g = 1:Ng
    A{g} = double(A{g});
end

% B  matrix (state transition priors)
%--------------------------------------------------------------------------
 
% columns: {start, no heartbeat, heartbeat) at T=1
% rows: {start, no heartbeat, heartbeat) at T=2

B{1} = [0     0 0; % start
        1-pHB 1 0; % no heartbeat
        pHB   0 1];% heartbeat


% Time points in a trial (2) 
%--------------------------------------------------------------------------
T=2;

% priors over outcomes C
%--------------------------------------------------------------------------

% flat outcome priors

C{1}     = zeros(No(1),T);

%% MDP Structure - this will be used to generate arrays for multiple trials
%==========================================================================
mdp.T = T;                      % number of moves
mdp.A = A;                      % observation model
mdp.B = B;                      % transition probabilities
mdp.C = C;                      % priors over outcomes
mdp.D = D;                      % priors over initial states

label.factor{1}   = 'HB';   label.name{1}    = {'start','no beat','beat'};
label.modality{1} = 'HB';  label.outcome{1} = {'start','no beat','beat'};


mdp.label = label;

mdp       = spm_MDP_check(mdp);

end
