# Supplementary material for: A Bayesian computational model reveals a failure to adapt interoceptive precision estimates across depression, anxiety, eating, and substance use disorders
Source: PLoS Comput Biol. 2020 Dec 14;16(12):e1008484. doi: 10.1371/journal.pcbi.1008484 (PMC7769623; doi:10.1371/journal.pcbi.1008484)
Supplement: S1 Modelling Code — (ZIP) [file pcbi.1008484.s007.zip › Simulate_and_recover_parameter_estimates.m]

% Script for simulating data from a generative model of a heartbeat tapping
% task, and evaluating parameter recoverability through estimation using
% variational Bayes.

% Running this script requires supporting scripts with the SPM software
% package

% Ryan Smith
% 9/29/2020

clear all, close all
rng('shuffle')

  
N_trials = 100; % number of trials

Sim_params = [];  % set up matrix to store estimated parameters
true_params = []; % set up matrix to store true parameters

IP = .5;
pHB = .5; % just needs to have something in to start

mdp = HBT_generative_model(IP,pHB);

mdp.N_trials        = N_trials; % trials per block
mdp.IP = IP;
mdp.pHB = pHB;

MDP = mdp;

[MDP(1:N_trials)] = deal(MDP);

for i = 1:N_trials
    if rem(i, 2) == 0 
        MDP(i).o(:,2) = 2;
    else 
        MDP(i).o(:,2) = 3;
    end
end

IP_sequence = [.1 .2 .3 .4 .5 .6 .7 .8 .9];  % specify different IP values
pHB_sequence = [.1 .2 .3 .4 .5 .6 .7 .8 .9]; % specify different pHB values     

for IP = IP_sequence 
    for pHB = pHB_sequence 
              
MDP_temp = MDP;

A_fit =[1 0    0   ; % start
        0 IP   1-IP; % diastole
        0 1-IP IP ]; % systole
   
B_fit =[0    0 0;  % start
       1-pHB 1 0;  % no heartbeat
       pHB   0 1]; % heartbeat


for i = 1:N_trials
    MDP_temp(i).A{1} = A_fit; 
    MDP_temp(i).B{1} = B_fit; 

end

DCM.field = {'IP' 'pHB'};       %parameter (field) names to optimise
        
MDP_temp = spm_MDP_VB_X(MDP_temp); 

for i = 1:N_trials
    MDP_temp(i).action = find(rand < cumsum(MDP_temp(i).X{1,1}(2:3,2)),1)+1;
end

DCM.MDP   = mdp;                       % MDP model that will be estimated

DCM.field = {'IP' 'pHB'};              % parameter (field) names to optimise

DCM.U     = {MDP_temp.o};              % include the observations made by (real 
                                       % or simulated) participants
                                 
DCM.Y     = {MDP_temp.action};         % include the actions made by (real or 
                                       % simulated) participants
 
DCM       = Invert_HBT_model(DCM);
 
subplot(2,2,3)
xticklabels(DCM.field),xlabel('Parameter')
subplot(2,2,4)
xticklabels(DCM.field),xlabel('Parameter')           

field = fieldnames(DCM.M.pE);
for i = 1:length(field)
    if strcmp(field{i},'IP')
        prior(i) = 1/(1+exp(-DCM.M.pE.(field{i})));
        posterior(i) = 1/(1+exp(-DCM.Ep.(field{i})));
    elseif strcmp(field{i},'pHB')
        prior(i) = 1/(1+exp(-DCM.M.pE.(field{i})));
        posterior(i) = 1/(1+exp(-DCM.Ep.(field{i})));
    else
        prior(i) = exp(DCM.M.pE.(field{i}));
        posterior(i) = exp(DCM.Ep.(field{i}));
    end
end


Sim_params = [Sim_params; posterior]; % Get posteriors
true_params = [true_params; [IP pHB]];% Get true parameters


    end
end


params = [Sim_params(:,1) true_params(:,1) Sim_params(:,2) true_params(:,2)];
[Correlations, Significance] = corrcoef(params);
cor_sig = [];
cor_sig(:,:,1) = Correlations;
cor_sig(:,:,2) = Significance;
    
save('True_estimated_params_no_learning','params');
save('Recovery_results_no_learning','cor_sig');
    
