# Supplementary material for: A Bayesian computational model reveals a failure to adapt interoceptive precision estimates across depression, anxiety, eating, and substance use disorders
Source: PLoS Comput Biol. 2020 Dec 14;16(12):e1008484. doi: 10.1371/journal.pcbi.1008484 (PMC7769623; doi:10.1371/journal.pcbi.1008484)
Supplement: S1 Data — (CSV) [file pcbi.1008484.s008.csv]

id	Diagnosis	Age	ASI_CognConcerns	ASI_PhysConcerns	ASI_SociConcerns	ASI_TotalScore	DAST	BMI	MAIA_AttendReg	MAIA_BodyListen	MAIA_EmotAware	MAIA_NoDistract	MAIA_Notice	MAIA_NoWorry	MAIA_SelfReg	MAIA_Trust	OASIS	SCOFF	TAS_DifficultyDescribingFeelings	TAS_DifficultyIDFeelings	TAS_ExternallyOrientedThinking	TAS_Score	Sensory_precision	HB_prior	Anticipate_react	Model_accuracy	Trial	Sex_Male_1	Medicated_1	PHQ9	Guessing_n_taps	Guessing_n_heartbeats	Guessing_difficulty	Guessing_confidence	Guessing_intensity	Tone_n_taps	Tone_n_heartbeats	Tone_difficulty	Tone_confidence	Tone_intensity	No_Guessing_n_taps	No_Guessing_n_heartbeats	No_Guessing_difficulty	No_Guessing_confidence	No_Guessing_intensity	Breath_Hold_n_taps	Breath_Hold_n_heartbeats	Breath_Hold_difficulty	Breath_Hold_confidence
AA181	HC	22.2630137	2	1	9	12	0	22.5	2.714285714	2	3.8	3.333333333	4.25	4	2.75	3.333333333	0	1	10	10	27	47	0.053076353	0.499960382	0.446923647	0.555555556	Guessing	0	0	2	72	63	74	50	17	78	60	14	67	84	45	62	72	11	37	41	62	27	50
AA181	HC	22.2630137	2	1	9	12	0	22.5	2.714285714	2	3.8	3.333333333	4.25	4	2.75	3.333333333	0	1	10	10	27	47	0.167257018	0.276267979	0.667257018	0.715277778	Breath_hold	0	0	2	72	63	74	50	17	78	60	14	67	84	45	62	72	11	37	41	62	27	50
AA181	HC	22.2630137	2	1	9	12	0	22.5	2.714285714	2	3.8	3.333333333	4.25	4	2.75	3.333333333	0	1	10	10	27	47	0.022560649	0.321024757	0.522560649	0.6875	No_guessing	0	0	2	72	63	74	50	17	78	60	14	67	84	45	62	72	11	37	41	62	27	50
AA181	HC	22.2630137	2	1	9	12	0	22.5	2.714285714	2	3.8	3.333333333	4.25	4	2.75	3.333333333	0	1	10	10	27	47	0.302086455	0.499961273	0.197913545	0.818181818	Tone	0	0	2	72	63	74	50	17	78	60	14	67	84	45	62	72	11	37	41	62	27	50
AA438	Dep+Anx	47.83013699	0	0	3	3	0	28.7	4.857142857	4	4.4	1.666666667	5	4	4.75	4.666666667	8	0	14	14	27	55	0.314295787	0.48020218	0.814295787	0.831168831	Tone	0	1	5	44	60	8	50	11	75	61	3	85	89	32	63	28	50	24	23	64	74	94
AA438	Dep+Anx	47.83013699	0	0	3	3	0	28.7	4.857142857	4	4.4	1.666666667	5	4	4.75	4.666666667	8	0	14	14	27	55	0.046579561	0.326514691	0.546579561	0.68115942	Guessing	0	1	5	44	60	8	50	11	75	61	3	85	89	32	63	28	50	24	23	64	74	94
AA438	Dep+Anx	47.83013699	0	0	3	3	0	28.7	4.857142857	4	4.4	1.666666667	5	4	4.75	4.666666667	8	0	14	14	27	55	0.05379643	0.17240099	0.44620357	0.844594595	Breath_hold	0	1	5	44	60	8	50	11	75	61	3	85	89	32	63	28	50	24	23	64	74	94
AA438	Dep+Anx	47.83013699	0	0	3	3	0	28.7	4.857142857	4	4.4	1.666666667	5	4	4.75	4.666666667	8	0	14	14	27	55	0.090037472	0.230807882	0.590037472	0.777777778	No_guessing	0	1	5	44	60	8	50	11	75	61	3	85	89	32	63	28	50	24	23	64	74	94
AA576	HC	46.12328767	0	0	4	4	0	30.8	3.571428571	2	2.6	1.666666667	2	4	4.25	4.666666667	0	0	9	7	31	47	0.046911034	0.380537673	0.546911034	0.625	No_guessing	0	0	0	51	56	68	61	46	78	57	7	90	94	48	55	57	68	63	62	64	27	90
AA576	HC	46.12328767	0	0	4	4	0	30.8	3.571428571	2	2.6	1.666666667	2	4	4.25	4.666666667	0	0	9	7	31	47	0.038446825	0.403111736	0.461553175	0.6015625	Guessing	0	0	0	51	56	68	61	46	78	57	7	90	94	48	55	57	68	63	62	64	27	90
AA576	HC	46.12328767	0	0	4	4	0	30.8	3.571428571	2	2.6	1.666666667	2	4	4.25	4.666666667	0	0	9	7	31	47	0.209777636	0.401366773	0.290222364	0.713333333	Breath_hold	0	0	0	51	56	68	61	46	78	57	7	90	94	48	55	57	68	63	62	64	27	90
AA576	HC	46.12328767	0	0	4	4	0	30.8	3.571428571	2	2.6	1.666666667	2	4	4.25	4.666666667	0	0	9	7	31	47	0.361337444	0.499962206	0.861337444	0.883116883	Tone	0	0	0	51	56	68	61	46	78	57	7	90	94	48	55	57	68	63	62	64	27	90
AA624	HC	42.52876712	0	0	2	2	1	33.4	4.285714286	4.333333333	4.6	0	5	4	4	4.666666667	1	0	10	9	25	44	0.105071144	0.29578727	0.394928856	0.706666667	No_guessing	1	0	0	75	64	95	38	16	79	68	8	97	83	44	65	78	44	16	43	68	80	94
AA624	HC	42.52876712	0	0	2	2	1	33.4	4.285714286	4.333333333	4.6	0	5	4	4	4.666666667	1	0	10	9	25	44	0.142636311	0.271807738	0.357363689	0.724358974	Breath_hold	1	0	0	75	64	95	38	16	79	68	8	97	83	44	65	78	44	16	43	68	80	94
AA624	HC	42.52876712	0	0	2	2	1	33.4	4.285714286	4.333333333	4.6	0	5	4	4	4.666666667	1	0	10	9	25	44	0.000940534	0.499047562	0.500940534	0.506578947	Guessing	1	0	0	75	64	95	38	16	79	68	8	97	83	44	65	78	44	16	43	68	80	94
AA624	HC	42.52876712	0	0	2	2	1	33.4	4.285714286	4.333333333	4.6	0	5	4	4	4.666666667	1	0	10	9	25	44	0.003745184	0.500928868	0.496254816	0.525974026	Tone	1	0	0	75	64	95	38	16	79	68	8	97	83	44	65	78	44	16	43	68	80	94
AB765	HC	20.43013699	0	1	2	3	0	23.4	3	1.333333333	3.2	3.666666667	4.5	3.333333333	3.5	3	2	0	11	10	27	48	0.024555562	0.141622901	0.524555562	0.88	Breath_hold	1	0	0	71	61	86	22	3	78	61	55	71	71	11	60	100	0	14	18	64	23	72
AB765	HC	20.43013699	0	1	2	3	0	23.4	3	1.333333333	3.2	3.666666667	4.5	3.333333333	3.5	3	2	0	11	10	27	48	0.01617364	0.10697245	0.48382636	0.921428571	No_guessing	1	0	0	71	61	86	22	3	78	61	55	71	71	11	60	100	0	14	18	64	23	72
AB765	HC	20.43013699	0	1	2	3	0	23.4	3	1.333333333	3.2	3.666666667	4.5	3.333333333	3.5	3	2	0	11	10	27	48	0.00302253	0.499994069	0.50302253	0.521126761	Guessing	1	0	0	71	61	86	22	3	78	61	55	71	71	11	60	100	0	14	18	64	23	72
AB765	HC	20.43013699	0	1	2	3	0	23.4	3	1.333333333	3.2	3.666666667	4.5	3.333333333	3.5	3	2	0	11	10	27	48	0.180100391	0.499960468	0.319899609	0.688311688	Tone	1	0	0	71	61	86	22	3	78	61	55	71	71	11	60	100	0	14	18	64	23	72
AB830	Dep	55.2630137	10	6	4	20	0	27.6	1.857142857	2.666666667	4	2.333333333	4	1.333333333	1.25	3.333333333	8	2	11	17	24	52	0.038005664	0.096548161	0.538005664	0.936507937	Breath_hold	0	1	12	48	59	56	32	39	78	57	32	64	67	20	58	76	14	23	8	54	65	32
AB830	Dep	55.2630137	10	6	4	20	0	27.6	1.857142857	2.666666667	4	2.333333333	4	1.333333333	1.25	3.333333333	8	2	11	17	24	52	0.071849424	0.167364834	0.428150576	0.850746269	No_guessing	0	1	12	48	59	56	32	39	78	57	32	64	67	20	58	76	14	23	8	54	65	32
AB830	Dep	55.2630137	10	6	4	20	0	27.6	1.857142857	2.666666667	4	2.333333333	4	1.333333333	1.25	3.333333333	8	2	11	17	24	52	0.289997697	0.499961147	0.789997697	0.805194805	Tone	0	1	12	48	59	56	32	39	78	57	32	64	67	20	58	76	14	23	8	54	65	32
AB830	Dep	55.2630137	10	6	4	20	0	27.6	1.857142857	2.666666667	4	2.333333333	4	1.333333333	1.25	3.333333333	8	2	11	17	24	52	3.94E-05	0.36522073	0.499960649	0.641791045	Guessing	0	1	12	48	59	56	32	39	78	57	32	64	67	20	58	76	14	23	8	54	65	32
AB903	Dep	49.76164384	4	0	9	13	0	36.4	2.714285714	2	4.2	0.333333333	4.25	4.333333333	3	2.666666667	9	2	19	23	24	66	3.09E-05	0.048053889	0.499969074	1	Breath_hold	0	0	14	65	54	91	32	42	78	54	16	51	98	29	55	100	22	48	0	55	100	100
AB903	Dep	49.76164384	4	0	9	13	0	36.4	2.714285714	2	4.2	0.333333333	4.25	4.333333333	3	2.666666667	9	2	19	23	24	66	0.009925044	0.245931373	0.490074956	0.76984127	No_guessing	0	0	14	65	54	91	32	42	78	54	16	51	98	29	55	100	22	48	0	55	100	100
AB903	Dep	49.76164384	4	0	9	13	0	36.4	2.714285714	2	4.2	0.333333333	4.25	4.333333333	3	2.666666667	9	2	19	23	24	66	0.00349951	0.504652237	0.49650049	0.532786885	Guessing	0	0	14	65	54	91	32	42	78	54	16	51	98	29	55	100	22	48	0	55	100	100
AB903	Dep	49.76164384	4	0	9	13	0	36.4	2.714285714	2	4.2	0.333333333	4.25	4.333333333	3	2.666666667	9	2	19	23	24	66	0.192356407	0.499960516	0.692356407	0.701298701	Tone	0	0	14	65	54	91	32	42	78	54	16	51	98	29	55	100	22	48	0	55	100	100
AC609	Dep+Anx	35.93424658	2	9	9	20	0	25.4	3.285714286	3.333333333	3	1.666666667	4.75	2.333333333	2.75	4	10	0	13	16	22	51	0.049117727	0.138805798	0.549117727	0.881578947	Breath_hold	0	1	9	65	69	41	49	24	78	67	7	80	85	22	63	50	36	38	18	66	38	45
AC609	Dep+Anx	35.93424658	2	9	9	20	0	25.4	3.285714286	3.333333333	3	1.666666667	4.75	2.333333333	2.75	4	10	0	13	16	22	51	0.066121634	0.163215551	0.433878366	0.853333333	No_guessing	0	1	9	65	69	41	49	24	78	67	7	80	85	22	63	50	36	38	18	66	38	45
AC609	Dep+Anx	35.93424658	2	9	9	20	0	25.4	3.285714286	3.333333333	3	1.666666667	4.75	2.333333333	2.75	4	10	0	13	16	22	51	0.031278167	0.414609566	0.468721833	0.588607595	Guessing	0	1	9	65	69	41	49	24	78	67	7	80	85	22	63	50	36	38	18	66	38	45
AC609	Dep+Anx	35.93424658	2	9	9	20	0	25.4	3.285714286	3.333333333	3	1.666666667	4.75	2.333333333	2.75	4	10	0	13	16	22	51	0.253622439	0.499960846	0.753622439	0.766233766	Tone	0	1	9	65	69	41	49	24	78	67	7	80	85	22	63	50	36	38	18	66	38	45
AC908	Anx	29.55616438	16	18	22	56	0	25	4.714285714	2.666666667	4	2	4.75	1.333333333	3.5	3.333333333	8	0	10	9	26	45	0.1115552	0.209073006	0.6115552	0.797297297	No_guessing	0	1	3	61	65	76	4	0	74	63	7	73	86	30	63	50	24	14	32	70	50	25
AC908	Anx	29.55616438	16	18	22	56	0	25	4.714285714	2.666666667	4	2	4.75	1.333333333	3.5	3.333333333	8	0	10	9	26	45	0.017168513	0.206672188	0.482831487	0.807228916	Breath_hold	0	1	3	61	65	76	4	0	74	63	7	73	86	30	63	50	24	14	32	70	50	25
AC908	Anx	29.55616438	16	18	22	56	0	25	4.714285714	2.666666667	4	2	4.75	1.333333333	3.5	3.333333333	8	0	10	9	26	45	0.058679753	0.404260633	0.558679753	0.598684211	Guessing	0	1	3	61	65	76	4	0	74	63	7	73	86	30	63	50	24	14	32	70	50	25
AC908	Anx	29.55616438	16	18	22	56	0	25	4.714285714	2.666666667	4	2	4.75	1.333333333	3.5	3.333333333	8	0	10	9	26	45	0.192865325	0.471045354	0.692865325	0.701298701	Tone	0	1	3	61	65	76	4	0	74	63	7	73	86	30	63	50	24	14	32	70	50	25
AD421	HC	28.63561644	1	0	10	11	0	24.8	4.428571429	4.666666667	4.6	3	3.75	2	4.25	4	3	0	12	15	33	60	0.103793263	0.105368674	0.396206737	0.914473684	Breath_hold	0	0	0	11	71	74	0	0	78	68	27	83	100	0	68	100	0	0	13	65	66	41
AD421	HC	28.63561644	1	0	10	11	0	24.8	4.428571429	4.666666667	4.6	3	3.75	2	4.25	4	3	0	12	15	33	60	3.15E-05	0.039932943	0.499968504	1	No_guessing	0	0	0	11	71	74	0	0	78	68	27	83	100	0	68	100	0	0	13	65	66	41
AD421	HC	28.63561644	1	0	10	11	0	24.8	4.428571429	4.666666667	4.6	3	3.75	2	4.25	4	3	0	12	15	33	60	0.093320121	0.499960249	0.593320121	0.597402597	Tone	0	0	0	11	71	74	0	0	78	68	27	83	100	0	68	100	0	0	13	65	66	41
AD421	HC	28.63561644	1	0	10	11	0	24.8	4.428571429	4.666666667	4.6	3	3.75	2	4.25	4	3	0	12	15	33	60	0.047018369	0.092104564	0.547018369	0.932926829	Guessing	0	0	0	11	71	74	0	0	78	68	27	83	100	0	68	100	0	0	13	65	66	41
AD656	HC	52.70958904	0	3	5	8	0	19.7	3.857142857	1	3.8	3.333333333	3.5	2.666666667	4	5	2	0	9	7	26	42	0.010345391	0.149997082	0.489654609	0.867816092	Breath_hold	0	0	0	57	68	50	11	6	77	69	1	72	73	0	68	77	99	1	23	75	16	39
AD656	HC	52.70958904	0	3	5	8	0	19.7	3.857142857	1	3.8	3.333333333	3.5	2.666666667	4	5	2	0	9	7	26	42	3.15E-05	0.039548159	0.499968476	1	No_guessing	0	0	0	57	68	50	11	6	77	69	1	72	73	0	68	77	99	1	23	75	16	39
AD656	HC	52.70958904	0	3	5	8	0	19.7	3.857142857	1	3.8	3.333333333	3.5	2.666666667	4	5	2	0	9	7	26	42	0.01949834	0.366272844	0.51949834	0.639240506	Guessing	0	0	0	57	68	50	11	6	77	69	1	72	73	0	68	77	99	1	23	75	16	39
AD656	HC	52.70958904	0	3	5	8	0	19.7	3.857142857	1	3.8	3.333333333	3.5	2.666666667	4	5	2	0	9	7	26	42	0.229197145	0.499960693	0.729197145	0.74025974	Tone	0	0	0	57	68	50	11	6	77	69	1	72	73	0	68	77	99	1	23	75	16	39
AE646	Dep	21.73150685	2	10	8	20	0	34.3	NA	NA	NA	NA	NA	NA	NA	NA	8	3	NA	NA	NA	NA	0.16775809	0.499960425	0.33224191	0.675324675	Tone	0	0	9	62	69	7	71	78	78	65	13	83	85	53	68	30	60	63	8	54	58	75
AE646	Dep	21.73150685	2	10	8	20	0	34.3	NA	NA	NA	NA	NA	NA	NA	NA	8	3	NA	NA	NA	NA	0.156445408	0.085932231	0.343554592	0.936507937	Breath_hold	0	0	9	62	69	7	71	78	78	65	13	83	85	53	68	30	60	63	8	54	58	75
AE646	Dep	21.73150685	2	10	8	20	0	34.3	NA	NA	NA	NA	NA	NA	NA	NA	8	3	NA	NA	NA	NA	0.046972303	0.341111422	0.453027697	0.664556962	No_guessing	0	0	9	62	69	7	71	78	78	65	13	83	85	53	68	30	60	63	8	54	58	75
AE646	Dep	21.73150685	2	10	8	20	0	34.3	NA	NA	NA	NA	NA	NA	NA	NA	8	3	NA	NA	NA	NA	0.012423776	0.387244295	0.512423776	0.617283951	Guessing	0	0	9	62	69	7	71	78	78	65	13	83	85	53	68	30	60	63	8	54	58	75
AF385	HC	21.34520548	0	0	2	2	0	22.7	3.285714286	0	1.4	3.333333333	3.5	3.666666667	3.5	4	2	0	13	11	26	50	3.17E-05	0.037741357	0.499968343	1	No_guessing	0	0	1	28	72	100	0	0	78	70	9	97	100	0	72	100	75	0	7	72	84	37
AF385	HC	21.34520548	0	0	2	2	0	22.7	3.285714286	0	1.4	3.333333333	3.5	3.666666667	3.5	4	2	0	13	11	26	50	0.180100391	0.499960468	0.319899609	0.688311688	Tone	0	0	1	28	72	100	0	0	78	70	9	97	100	0	72	100	75	0	7	72	84	37
AF385	HC	21.34520548	0	0	2	2	0	22.7	3.285714286	0	1.4	3.333333333	3.5	3.666666667	3.5	4	2	0	13	11	26	50	0.056919801	0.068957058	0.443080199	0.958823529	Breath_hold	0	0	1	28	72	100	0	0	78	70	9	97	100	0	72	100	75	0	7	72	84	37
AF385	HC	21.34520548	0	0	2	2	0	22.7	3.285714286	0	1.4	3.333333333	3.5	3.666666667	3.5	4	2	0	13	11	26	50	0.0095097	0.178853391	0.4904903	0.837349398	Guessing	0	0	1	28	72	100	0	0	78	70	9	97	100	0	72	100	75	0	7	72	84	37
AF486	Dep+Anx	52.80547945	1	6	3	10	0	21.8	0.285714286	0.666666667	2.8	0	3	3.333333333	3	0	6	2	8	7	21	36	0.080888653	0.499960231	0.580888653	0.584415584	Tone	0	1	15	37	60	59	51	37	78	61	41	52	70	14	60	42	48	31	11	65	44	49
AF486	Dep+Anx	52.80547945	1	6	3	10	0	21.8	0.285714286	0.666666667	2.8	0	3	3.333333333	3	0	6	2	8	7	21	36	0.059031034	0.277717161	0.559031034	0.731884058	Guessing	0	1	15	37	60	59	51	37	78	61	41	52	70	14	60	42	48	31	11	65	44	49
AF486	Dep+Anx	52.80547945	1	6	3	10	0	21.8	0.285714286	0.666666667	2.8	0	3	3.333333333	3	0	6	2	8	7	21	36	0.015949942	0.100661664	0.484050058	0.926666667	Breath_hold	0	1	15	37	60	59	51	37	78	61	41	52	70	14	60	42	48	31	11	65	44	49
AF486	Dep+Anx	52.80547945	1	6	3	10	0	21.8	0.285714286	0.666666667	2.8	0	3	3.333333333	3	0	6	2	8	7	21	36	0.086851822	0.123094266	0.586851822	0.898550725	No_guessing	0	1	15	37	60	59	51	37	78	61	41	52	70	14	60	42	48	31	11	65	44	49
AG134	HC	52.81369863	0	0	0	0	0	28.6	3.142857143	2	3.2	3	3.75	4.666666667	3.75	4	2	0	11	7	25	43	0.004679958	0.499994044	0.495320042	0.532467532	Tone	0	0	0	58	63	49	50	14	78	64	6	86	72	0	60	50	50	0	0	69	57	2
AG134	HC	52.81369863	0	0	0	0	0	28.6	3.142857143	2	3.2	3	3.75	4.666666667	3.75	4	2	0	11	7	25	43	0.093589847	0.388054015	0.406410153	0.613333333	Guessing	0	0	0	58	63	49	50	14	78	64	6	86	72	0	60	50	50	0	0	69	57	2
AG134	HC	52.81369863	0	0	0	0	0	28.6	3.142857143	2	3.2	3	3.75	4.666666667	3.75	4	2	0	11	7	25	43	3.15E-05	0.039548159	0.499968476	1	Breath_hold	0	0	0	58	63	49	50	14	78	64	6	86	72	0	60	50	50	0	0	69	57	2
AG134	HC	52.81369863	0	0	0	0	0	28.6	3.142857143	2	3.2	3	3.75	4.666666667	3.75	4	2	0	11	7	25	43	3.13E-05	0.043341116	0.499968748	1	No_guessing	0	0	0	58	63	49	50	14	78	64	6	86	72	0	60	50	50	0	0	69	57	2
AG513	HC	22.5369863	1	6	8	15	0	21.3	2.714285714	0	2	2	1.75	2.333333333	2.5	3.333333333	0	0	14	11	29	54	0.124452368	0.506570603	0.375547632	0.62987013	Tone	1	0	1	66	59	33	15	6	79	60	26	91	91	6	57	45	54	6	35	64	12	45
AG513	HC	22.5369863	1	6	8	15	0	21.3	2.714285714	0	2	2	1.75	2.333333333	2.5	3.333333333	0	0	14	11	29	54	0.041917554	0.079097802	0.458082446	0.955223881	No_guessing	1	0	1	66	59	33	15	6	79	60	26	91	91	6	57	45	54	6	35	64	12	45
AG513	HC	22.5369863	1	6	8	15	0	21.3	2.714285714	0	2	2	1.75	2.333333333	2.5	3.333333333	0	0	14	11	29	54	0.040949856	0.472572545	0.540949856	0.542857143	Guessing	1	0	1	66	59	33	15	6	79	60	26	91	91	6	57	45	54	6	35	64	12	45
AG513	HC	22.5369863	1	6	8	15	0	21.3	2.714285714	0	2	2	1.75	2.333333333	2.5	3.333333333	0	0	14	11	29	54	0.008290887	0.240186457	0.508290887	0.772727273	Breath_hold	1	0	1	66	59	33	15	6	79	60	26	91	91	6	57	45	54	6	35	64	12	45
AG599	Dep	29.65753425	6	2	3	11	0	38.1	3.714285714	0	3.2	1.333333333	0.25	4.333333333	2	2	9	3	14	24	26	64	3.10E-05	0.046359982	0.499968958	1	No_guessing	0	0	14	92	59	64	22	0	74	63	1	100	99	0	56	100	0	0	0	57	98	50
AG599	Dep	29.65753425	6	2	3	11	0	38.1	3.714285714	0	3.2	1.333333333	0.25	4.333333333	2	2	9	3	14	24	26	64	3.11E-05	0.045824511	0.499968921	1	Breath_hold	0	0	14	92	59	64	22	0	74	63	1	100	99	0	56	100	0	0	0	57	98	50
AG599	Dep	29.65753425	6	2	3	11	0	38.1	3.714285714	0	3.2	1.333333333	0.25	4.333333333	2	2	9	3	14	24	26	64	0.320675268	0.469612998	0.179324732	0.837662338	Tone	0	0	14	92	59	64	22	0	74	63	1	100	99	0	56	100	0	0	0	57	98	50
AG599	Dep	29.65753425	6	2	3	11	0	38.1	3.714285714	0	3.2	1.333333333	0.25	4.333333333	2	2	9	3	14	24	26	64	3.93E-05	0.667625947	0.499960717	0.676470588	Guessing	0	0	14	92	59	64	22	0	74	63	1	100	99	0	56	100	0	0	0	57	98	50
AG696	HC	19.86849315	0	1	5	6	0	22.6	2.285714286	0	1.2	2.666666667	3	3.333333333	1.75	3.666666667	1	0	12	9	29	50	0.037188354	0.170152661	0.537188354	0.8515625	No_guessing	1	0	1	105	60	68	27	14	78	57	14	96	90	19	54	81	64	31	44	58	57	70
AG696	HC	19.86849315	0	1	5	6	0	22.6	2.285714286	0	1.2	2.666666667	3	3.333333333	1.75	3.666666667	1	0	12	9	29	50	0.046579561	0.326514691	0.546579561	0.68115942	Breath_hold	1	0	1	105	60	68	27	14	78	57	14	96	90	19	54	81	64	31	44	58	57	70
AG696	HC	19.86849315	0	1	5	6	0	22.6	2.285714286	0	1.2	2.666666667	3	3.333333333	1.75	3.666666667	1	0	12	9	29	50	0.32011416	0.510068662	0.17988584	0.837662338	Tone	1	0	1	105	60	68	27	14	78	57	14	96	90	19	54	81	64	31	44	58	57	70
AG696	HC	19.86849315	0	1	5	6	0	22.6	2.285714286	0	1.2	2.666666667	3	3.333333333	1.75	3.666666667	1	0	12	9	29	50	3.92E-05	0.707541727	0.499960781	0.718309859	Guessing	1	0	1	105	60	68	27	14	78	57	14	96	90	19	54	81	64	31	44	58	57	70
AG777	HC	26.90136986	0	0	7	7	0	21.3	3.142857143	2.333333333	3.4	2.666666667	3.5	3.666666667	3.75	3	1	0	17	12	25	54	0.017699763	0.382235803	0.517699763	0.622093023	No_guessing	0	0	2	72	72	39	62	32	78	73	50	69	77	65	75	61	50	35	35	69	47	50
AG777	HC	26.90136986	0	0	7	7	0	21.3	3.142857143	2.333333333	3.4	2.666666667	3.5	3.666666667	3.75	3	1	0	17	12	25	54	0.15539657	0.499960387	0.34460343	0.662337662	Tone	0	0	2	72	72	39	62	32	78	73	50	69	77	65	75	61	50	35	35	69	47	50
AG777	HC	26.90136986	0	0	7	7	0	21.3	3.142857143	2.333333333	3.4	2.666666667	3.5	3.666666667	3.75	3	1	0	17	12	25	54	0.008151823	0.228956675	0.508151823	0.783950617	Breath_hold	0	0	2	72	72	39	62	32	78	73	50	69	77	65	75	61	50	35	35	69	47	50
AG777	HC	26.90136986	0	0	7	7	0	21.3	3.142857143	2.333333333	3.4	2.666666667	3.5	3.666666667	3.75	3	1	0	17	12	25	54	0.211734773	0.423623184	0.288265227	0.71686747	Guessing	0	0	2	72	72	39	62	32	78	73	50	69	77	65	75	61	50	35	35	69	47	50
AH145	Dep	26.35342466	4	2	3	9	1	19.7	3.571428571	2.666666667	1	2.333333333	3	4	2.25	3	0	0	9	7	28	44	3.15E-05	0.040326158	0.499968532	1	No_guessing	0	0	11	67	62	59	16	0	77	63	1	94	99	0	66	0	99	0	1	63	0	100
AH145	Dep	26.35342466	4	2	3	9	1	19.7	3.571428571	2.666666667	1	2.333333333	3	4	2.25	3	0	0	9	7	28	44	0.028841615	0.046882144	0.471158385	0.993150685	Breath_hold	0	0	11	67	62	59	16	0	77	63	1	94	99	0	66	0	99	0	1	63	0	100
AH145	Dep	26.35342466	4	2	3	9	1	19.7	3.571428571	2.666666667	1	2.333333333	3	4	2.25	3	0	0	9	7	28	44	0.099547824	0.493492654	0.599547824	0.603896104	Tone	0	0	11	67	62	59	16	0	77	63	1	94	99	0	66	0	99	0	1	63	0	100
AH145	Dep	26.35342466	4	2	3	9	1	19.7	3.571428571	2.666666667	1	2.333333333	3	4	2.25	3	0	0	9	7	28	44	0.12651202	0.464687048	0.37348798	0.631944444	Guessing	0	0	11	67	62	59	16	0	77	63	1	94	99	0	66	0	99	0	1	63	0	100
AH165	Eating+	20.84931507	9	3	13	25	0	19.7	2.714285714	2	4.2	1.666666667	2.75	2	3.75	2.666666667	8	3	14	15	25	54	0.071743954	0.07090085	0.428256046	0.954545455	No_guessing	0	1	1	63	75	93	0	17	77	76	65	59	95	8	76	100	0	0	17	76	56	59
AH165	Eating+	20.84931507	9	3	13	25	0	19.7	2.714285714	2	4.2	1.666666667	2.75	2	3.75	2.666666667	8	3	14	15	25	54	0.03682887	0.115630259	0.46317113	0.904494382	Breath_hold	0	1	1	63	75	93	0	17	77	76	65	59	95	8	76	100	0	0	17	76	56	59
AH165	Eating+	20.84931507	9	3	13	25	0	19.7	2.714285714	2	4.2	1.666666667	2.75	2	3.75	2.666666667	8	3	14	15	25	54	0.266043216	0.483026721	0.233956784	0.779220779	Tone	0	1	1	63	75	93	0	17	77	76	65	59	95	8	76	100	0	0	17	76	56	59
AH165	Eating+	20.84931507	9	3	13	25	0	19.7	2.714285714	2	4.2	1.666666667	2.75	2	3.75	2.666666667	8	3	14	15	25	54	0.006017996	0.371182682	0.493982004	0.63372093	Guessing	0	1	1	63	75	93	0	17	77	76	65	59	95	8	76	100	0	0	17	76	56	59
AH224	Dep+Anx	37.43013699	10	17	18	45	0	26.7	3.857142857	3.666666667	5	0.666666667	5	1.666666667	2.5	3.333333333	5	2	10	12	25	47	3.99E-05	0.350541161	0.499960118	0.655172414	No_guessing	0	1	10	118	78	37	50	35	77	79	11	69	100	60	75	6	63	78	45	63	39	26
AH224	Dep+Anx	37.43013699	10	17	18	45	0	26.7	3.857142857	3.666666667	5	0.666666667	5	1.666666667	2.5	3.333333333	5	2	10	12	25	47	0.082023254	0.308986006	0.417976746	0.695945946	Breath_hold	0	1	10	118	78	37	50	35	77	79	11	69	100	60	75	6	63	78	45	63	39	26
AH224	Dep+Anx	37.43013699	10	17	18	45	0	26.7	3.857142857	3.666666667	5	0.666666667	5	1.666666667	2.5	3.333333333	5	2	10	12	25	47	0.004668051	0.499994044	0.504668051	0.532467532	Tone	0	1	10	118	78	37	50	35	77	79	11	69	100	60	75	6	63	78	45	63	39	26
AH224	Dep+Anx	37.43013699	10	17	18	45	0	26.7	3.857142857	3.666666667	5	0.666666667	5	1.666666667	2.5	3.333333333	5	2	10	12	25	47	0.044223491	0.601513191	0.455776509	0.604395604	Guessing	0	1	10	118	78	37	50	35	77	79	11	69	100	60	75	6	63	78	45	63	39	26
AH360	Dep+Anx	25.38356164	16	20	14	50	1	23.8	2.714285714	1.333333333	3.6	2.333333333	4	1	2.25	2.333333333	12	0	11	23	28	62	3.18E-05	0.035800254	0.499968197	1	No_guessing	0	1	13	53	76	63	50	29	75	78	4	90	99	0	76	50	50	0	41	89	50	65
AH360	Dep+Anx	25.38356164	16	20	14	50	1	23.8	2.714285714	1.333333333	3.6	2.333333333	4	1	2.25	2.333333333	12	0	11	23	28	62	0.308623211	0.470954659	0.808623211	0.824675325	Tone	0	1	13	53	76	63	50	29	75	78	4	90	99	0	76	50	50	0	41	89	50	65
AH360	Dep+Anx	25.38356164	16	20	14	50	1	23.8	2.714285714	1.333333333	3.6	2.333333333	4	1	2.25	2.333333333	12	0	11	23	28	62	0.034816056	0.210894909	0.465183944	0.799019608	Breath_hold	0	1	13	53	76	63	50	29	75	78	4	90	99	0	76	50	50	0	41	89	50	65
AH360	Dep+Anx	25.38356164	16	20	14	50	1	23.8	2.714285714	1.333333333	3.6	2.333333333	4	1	2.25	2.333333333	12	0	11	23	28	62	0.018943756	0.305077683	0.518943756	0.702247191	Guessing	0	1	13	53	76	63	50	29	75	78	4	90	99	0	76	50	50	0	41	89	50	65
AH373	Dep+Anx	41.81917808	4	15	9	28	0	26.6	2.714285714	0.333333333	4	2.666666667	3.75	2	1.25	5	8	0	14	19	28	61	3.19E-05	0.034067653	0.499968065	1	No_guessing	0	0	5	36	83	1	49	0	77	84	20	69	49	0	82	1	82	0	0	87	3	92
AH373	Dep+Anx	41.81917808	4	15	9	28	0	26.6	2.714285714	0.333333333	4	2.666666667	3.75	2	1.25	5	8	0	14	19	28	61	3.20E-05	0.033011852	0.499967983	1	Breath_hold	0	0	5	36	83	1	49	0	77	84	20	69	49	0	82	1	82	0	0	87	3	92
AH373	Dep+Anx	41.81917808	4	15	9	28	0	26.6	2.714285714	0.333333333	4	2.666666667	3.75	2	1.25	5	8	0	14	19	28	61	0.099547824	0.493492654	0.599547824	0.603896104	Tone	0	0	5	36	83	1	49	0	77	84	20	69	49	0	82	1	82	0	0	87	3	92
AH373	Dep+Anx	41.81917808	4	15	9	28	0	26.6	2.714285714	0.333333333	4	2.666666667	3.75	2	1.25	5	8	0	14	19	28	61	3.93E-05	0.197879437	0.499960653	0.81443299	Guessing	0	0	5	36	83	1	49	0	77	84	20	69	49	0	82	1	82	0	0	87	3	92
AH430	Dep	21.66849315	16	1	10	27	0	24	1.714285714	3.333333333	3.4	1.333333333	3.5	2	2.5	2	10	0	19	25	24	68	3.52E-05	0.063374241	0.499964786	0.965909091	No_guessing	0	0	9	35	83	72	41	24	78	74	37	92	100	6	75	93	47	7	36	78	69	55
AH430	Dep	21.66849315	16	1	10	27	0	24	1.714285714	3.333333333	3.4	1.333333333	3.5	2	2.5	2	10	0	19	25	24	68	0.054635572	0.192835379	0.554635572	0.817708333	Guessing	0	0	9	35	83	72	41	24	78	74	37	92	100	6	75	93	47	7	36	78	69	55
AH430	Dep	21.66849315	16	1	10	27	0	24	1.714285714	3.333333333	3.4	1.333333333	3.5	2	2.5	2	10	0	19	25	24	68	0.384472224	0.499962815	0.884472224	0.909090909	Tone	0	0	9	35	83	72	41	24	78	74	37	92	100	6	75	93	47	7	36	78	69	55
AH430	Dep	21.66849315	16	1	10	27	0	24	1.714285714	3.333333333	3.4	1.333333333	3.5	2	2.5	2	10	0	19	25	24	68	0.093807207	0.201778557	0.406192793	0.804347826	Breath_hold	0	0	9	35	83	72	41	24	78	74	37	92	100	6	75	93	47	7	36	78	69	55
AH553	Dep+Anx	35.36438356	1	2	6	9	4	33.6	2.714285714	2.333333333	2.8	1	3	4	2.5	2	7	1	18	14	27	59	0.048802458	0.108632735	0.548802458	0.919117647	Breath_hold	0	1	10	65	59	80	12	23	78	57	26	69	96	16	53	83	50	32	11	59	96	20
AH553	Dep+Anx	35.36438356	1	2	6	9	4	33.6	2.714285714	2.333333333	2.8	1	3	4	2.5	2	7	1	18	14	27	59	0.005325381	0.497861501	0.505325381	0.537313433	Guessing	0	1	10	65	59	80	12	23	78	57	26	69	96	16	53	83	50	32	11	59	96	20
AH553	Dep+Anx	35.36438356	1	2	6	9	4	33.6	2.714285714	2.333333333	2.8	1	3	4	2.5	2	7	1	18	14	27	59	0.180100391	0.499960468	0.319899609	0.688311688	Tone	0	1	10	65	59	80	12	23	78	57	26	69	96	16	53	83	50	32	11	59	96	20
AH553	Dep+Anx	35.36438356	1	2	6	9	4	33.6	2.714285714	2.333333333	2.8	1	3	4	2.5	2	7	1	18	14	27	59	3.73E-05	0.15446843	0.499962711	0.870967742	No_guessing	0	1	10	65	59	80	12	23	78	57	26	69	96	16	53	83	50	32	11	59	96	20
AH589	HC	34.27671233	0	3	11	14	1	36.6	3.714285714	4	3	2.333333333	4	4.333333333	4.75	4.666666667	0	0	14	9	29	52	3.41E-05	0.061043841	0.499965872	0.973684211	Breath_hold	1	0	2	65	62	17	13	24	81	64	3	80	82	5	61	70	0	0	4	66	88	11
AH589	HC	34.27671233	0	3	11	14	1	36.6	3.714285714	4	3	2.333333333	4	4.333333333	4.75	4.666666667	0	0	14	9	29	52	0.066146404	0.068654886	0.433853596	0.964788732	No_guessing	1	0	2	65	62	17	13	24	81	64	3	80	82	5	61	70	0	0	4	66	88	11
AH589	HC	34.27671233	0	3	11	14	1	36.6	3.714285714	4	3	2.333333333	4	4.333333333	4.75	4.666666667	0	0	14	9	29	52	0.041234193	0.425548528	0.458765807	0.577464789	Guessing	1	0	2	65	62	17	13	24	81	64	3	80	82	5	61	70	0	0	4	66	88	11
AH589	HC	34.27671233	0	3	11	14	1	36.6	3.714285714	4	3	2.333333333	4	4.333333333	4.75	4.666666667	0	0	14	9	29	52	0.186537154	0.521428922	0.313462846	0.694805195	Tone	1	0	2	65	62	17	13	24	81	64	3	80	82	5	61	70	0	0	4	66	88	11
AH994	Dep+Anx	30.41369863	7	7	6	20	3	32.5	2.714285714	2	4	1	4.25	1	2.25	2.333333333	2	2	18	13	31	62	0.019400623	0.079768749	0.519400623	0.952054795	No_guessing	1	0	22	151	64	68	49	20	78	70	2	100	100	7	63	100	0	3	20	64	74	31
AH994	Dep+Anx	30.41369863	7	7	6	20	3	32.5	2.714285714	2	4	1	4.25	1	2.25	2.333333333	2	2	18	13	31	62	0.011330747	0.837994032	0.488669253	0.858108108	Guessing	1	0	22	151	64	68	49	20	78	70	2	100	100	7	63	100	0	3	20	64	74	31
AH994	Dep+Anx	30.41369863	7	7	6	20	3	32.5	2.714285714	2	4	1	4.25	1	2.25	2.333333333	2	2	18	13	31	62	0.180100391	0.499960468	0.319899609	0.688311688	Tone	1	0	22	151	64	68	49	20	78	70	2	100	100	7	63	100	0	3	20	64	74	31
AH994	Dep+Anx	30.41369863	7	7	6	20	3	32.5	2.714285714	2	4	1	4.25	1	2.25	2.333333333	2	2	18	13	31	62	0.046240426	0.15078473	0.546240426	0.868421053	Breath_hold	1	0	22	151	64	68	49	20	78	70	2	100	100	7	63	100	0	3	20	64	74	31
AI107	Dep+Anx	33.6	5	6	6	17	1	30.6	4	4	4	2.333333333	4	1.333333333	3.25	3	8	1	18	21	29	68	0.002810396	0.501863682	0.497189604	0.519480519	Tone	0	1	10	102	78	50	53	50	79	79	50	50	50	33	82	50	50	51	20	78	50	50
AI107	Dep+Anx	33.6	5	6	6	17	1	30.6	4	4	4	2.333333333	4	1.333333333	3.25	3	8	1	18	21	29	68	0.067015763	0.126234297	0.432984237	0.89010989	Breath_hold	0	1	10	102	78	50	53	50	79	79	50	50	50	33	82	50	50	51	20	78	50	50
AI107	Dep+Anx	33.6	5	6	6	17	1	30.6	4	4	4	2.333333333	4	1.333333333	3.25	3	8	1	18	21	29	68	0.00805609	0.186987721	0.50805609	0.826315789	No_guessing	0	1	10	102	78	50	53	50	79	79	50	50	50	33	82	50	50	51	20	78	50	50
AI107	Dep+Anx	33.6	5	6	6	17	1	30.6	4	4	4	2.333333333	4	1.333333333	3.25	3	8	1	18	21	29	68	0.054485579	0.565069824	0.554485579	0.566666667	Guessing	0	1	10	102	78	50	53	50	79	79	50	50	50	33	82	50	50	51	20	78	50	50
AI266	Dep	34.9260274	0	2	6	8	0	29.4	2.428571429	3	3.2	1.333333333	3.25	1.333333333	1.75	4.666666667	5	1	17	21	29	67	0.141655223	0.377176715	0.358344777	0.64084507	Guessing	0	1	13	54	62	85	14	4	78	67	1	95	99	8	62	95	4	2	48	72	60	39
AI266	Dep	34.9260274	0	2	6	8	0	29.4	2.428571429	3	3.2	1.333333333	3.25	1.333333333	1.75	4.666666667	5	1	17	21	29	67	3.96E-05	0.2977623	0.499960388	0.710843373	Breath_hold	0	1	13	54	62	85	14	4	78	67	1	95	99	8	62	95	4	2	48	72	60	39
AI266	Dep	34.9260274	0	2	6	8	0	29.4	2.428571429	3	3.2	1.333333333	3.25	1.333333333	1.75	4.666666667	5	1	17	21	29	67	0.036890221	0.085075291	0.536890221	0.945205479	No_guessing	0	1	13	54	62	85	14	4	78	67	1	95	99	8	62	95	4	2	48	72	60	39
AI266	Dep	34.9260274	0	2	6	8	0	29.4	2.428571429	3	3.2	1.333333333	3.25	1.333333333	1.75	4.666666667	5	1	17	21	29	67	0.042869848	0.499960827	0.542869848	0.545454545	Tone	0	1	13	54	62	85	14	4	78	67	1	95	99	8	62	95	4	2	48	72	60	39
AI273	Dep+Anx	55.58356164	9	1	15	25	1	25	2.428571429	1.333333333	2	1	0.75	3.666666667	2	3	9	0	20	21	23	64	0.015420697	0.297562286	0.515420697	0.712328767	Guessing	1	1	13	42	64	18	27	9	78	63	35	61	73	20	61	76	8	16	18	64	60	13
AI273	Dep+Anx	55.58356164	9	1	15	25	1	25	2.428571429	1.333333333	2	1	0.75	3.666666667	2	3	9	0	20	21	23	64	0.070745609	0.158682555	0.570745609	0.85915493	No_guessing	1	1	13	42	64	18	27	9	78	63	35	61	73	20	61	76	8	16	18	64	60	13
AI273	Dep+Anx	55.58356164	9	1	15	25	1	25	2.428571429	1.333333333	2	1	0.75	3.666666667	2	3	9	0	20	21	23	64	0.049263553	0.140494999	0.549263553	0.88	Breath_hold	1	1	13	42	64	18	27	9	78	63	35	61	73	20	61	76	8	16	18	64	60	13
AI273	Dep+Anx	55.58356164	9	1	15	25	1	25	2.428571429	1.333333333	2	1	0.75	3.666666667	2	3	9	0	20	21	23	64	0.204660382	0.499960569	0.704660382	0.714285714	Tone	1	1	13	42	64	18	27	9	78	63	35	61	73	20	61	76	8	16	18	64	60	13
AI304	Dep	20.51780822	1	1	9	11	7	23.7	3	3.333333333	4.6	2.333333333	4	1	2.5	1.666666667	5	3	12	15	20	47	3.17E-05	0.036742364	0.499968268	1	No_guessing	0	1	13	34	79	78	24	13	78	81	17	84	100	0	76	100	0	0	2	83	50	15
AI304	Dep	20.51780822	1	1	9	11	7	23.7	3	3.333333333	4.6	2.333333333	4	1	2.5	1.666666667	5	3	12	15	20	47	0.16775809	0.499960425	0.33224191	0.675324675	Tone	0	1	13	34	79	78	24	13	78	81	17	84	100	0	76	100	0	0	2	83	50	15
AI304	Dep	20.51780822	1	1	9	11	7	23.7	3	3.333333333	4.6	2.333333333	4	1	2.5	1.666666667	5	3	12	15	20	47	3.34E-05	0.042383007	0.499966645	0.989473684	Breath_hold	0	1	13	34	79	78	24	13	78	81	17	84	100	0	76	100	0	0	2	83	50	15
AI304	Dep	20.51780822	1	1	9	11	7	23.7	3	3.333333333	4.6	2.333333333	4	1	2.5	1.666666667	5	3	12	15	20	47	0.064463846	0.194943964	0.435536154	0.815217391	Guessing	0	1	13	34	79	78	24	13	78	81	17	84	100	0	76	100	0	0	2	83	50	15
AI314	HC	20.36986301	1	2	8	11	0	25.6	3.571428571	2.333333333	3.4	2	4	3.333333333	3.75	3.666666667	5	0	9	13	27	49	0.036990413	0.086091218	0.536990413	0.944444444	No_guessing	0	0	1	84	64	57	27	19	77	64	30	78	93	8	61	96	52	2	17	67	80	55
AI314	HC	20.36986301	1	2	8	11	0	25.6	3.571428571	2.333333333	3.4	2	4	3.333333333	3.75	3.666666667	5	0	9	13	27	49	0.062172496	0.49364804	0.562172496	0.564935065	Tone	0	0	1	84	64	57	27	19	77	64	30	78	93	8	61	96	52	2	17	67	80	55
AI314	HC	20.36986301	1	2	8	11	0	25.6	3.571428571	2.333333333	3.4	2	4	3.333333333	3.75	3.666666667	5	0	9	13	27	49	0.089188851	0.12805584	0.589188851	0.88961039	Breath_hold	0	0	1	84	64	57	27	19	77	64	30	78	93	8	61	96	52	2	17	67	80	55
AI314	HC	20.36986301	1	2	8	11	0	25.6	3.571428571	2.333333333	3.4	2	4	3.333333333	3.75	3.666666667	5	0	9	13	27	49	0.013163401	0.564591087	0.486836599	0.567567568	Guessing	0	0	1	84	64	57	27	19	77	64	30	78	93	8	61	96	52	2	17	67	80	55
AI374	Dep	37.81369863	4	2	9	15	2	26.3	2.571428571	2	3.4	2	4	2.333333333	3	2.666666667	6	0	15	24	25	64	0.010906662	0.338557763	0.489093338	0.666666667	No_guessing	1	1	21	52	86	30	70	73	78	85	22	87	89	66	85	14	86	81	71	87	68	77
AI374	Dep	37.81369863	4	2	9	15	2	26.3	2.571428571	2	3.4	2	4	2.333333333	3	2.666666667	6	0	15	24	25	64	3.99E-05	0.268130676	0.499960131	0.74	Guessing	1	1	21	52	86	30	70	73	78	85	22	87	89	66	85	14	86	81	71	87	68	77
AI374	Dep	37.81369863	4	2	9	15	2	26.3	2.571428571	2	3.4	2	4	2.333333333	3	2.666666667	6	0	15	24	25	64	0.004679958	0.499994044	0.495320042	0.532467532	Tone	1	1	21	52	86	30	70	73	78	85	22	87	89	66	85	14	86	81	71	87	68	77
AI374	Dep	37.81369863	4	2	9	15	2	26.3	2.571428571	2	3.4	2	4	2.333333333	3	2.666666667	6	0	15	24	25	64	0.015519122	0.352504485	0.515519122	0.651960784	Breath_hold	1	1	21	52	86	30	70	73	78	85	22	87	89	66	85	14	86	81	71	87	68	77
AI432	Dep+Anx	27.61369863	22	12	19	53	4	27.8	2.428571429	3	4.8	2.333333333	2.75	2.333333333	3	2.333333333	10	0	17	21	28	66	0.029454028	0.139700552	0.470545972	0.887096774	No_guessing	1	0	11	61	59	0	16	0	82	57	0	50	66	14	53	73	37	4	1	59	0	97
AI432	Dep+Anx	27.61369863	22	12	19	53	4	27.8	2.428571429	3	4.8	2.333333333	2.75	2.333333333	3	2.333333333	10	0	17	21	28	66	0.029273849	0.049527162	0.470726151	0.992647059	Breath_hold	1	0	11	61	59	0	16	0	82	57	0	50	66	14	53	73	37	4	1	59	0	97
AI432	Dep+Anx	27.61369863	22	12	19	53	4	27.8	2.428571429	3	4.8	2.333333333	2.75	2.333333333	3	2.333333333	10	0	17	21	28	66	0.093541992	0.525711727	0.593541992	0.597402597	Tone	1	0	11	61	59	0	16	0	82	57	0	50	66	14	53	73	37	4	1	59	0	97
AI432	Dep+Anx	27.61369863	22	12	19	53	4	27.8	2.428571429	3	4.8	2.333333333	2.75	2.333333333	3	2.333333333	10	0	17	21	28	66	0.036202965	0.463797035	0.463797035	0.537878788	Guessing	1	0	11	61	59	0	16	0	82	57	0	50	66	14	53	73	37	4	1	59	0	97
AI548	HC	37.26027397	1	0	0	1	0	27.9	4.714285714	5	4.2	2	5	5	4.5	5	0	0	9	10	32	51	0.005472633	0.558939269	0.494527367	0.561111111	No_guessing	0	0	1	105	74	49	0	0	78	74	1	100	100	102	78	78	44	49	41	72	50	50
AI548	HC	37.26027397	1	0	0	1	0	27.9	4.714285714	5	4.2	2	5	5	4.5	5	0	0	9	10	32	51	0.180100391	0.499960468	0.319899609	0.688311688	Tone	0	0	1	105	74	49	0	0	78	74	1	100	100	102	78	78	44	49	41	72	50	50
AI548	HC	37.26027397	1	0	0	1	0	27.9	4.714285714	5	4.2	2	5	5	4.5	5	0	0	9	10	32	51	0.022351513	0.257450456	0.477648487	0.753012048	Breath_hold	0	0	1	105	74	49	0	0	78	74	1	100	100	102	78	78	44	49	41	72	50	50
AI548	HC	37.26027397	1	0	0	1	0	27.9	4.714285714	5	4.2	2	5	5	4.5	5	0	0	9	10	32	51	0.06280977	0.589907362	0.56280977	0.591954023	Guessing	0	0	1	105	74	49	0	0	78	74	1	100	100	102	78	78	44	49	41	72	50	50
AI557	HC	52.87945205	3	5	20	28	0	28.8	3.571428571	1.666666667	3.8	1.333333333	4	2.666666667	2.25	2	2	0	14	16	22	52	0.046377277	0.137866748	0.546377277	0.889830508	No_guessing	1	1	1	65	56	50	0	9	78	55	2	91	92	13	52	80	14	8	10	56	82	7
AI557	HC	52.87945205	3	5	20	28	0	28.8	3.571428571	1.666666667	3.8	1.333333333	4	2.666666667	2.25	2	2	0	14	16	22	52	0.034234161	0.105690558	0.465765839	0.924242424	Breath_hold	1	1	1	65	56	50	0	9	78	55	2	91	92	13	52	80	14	8	10	56	82	7
AI557	HC	52.87945205	3	5	20	28	0	28.8	3.571428571	1.666666667	3.8	1.333333333	4	2.666666667	2.25	2	2	0	14	16	22	52	0.003297284	0.499994099	0.496702716	0.523076923	Guessing	1	1	1	65	56	50	0	9	78	55	2	91	92	13	52	80	14	8	10	56	82	7
AI557	HC	52.87945205	3	5	20	28	0	28.8	3.571428571	1.666666667	3.8	1.333333333	4	2.666666667	2.25	2	2	0	14	16	22	52	0.002798479	0.499994044	0.502798479	0.519480519	Tone	1	1	1	65	56	50	0	9	78	55	2	91	92	13	52	80	14	8	10	56	82	7
AI637	Dep	47.65753425	2	4	13	19	1	28.9	2	3.666666667	5	2	5	2.333333333	4	4.333333333	11	0	9	9	17	35	0.087524285	0.082985286	0.412475715	0.942307692	Breath_hold	0	1	15	39	70	0	13	5	77	71	0	100	100	17	70	1	89	10	9	67	0	100
AI637	Dep	47.65753425	2	4	13	19	1	28.9	2	3.666666667	5	2	5	2.333333333	4	4.333333333	11	0	9	9	17	35	0.012441541	0.126732413	0.512441541	0.895061728	No_guessing	0	1	15	39	70	0	13	5	77	71	0	100	100	17	70	1	89	10	9	67	0	100
AI637	Dep	47.65753425	2	4	13	19	1	28.9	2	3.666666667	5	2	5	2.333333333	4	4.333333333	11	0	9	9	17	35	0.022995235	0.248914885	0.522995235	0.762195122	Guessing	0	1	15	39	70	0	13	5	77	71	0	100	100	17	70	1	89	10	9	67	0	100
AI637	Dep	47.65753425	2	4	13	19	1	28.9	2	3.666666667	5	2	5	2.333333333	4	4.333333333	11	0	9	9	17	35	0.253622439	0.499960846	0.753622439	0.766233766	Tone	0	1	15	39	70	0	13	5	77	71	0	100	100	17	70	1	89	10	9	67	0	100
AI898	Dep	30.88493151	0	2	3	5	0	26.9	1.571428571	0	2	4.333333333	0	4.333333333	1.25	5	5	0	14	9	22	45	3.20E-05	0.033530546	0.499968023	1	Breath_hold	1	1	11	184	83	0	50	0	77	80	0	100	100	0	82	0	100	0	0	85	0	100
AI898	Dep	30.88493151	0	2	3	5	0	26.9	1.571428571	0	2	4.333333333	0	4.333333333	1.25	5	5	0	14	9	22	45	3.19E-05	0.034343432	0.499968086	1	No_guessing	1	1	11	184	83	0	50	0	77	80	0	100	100	0	82	0	100	0	0	85	0	100
AI898	Dep	30.88493151	0	2	3	5	0	26.9	1.571428571	0	2	4.333333333	0	4.333333333	1.25	5	5	0	14	9	22	45	3.91E-05	0.816007589	0.49996087	0.829787234	Guessing	1	1	11	184	83	0	50	0	77	80	0	100	100	0	82	0	100	0	0	85	0	100
AI898	Dep	30.88493151	0	2	3	5	0	26.9	1.571428571	0	2	4.333333333	0	4.333333333	1.25	5	5	0	14	9	22	45	0.277966312	0.499961036	0.222033688	0.792207792	Tone	1	1	11	184	83	0	50	0	77	80	0	100	100	0	82	0	100	0	0	85	0	100
AI899	Substance+	48.87945205	0	2	1	3	4	34.4	3.428571429	1.666666667	2.8	2	4.25	3	2.25	4	2	1	17	8	29	54	0.052292759	0.08610607	0.447707241	0.941558442	No_guessing	1	0	1	47	67	87	39	41	78	65	36	67	86	9	67	96	27	50	45	74	89	35
AI899	Substance+	48.87945205	0	2	1	3	4	34.4	3.428571429	1.666666667	2.8	2	4.25	3	2.25	4	2	1	17	8	29	54	0.062900139	0.268567004	0.562900139	0.738372093	Breath_hold	1	0	1	47	67	87	39	41	78	65	36	67	86	9	67	96	27	50	45	74	89	35
AI899	Substance+	48.87945205	0	2	1	3	4	34.4	3.428571429	1.666666667	2.8	2	4.25	3	2.25	4	2	1	17	8	29	54	0.007152316	0.309865101	0.492847684	0.698717949	Guessing	1	0	1	47	67	87	39	41	78	65	36	67	86	9	67	96	27	50	45	74	89	35
AI899	Substance+	48.87945205	0	2	1	3	4	34.4	3.428571429	1.666666667	2.8	2	4.25	3	2.25	4	2	1	17	8	29	54	0.118156562	0.499960294	0.618156562	0.623376623	Tone	1	0	1	47	67	87	39	41	78	65	36	67	86	9	67	96	27	50	45	74	89	35
AI926	Dep+Anx	49.97260274	4	7	15	26	0	30.5	2.142857143	1	1.6	0.666666667	2.25	4	1	3	13	3	18	24	28	70	0.086096702	0.686409222	0.413903298	0.688888889	Guessing	0	1	13	139	79	72	32	31	78	78	20	78	81	49	79	23	77	85	NA	NA	NA	NA
AI926	Dep+Anx	49.97260274	4	7	15	26	0	30.5	2.142857143	1	1.6	0.666666667	2.25	4	1	3	13	3	18	24	28	70	0.068456291	0.499960257	0.431543709	0.571428571	Tone	0	1	13	139	79	72	32	31	78	78	20	78	81	49	79	23	77	85	NA	NA	NA	NA
AI926	Dep+Anx	49.97260274	4	7	15	26	0	30.5	2.142857143	1	1.6	0.666666667	2.25	4	1	3	13	3	18	24	28	70	0.058777185	0.275565111	0.558777185	0.730769231	No_guessing	0	1	13	139	79	72	32	31	78	78	20	78	81	49	79	23	77	85	NA	NA	NA	NA
AI932	Dep+Anx	41.84109589	5	2	7	14	0	31.7	2.714285714	1.666666667	3.2	1.666666667	3.75	3.333333333	2.75	3.333333333	2	1	16	13	30	59	0.00160044	0.49600798	0.49839956	0.527472527	Guessing	1	0	10	86	79	84	36	32	78	82	39	73	74	32	80	89	22	28	36	72	57	54
AI932	Dep+Anx	41.84109589	5	2	7	14	0	31.7	2.714285714	1.666666667	3.2	1.666666667	3.75	3.333333333	2.75	3.333333333	2	1	16	13	30	59	0.031730398	0.223597815	0.531730398	0.788235294	Breath_hold	1	0	10	86	79	84	36	32	78	82	39	73	74	32	80	89	22	28	36	72	57	54
AI932	Dep+Anx	41.84109589	5	2	7	14	0	31.7	2.714285714	1.666666667	3.2	1.666666667	3.75	3.333333333	2.75	3.333333333	2	1	16	13	30	59	0.204726026	0.499960569	0.295273974	0.714285714	Tone	1	0	10	86	79	84	36	32	78	82	39	73	74	32	80	89	22	28	36	72	57	54
AI932	Dep+Anx	41.84109589	5	2	7	14	0	31.7	2.714285714	1.666666667	3.2	1.666666667	3.75	3.333333333	2.75	3.333333333	2	1	16	13	30	59	0.016682701	0.187527863	0.483317299	0.826086957	No_guessing	1	0	10	86	79	84	36	32	78	82	39	73	74	32	80	89	22	28	36	72	57	54
AI961	HC	35.48767123	12	12	19	43	0	24.2	3.714285714	4	4	1	4	1.666666667	4	4	3	0	20	15	23	58	0.063623083	0.122095786	0.436376917	0.904761905	No_guessing	0	0	4	109	57	36	39	45	78	57	39	59	58	13	54	63	25	33	12	61	24	50
AI961	HC	35.48767123	12	12	19	43	0	24.2	3.714285714	4	4	1	4	1.666666667	4	4	3	0	20	15	23	58	0.009766357	0.764457219	0.490233643	0.78030303	Guessing	0	0	4	109	57	36	39	45	78	57	39	59	58	13	54	63	25	33	12	61	24	50
AI961	HC	35.48767123	12	12	19	43	0	24.2	3.714285714	4	4	1	4	1.666666667	4	4	3	0	20	15	23	58	3.67E-05	0.110505127	0.499963277	0.916666667	Breath_hold	0	0	4	109	57	36	39	45	78	57	39	59	58	13	54	63	25	33	12	61	24	50
AI961	HC	35.48767123	12	12	19	43	0	24.2	3.714285714	4	4	1	4	1.666666667	4	4	3	0	20	15	23	58	0.337826328	0.499961756	0.837826328	0.857142857	Tone	0	0	4	109	57	36	39	45	78	57	39	59	58	13	54	63	25	33	12	61	24	50
AI975	Substance+	31.55342466	0	0	0	0	10	29.8	3.857142857	4	4.2	2.333333333	3.5	4.333333333	4	4	2	0	9	7	26	42	0.008977799	0.814142968	0.508977799	0.829411765	Guessing	1	1	0	186	73	51	37	42	78	72	11	82	85	77	76	50	66	69	51	77	50	45
AI975	Substance+	31.55342466	0	0	0	0	10	29.8	3.857142857	4	4.2	2.333333333	3.5	4.333333333	4	4	2	0	9	7	26	42	0.183319578	0.431109062	0.316680422	0.6875	No_guessing	1	1	0	186	73	51	37	42	78	72	11	82	85	77	76	50	66	69	51	77	50	45
AI975	Substance+	31.55342466	0	0	0	0	10	29.8	3.857142857	4	4.2	2.333333333	3.5	4.333333333	4	4	2	0	9	7	26	42	0.032374813	0.297123076	0.532374813	0.710227273	Breath_hold	1	1	0	186	73	51	37	42	78	72	11	82	85	77	76	50	66	69	51	77	50	45
AI975	Substance+	31.55342466	0	0	0	0	10	29.8	3.857142857	4	4.2	2.333333333	3.5	4.333333333	4	4	2	0	9	7	26	42	0.355615711	0.511810611	0.144384289	0.876623377	Tone	1	1	0	186	73	51	37	42	78	72	11	82	85	77	76	50	66	69	51	77	50	45
AJ023	Dep	19.09315068	4	8	7	19	0	19.4	3.714285714	3.333333333	4.4	1.666666667	4	1.666666667	2.75	4	6	0	10	16	27	53	0.005855913	0.257978936	0.505855913	0.75	Guessing	0	1	13	53	93	76	9	34	78	92	3	88	98	44	93	65	50	72	33	78	58	36
AJ023	Dep	19.09315068	4	8	7	19	0	19.4	3.714285714	3.333333333	4.4	1.666666667	4	1.666666667	2.75	4	6	0	10	16	27	53	0.32011416	0.510068662	0.17988584	0.837662338	Tone	0	1	13	53	93	76	9	34	78	92	3	88	98	44	93	65	50	72	33	78	58	36
AJ023	Dep	19.09315068	4	8	7	19	0	19.4	3.714285714	3.333333333	4.4	1.666666667	4	1.666666667	2.75	4	6	0	10	16	27	53	0.01304625	0.213538345	0.51304625	0.796296296	No_guessing	0	1	13	53	93	76	9	34	78	92	3	88	98	44	93	65	50	72	33	78	58	36
AJ023	Dep	19.09315068	4	8	7	19	0	19.4	3.714285714	3.333333333	4.4	1.666666667	4	1.666666667	2.75	4	6	0	10	16	27	53	0.008204611	0.192753021	0.491795389	0.820652174	Breath_hold	0	1	13	53	93	76	9	34	78	92	3	88	98	44	93	65	50	72	33	78	58	36
AJ027	Dep	29.30684932	24	10	19	53	0	NA	4.857142857	5	5	0	5	1.666666667	5	5	10	3	25	31	40	96	5.96E-06	0.499059227	0.499994044	0.506493506	Tone	0	1	25	13	71	1	52	57	76	75	2	99	100	12	70	1	54	50	16	72	58	50
AJ027	Dep	29.30684932	24	10	19	53	0	NA	4.857142857	5	5	0	5	1.666666667	5	5	10	3	25	31	40	96	0.060421311	0.097720526	0.439578689	0.925925926	No_guessing	0	1	25	13	71	1	52	57	76	75	2	99	100	12	70	1	54	50	16	72	58	50
AJ027	Dep	29.30684932	24	10	19	53	0	NA	4.857142857	5	5	0	5	1.666666667	5	5	10	3	25	31	40	96	0.025730242	0.119591636	0.525730242	0.902439024	Breath_hold	0	1	25	13	71	1	52	57	76	75	2	99	100	12	70	1	54	50	16	72	58	50
AJ027	Dep	29.30684932	24	10	19	53	0	NA	4.857142857	5	5	0	5	1.666666667	5	5	10	3	25	31	40	96	0.01438504	0.104821603	0.51438504	0.919753086	Guessing	0	1	25	13	71	1	52	57	76	75	2	99	100	12	70	1	54	50	16	72	58	50
AJ031	Dep	36.11232877	1	8	0	9	1	30.7	2.571428571	1	4	2.333333333	3.75	2.666666667	3	4	0	0	14	11	26	51	0.063749153	0.32746257	0.563749153	0.681034483	No_guessing	0	1	16	64	49	53	48	49	78	56	49	32	64	37	50	50	46	52	33	54	55	53
AJ031	Dep	36.11232877	1	8	0	9	1	30.7	2.571428571	1	4	2.333333333	3.75	2.666666667	3	4	0	0	14	11	26	51	0.046872433	0.282482645	0.546872433	0.729508197	Breath_hold	0	1	16	64	49	53	48	49	78	56	49	32	64	37	50	50	46	52	33	54	55	53
AJ031	Dep	36.11232877	1	8	0	9	1	30.7	2.571428571	1	4	2.333333333	3.75	2.666666667	3	4	0	0	14	11	26	51	0.050640371	0.533834942	0.449359629	0.553571429	Guessing	0	1	16	64	49	53	48	49	78	56	49	32	64	37	50	50	46	52	33	54	55	53
AJ031	Dep	36.11232877	1	8	0	9	1	30.7	2.571428571	1	4	2.333333333	3.75	2.666666667	3	4	0	0	14	11	26	51	0.325958036	0.499961574	0.825958036	0.844155844	Tone	0	1	16	64	49	53	48	49	78	56	49	32	64	37	50	50	46	52	33	54	55	53
AJ033	Dep+Anx	37.64109589	11	7	11	29	2	28.4	3.571428571	4	4.8	2.333333333	4.5	2	3.25	3.333333333	15	1	13	13	27	53	0.087195207	0.506370669	0.412804793	0.590909091	Tone	0	1	19	0	50	50	61	43	78	50	67	67	61	3	48	57	43	44	1	54	3	66
AJ033	Dep+Anx	37.64109589	11	7	11	29	2	28.4	3.571428571	4	4.8	2.333333333	4.5	2	3.25	3.333333333	15	1	13	13	27	53	0.026119156	0.070102811	0.526119156	0.973684211	No_guessing	0	1	19	0	50	50	61	43	78	50	67	67	61	3	48	57	43	44	1	54	3	66
AJ033	Dep+Anx	37.64109589	11	7	11	29	2	28.4	3.571428571	4	4.8	2.333333333	4.5	2	3.25	3.333333333	15	1	13	13	27	53	0.029754262	0.052526465	0.470245738	0.992063492	Breath_hold	0	1	19	0	50	50	61	43	78	50	67	67	61	3	48	57	43	44	1	54	3	66
AJ033	Dep+Anx	37.64109589	11	7	11	29	2	28.4	3.571428571	4	4.8	2.333333333	4.5	2	3.25	3.333333333	15	1	13	13	27	53	3.08E-05	0.049892698	0.499969199	1	Guessing	0	1	19	0	50	50	61	43	78	50	67	67	61	3	48	57	43	44	1	54	3	66
AJ095	Dep+Anx	22.85753425	5	6	11	22	0	19.6	3.857142857	3.666666667	4.4	3.666666667	4.75	2	3.5	3.666666667	8	0	20	23	34	77	0.018472843	0.062519898	0.481527157	0.963917526	No_guessing	0	1	4	61	73	12	39	54	78	73	0	89	79	7	83	44	50	6	25	81	55	50
AJ095	Dep+Anx	22.85753425	5	6	11	22	0	19.6	3.857142857	3.666666667	4.4	3.666666667	4.75	2	3.5	3.666666667	8	0	20	23	34	77	0.118231525	0.499960294	0.381768475	0.623376623	Tone	0	1	4	61	73	12	39	54	78	73	0	89	79	7	83	44	50	6	25	81	55	50
AJ095	Dep+Anx	22.85753425	5	6	11	22	0	19.6	3.857142857	3.666666667	4.4	3.666666667	4.75	2	3.5	3.666666667	8	0	20	23	34	77	0.009668593	0.149357188	0.490331407	0.867021277	Breath_hold	0	1	4	61	73	12	39	54	78	73	0	89	79	7	83	44	50	6	25	81	55	50
AJ095	Dep+Anx	22.85753425	5	6	11	22	0	19.6	3.857142857	3.666666667	4.4	3.666666667	4.75	2	3.5	3.666666667	8	0	20	23	34	77	0.006130461	0.364100057	0.493869539	0.641176471	Guessing	0	1	4	61	73	12	39	54	78	73	0	89	79	7	83	44	50	6	25	81	55	50
AJ108	Dep+Anx	49.56986301	5	13	15	33	0	37	3.571428571	2.666666667	4.4	1.333333333	4.5	1	2.5	1.666666667	10	4	15	21	25	61	0.068456291	0.499960258	0.431543709	0.571428571	Tone	0	1	NA	34	82	96	50	17	78	81	5	49	93	77	81	74	27	21	44	78	92	90
AJ108	Dep+Anx	49.56986301	5	13	15	33	0	37	3.571428571	2.666666667	4.4	1.333333333	4.5	1	2.5	1.666666667	10	4	15	21	25	61	0.058796681	0.41570832	0.441203319	0.586021505	No_guessing	0	1	NA	34	82	96	50	17	78	81	5	49	93	77	81	74	27	21	44	78	92	90
AJ108	Dep+Anx	49.56986301	5	13	15	33	0	37	3.571428571	2.666666667	4.4	1.333333333	4.5	1	2.5	1.666666667	10	4	15	21	25	61	0.069362198	0.248388429	0.569362198	0.758241758	Breath_hold	0	1	NA	34	82	96	50	17	78	81	5	49	93	77	81	74	27	21	44	78	92	90
AJ108	Dep+Anx	49.56986301	5	13	15	33	0	37	3.571428571	2.666666667	4.4	1.333333333	4.5	1	2.5	1.666666667	10	4	15	21	25	61	0.079997097	0.187433775	0.579997097	0.821052632	Guessing	0	1	NA	34	82	96	50	17	78	81	5	49	93	77	81	74	27	21	44	78	92	90
AJ148	Dep+Anx	26.96712329	12	6	12	30	0	37.7	3	2.666666667	4.6	2	3.25	2.333333333	3.75	2.333333333	8	3	17	26	29	72	0.30203727	0.499961272	0.80203727	0.818181818	Tone	0	1	16	124	86	83	14	7	78	87	61	73	84	7	84	84	15	19	21	76	29	26
AJ148	Dep+Anx	26.96712329	12	6	12	30	0	37.7	3	2.666666667	4.6	2	3.25	2.333333333	3.75	2.333333333	8	3	17	26	29	72	0.02545577	0.598107968	0.47454423	0.601010101	Guessing	0	1	16	124	86	83	14	7	78	87	61	73	84	7	84	84	15	19	21	76	29	26
AJ148	Dep+Anx	26.96712329	12	6	12	30	0	37.7	3	2.666666667	4.6	2	3.25	2.333333333	3.75	2.333333333	8	3	17	26	29	72	0.032485404	0.134631018	0.467514596	0.883333333	Breath_hold	0	1	16	124	86	83	14	7	78	87	61	73	84	7	84	84	15	19	21	76	29	26
AJ148	Dep+Anx	26.96712329	12	6	12	30	0	37.7	3	2.666666667	4.6	2	3.25	2.333333333	3.75	2.333333333	8	3	17	26	29	72	0.018335301	0.061431516	0.518335301	0.964646465	No_guessing	0	1	16	124	86	83	14	7	78	87	61	73	84	7	84	84	15	19	21	76	29	26
AJ188	Eating+	21.32876712	2	4	9	15	0	NA	3.714285714	3	4	2	4	2.666666667	2.5	3	10	1	12	18	23	53	0.080966103	0.499960231	0.419033897	0.584415584	Tone	0	0	16	55	65	70	23	11	78	68	37	92	90	12	71	89	5	11	15	65	50	38
AJ188	Eating+	21.32876712	2	4	9	15	0	NA	3.714285714	3	4	2	4	2.666666667	2.5	3	10	1	12	18	23	53	0.013437238	0.119733327	0.513437238	0.903846154	Breath_hold	0	0	16	55	65	70	23	11	78	68	37	92	90	12	71	89	5	11	15	65	50	38
AJ188	Eating+	21.32876712	2	4	9	15	0	NA	3.714285714	3	4	2	4	2.666666667	2.5	3	10	1	12	18	23	53	3.69E-05	0.097392267	0.499963131	0.927710843	No_guessing	0	0	16	55	65	70	23	11	78	68	37	92	90	12	71	89	5	11	15	65	50	38
AJ188	Eating+	21.32876712	2	4	9	15	0	NA	3.714285714	3	4	2	4	2.666666667	2.5	3	10	1	12	18	23	53	0.033695873	0.367224582	0.533695873	0.638157895	Guessing	0	0	16	55	65	70	23	11	78	68	37	92	90	12	71	89	5	11	15	65	50	38
AJ190	Dep	24.83835616	1	0	6	7	1	20.4	1	0	2	1	1.5	3.666666667	1	0.666666667	9	0	18	21	21	60	0.051655363	0.275242916	0.448344637	0.735294118	Breath_hold	1	1	18	136	51	30	49	71	78	59	33	55	61	65	57	32	49	50	36	59	23	49
AJ190	Dep	24.83835616	1	0	6	7	1	20.4	1	0	2	1	1.5	3.666666667	1	0.666666667	9	0	18	21	21	60	0.30815048	0.509624566	0.19184952	0.824675325	Tone	1	1	18	136	51	30	49	71	78	59	33	55	61	65	57	32	49	50	36	59	23	49
AJ190	Dep	24.83835616	1	0	6	7	1	20.4	1	0	2	1	1.5	3.666666667	1	0.666666667	9	0	18	21	21	60	0.001075582	0.498912606	0.501075582	0.507575758	No_guessing	1	1	18	136	51	30	49	71	78	59	33	55	61	65	57	32	49	50	36	59	23	49
AJ190	Dep	24.83835616	1	0	6	7	1	20.4	1	0	2	1	1.5	3.666666667	1	0.666666667	9	0	18	21	21	60	3.69E-05	0.853399076	0.499963104	0.881355932	Guessing	1	1	18	136	51	30	49	71	78	59	33	55	61	65	57	32	49	50	36	59	23	49
AJ194	Dep	29.20821918	14	9	12	35	0	28.6	3.571428571	1.333333333	3.6	3.666666667	4.25	3.333333333	3.5	2	11	0	12	17	24	53	0.058599467	0.364849077	0.558599467	0.639240506	Breath_hold	1	1	19	44	63	72	67	52	78	66	71	70	81	33	64	86	31	30	57	67	50	84
AJ194	Dep	29.20821918	14	9	12	35	0	28.6	3.571428571	1.333333333	3.6	3.666666667	4.25	3.333333333	3.5	2	11	0	12	17	24	53	0.04535786	0.309414278	0.54535786	0.698630137	Guessing	1	1	19	44	63	72	67	52	78	66	71	70	81	33	64	86	31	30	57	67	50	84
AJ194	Dep	29.20821918	14	9	12	35	0	28.6	3.571428571	1.333333333	3.6	3.666666667	4.25	3.333333333	3.5	2	11	0	12	17	24	53	0.079182164	0.235456125	0.579182164	0.773972603	No_guessing	1	1	19	44	63	72	67	52	78	66	71	70	81	33	64	86	31	30	57	67	50	84
AJ194	Dep	29.20821918	14	9	12	35	0	28.6	3.571428571	1.333333333	3.6	3.666666667	4.25	3.333333333	3.5	2	11	0	12	17	24	53	0.16775809	0.499960425	0.33224191	0.675324675	Tone	1	1	19	44	63	72	67	52	78	66	71	70	81	33	64	86	31	30	57	67	50	84
AJ196	Dep+Anx	51.54794521	1	9	5	15	3	32.4	3.428571429	3.666666667	4	2.333333333	4	3	4	5	13	1	12	12	26	50	0.032869101	0.088347139	0.467130899	0.938271605	Breath_hold	0	1	12	58	72	2	50	4	78	74	0	100	100	22	71	63	77	28	10	70	62	86
AJ196	Dep+Anx	51.54794521	1	9	5	15	3	32.4	3.428571429	3.666666667	4	2.333333333	4	3	4	5	13	1	12	12	26	50	0.021502613	0.152672906	0.478497387	0.865853659	No_guessing	0	1	12	58	72	2	50	4	78	74	0	100	100	22	71	63	77	28	10	70	62	86
AJ196	Dep+Anx	51.54794521	1	9	5	15	3	32.4	3.428571429	3.666666667	4	2.333333333	4	3	4	5	13	1	12	12	26	50	0.367289896	0.51257741	0.132710104	0.88961039	Tone	0	1	12	58	72	2	50	4	78	74	0	100	100	22	71	63	77	28	10	70	62	86
AJ196	Dep+Anx	51.54794521	1	9	5	15	3	32.4	3.428571429	3.666666667	4	2.333333333	4	3	4	5	13	1	12	12	26	50	0.02597612	0.331833255	0.47402388	0.674698795	Guessing	0	1	12	58	72	2	50	4	78	74	0	100	100	22	71	63	77	28	10	70	62	86
AJ250	Substance+	50.00547945	6	9	9	24	10	28.2	3.285714286	1	3	2	3.5	2.333333333	3.75	3.666666667	0	0	14	12	26	52	0.155325012	0.499960387	0.655325012	0.662337662	Tone	1	0	0	36	48	37	38	42	78	50	49	100	98	5	49	61	50	1	0	53	73	63
AJ250	Substance+	50.00547945	6	9	9	24	10	28.2	3.285714286	1	3	2	3.5	2.333333333	3.75	3.666666667	0	0	14	12	26	52	0.018948404	0.337880732	0.481051596	0.672727273	Guessing	1	0	0	36	48	37	38	42	78	50	49	100	98	5	49	61	50	1	0	53	73	63
AJ250	Substance+	50.00547945	6	9	9	24	10	28.2	3.285714286	1	3	2	3.5	2.333333333	3.75	3.666666667	0	0	14	12	26	52	0.023063894	0.085280011	0.476936106	0.955357143	No_guessing	1	0	0	36	48	37	38	42	78	50	49	100	98	5	49	61	50	1	0	53	73	63
AJ250	Substance+	50.00547945	6	9	9	24	10	28.2	3.285714286	1	3	2	3.5	2.333333333	3.75	3.666666667	0	0	14	12	26	52	3.09E-05	0.048649793	0.499969115	1	Breath_hold	1	0	0	36	48	37	38	42	78	50	49	100	98	5	49	61	50	1	0	53	73	63
AJ257	Dep	50.90684932	10	1	3	14	0	30.7	3.857142857	0.666666667	3.8	0.666666667	3.75	4	2.5	3.333333333	5	0	11	10	20	41	3.63E-05	0.097320164	0.499963735	0.931506849	No_guessing	0	1	10	100	62	65	32	51	78	62	0	99	100	10	64	100	5	7	NA	NA	NA	NA
AJ257	Dep	50.90684932	10	1	3	14	0	30.7	3.857142857	0.666666667	3.8	0.666666667	3.75	4	2.5	3.333333333	5	0	11	10	20	41	3.93E-05	0.694269145	0.499960718	0.704225352	Guessing	0	1	10	100	62	65	32	51	78	62	0	99	100	10	64	100	5	7	NA	NA	NA	NA
AJ257	Dep	50.90684932	10	1	3	14	0	30.7	3.857142857	0.666666667	3.8	0.666666667	3.75	4	2.5	3.333333333	5	0	11	10	20	41	0.186226499	0.507114841	0.686226499	0.694805195	Tone	0	1	10	100	62	65	32	51	78	62	0	99	100	10	64	100	5	7	NA	NA	NA	NA
AJ278	Dep	36.53972603	0	8	2	10	0	34.5	3.571428571	0.666666667	3.2	0	3.5	3.333333333	2.5	2.333333333	16	1	24	15	23	62	0.015356124	0.388382598	0.484643876	0.615	Guessing	1	1	17	78	86	55	54	50	78	87	36	77	85	22	85	75	19	16	42	87	22	71
AJ278	Dep	36.53972603	0	8	2	10	0	34.5	3.571428571	0.666666667	3.2	0	3.5	3.333333333	2.5	2.333333333	16	1	24	15	23	62	0.259813543	0.508290887	0.240186457	0.772727273	Tone	1	1	17	78	86	55	54	50	78	87	36	77	85	22	85	75	19	16	42	87	22	71
AJ278	Dep	36.53972603	0	8	2	10	0	34.5	3.571428571	0.666666667	3.2	0	3.5	3.333333333	2.5	2.333333333	16	1	24	15	23	62	0.041430309	0.219314598	0.458569691	0.79	Breath_hold	1	1	17	78	86	55	54	50	78	87	36	77	85	22	85	75	19	16	42	87	22	71
AJ278	Dep	36.53972603	0	8	2	10	0	34.5	3.571428571	0.666666667	3.2	0	3.5	3.333333333	2.5	2.333333333	16	1	24	15	23	62	0.02064422	0.128207831	0.47935578	0.888888889	No_guessing	1	1	17	78	86	55	54	50	78	87	36	77	85	22	85	75	19	16	42	87	22	71
AJ294	Dep+Anx	23.54246575	3	2	15	20	1	32.7	4	3	3	2	2.75	3	3	2.666666667	11	0	16	18	27	61	3.14E-05	0.041559375	0.499968621	1	No_guessing	1	1	8	78	63	65	41	1	78	63	22	69	86	0	63	49	100	0	29	68	63	50
AJ294	Dep+Anx	23.54246575	3	2	15	20	1	32.7	4	3	3	2	2.75	3	3	2.666666667	11	0	16	18	27	61	0.001935512	0.503876906	0.501935512	0.527027027	Guessing	1	1	8	78	63	65	41	1	78	63	22	69	86	0	63	49	100	0	29	68	63	50
AJ294	Dep+Anx	23.54246575	3	2	15	20	1	32.7	4	3	3	2	2.75	3	3	2.666666667	11	0	16	18	27	61	0.395860064	0.499963205	0.895860064	0.922077922	Tone	1	1	8	78	63	65	41	1	78	63	22	69	86	0	63	49	100	0	29	68	63	50
AJ294	Dep+Anx	23.54246575	3	2	15	20	1	32.7	4	3	3	2	2.75	3	3	2.666666667	11	0	16	18	27	61	0.009098651	0.194410994	0.509098651	0.820987654	Breath_hold	1	1	8	78	63	65	41	1	78	63	22	69	86	0	63	49	100	0	29	68	63	50
AJ296	Dep	35.87123288	5	8	21	34	2	35.1	3.571428571	1.333333333	4.4	0.666666667	5	4.333333333	2	3	8	1	17	14	25	56	0.030869685	0.265261824	0.530869685	0.742424242	No_guessing	1	1	11	48	87	44	51	24	78	89	27	79	81	51	86	58	50	50	25	82	56	36
AJ296	Dep	35.87123288	5	8	21	34	2	35.1	3.571428571	1.333333333	4.4	0.666666667	5	4.333333333	2	3	8	1	17	14	25	56	0.204660382	0.499960569	0.704660382	0.714285714	Tone	1	1	11	48	87	44	51	24	78	89	27	79	81	51	86	58	50	50	25	82	56	36
AJ296	Dep	35.87123288	5	8	21	34	2	35.1	3.571428571	1.333333333	4.4	0.666666667	5	4.333333333	2	3	8	1	17	14	25	56	0.028812143	0.147413102	0.528812143	0.868421053	Breath_hold	1	1	11	48	87	44	51	24	78	89	27	79	81	51	86	58	50	50	25	82	56	36
AJ296	Dep	35.87123288	5	8	21	34	2	35.1	3.571428571	1.333333333	4.4	0.666666667	5	4.333333333	2	3	8	1	17	14	25	56	0.050660986	0.242534162	0.550660986	0.764705882	Guessing	1	1	11	48	87	44	51	24	78	89	27	79	81	51	86	58	50	50	25	82	56	36
AJ301	Dep+Anx	53.4739726	22	20	22	64	0	29.8	3	3	3.8	1	2.25	2.333333333	3	3	6	2	15	24	29	68	0.167687848	0.499960425	0.667687848	0.675324675	Tone	1	1	10	38	55	60	21	8	78	56	5	90	95	23	56	78	11	5	15	55	24	25
AJ301	Dep+Anx	53.4739726	22	20	22	64	0	29.8	3	3	3.8	1	2.25	2.333333333	3	3	6	2	15	24	29	68	3.90E-05	0.312493567	0.499960999	0.698412698	Guessing	1	1	10	38	55	60	21	8	78	56	5	90	95	23	56	78	11	5	15	55	24	25
AJ301	Dep+Anx	53.4739726	22	20	22	64	0	29.8	3	3	3.8	1	2.25	2.333333333	3	3	6	2	15	24	29	68	0.042422768	0.144122503	0.542422768	0.880952381	Breath_hold	1	1	10	38	55	60	21	8	78	56	5	90	95	23	56	78	11	5	15	55	24	25
AJ301	Dep+Anx	53.4739726	22	20	22	64	0	29.8	3	3	3.8	1	2.25	2.333333333	3	3	6	2	15	24	29	68	0.011142025	0.196455181	0.488857975	0.823076923	No_guessing	1	1	10	38	55	60	21	8	78	56	5	90	95	23	56	78	11	5	15	55	24	25
AJ371	Dep	54.98356164	1	2	4	7	0	NA	3.142857143	2	4	1.666666667	4.25	3.666666667	1.75	3	6	0	14	15	30	59	0.099623782	0.506428256	0.400376218	0.603896104	Tone	0	1	11	18	58	99	19	19	78	56	0	99	99	1	57	90	95	2	1	58	57	95
AJ371	Dep	54.98356164	1	2	4	7	0	NA	3.142857143	2	4	1.666666667	4.25	3.666666667	1.75	3	6	0	14	15	30	59	0.029365791	0.050096434	0.470634209	0.992537313	Breath_hold	0	1	11	18	58	99	19	19	78	56	0	99	99	1	57	90	95	2	1	58	57	95
AJ371	Dep	54.98356164	1	2	4	7	0	NA	3.142857143	2	4	1.666666667	4.25	3.666666667	1.75	3	6	0	14	15	30	59	0.029459725	0.050680384	0.470540275	0.992424242	No_guessing	0	1	11	18	58	99	19	19	78	56	0	99	99	1	57	90	95	2	1	58	57	95
AJ371	Dep	54.98356164	1	2	4	7	0	NA	3.142857143	2	4	1.666666667	4.25	3.666666667	1.75	3	6	0	14	15	30	59	0.02520045	0.154848697	0.47479955	0.867647059	Guessing	0	1	11	18	58	99	19	19	78	56	0	99	99	1	57	90	95	2	1	58	57	95
AJ409	Dep+Anx	45.92054795	0	7	12	19	0	30.3	3.857142857	0.666666667	2.6	2.333333333	4.25	2.333333333	2	2.333333333	9	0	14	9	32	55	0.040796808	0.163013084	0.540796808	0.853658537	No_guessing	0	1	12	91	70	50	61	7	78	71	12	95	97	24	71	18	22	32	0	69	51	84
AJ409	Dep+Anx	45.92054795	0	7	12	19	0	30.3	3.857142857	0.666666667	2.6	2.333333333	4.25	2.333333333	2	2.333333333	9	0	14	9	32	55	3.16E-05	0.039171526	0.499968448	1	Breath_hold	0	1	12	91	70	50	61	7	78	71	12	95	97	24	71	18	22	32	0	69	51	84
AJ409	Dep+Anx	45.92054795	0	7	12	19	0	30.3	3.857142857	0.666666667	2.6	2.333333333	4.25	2.333333333	2	2.333333333	9	0	14	9	32	55	0.223173729	0.50761214	0.276826271	0.733766234	Tone	0	1	12	91	70	50	61	7	78	71	12	95	97	24	71	18	22	32	0	69	51	84
AJ409	Dep+Anx	45.92054795	0	7	12	19	0	30.3	3.857142857	0.666666667	2.6	2.333333333	4.25	2.333333333	2	2.333333333	9	0	14	9	32	55	0.005967849	0.559249173	0.505967849	0.561728395	Guessing	0	1	12	91	70	50	61	7	78	71	12	95	97	24	71	18	22	32	0	69	51	84
AJ421	Dep	39.3369863	3	0	13	16	0	37.7	3.571428571	2	3.2	1	5	4.666666667	3	1.333333333	3	1	12	7	31	50	0.05205986	0.311430571	0.55205986	0.695945946	No_guessing	0	1	12	97	67	70	50	16	78	66	8	85	86	45	64	61	50	50	82	64	64	100
AJ421	Dep	39.3369863	3	0	13	16	0	37.7	3.571428571	2	3.2	1	5	4.666666667	3	1.333333333	3	1	12	7	31	50	0.253622439	0.499960846	0.753622439	0.766233766	Tone	0	1	12	97	67	70	50	16	78	66	8	85	86	45	64	61	50	50	82	64	64	100
AJ421	Dep	39.3369863	3	0	13	16	0	37.7	3.571428571	2	3.2	1	5	4.666666667	3	1.333333333	3	1	12	7	31	50	0.01289331	0.544638553	0.48710669	0.546666667	Breath_hold	0	1	12	97	67	70	50	16	78	66	8	85	86	45	64	61	50	50	82	64	64	100
AJ421	Dep	39.3369863	3	0	13	16	0	37.7	3.571428571	2	3.2	1	5	4.666666667	3	1.333333333	3	1	12	7	31	50	0.025350395	0.586245774	0.474649605	0.58974359	Guessing	0	1	12	97	67	70	50	16	78	66	8	85	86	45	64	61	50	50	82	64	64	100
AJ437	Anx	34.11232877	NA	NA	NA	NA	0	NA	NA	NA	NA	NA	NA	NA	NA	NA	10	2	NA	NA	NA	NA	0.30815048	0.509624566	0.19184952	0.824675325	Tone	0	1	8	12	55	76	10	4	78	52	29	69	71	6	48	100	0	0	1	44	65	6
AJ437	Anx	34.11232877	NA	NA	NA	NA	0	NA	NA	NA	NA	NA	NA	NA	NA	NA	10	2	NA	NA	NA	NA	0.043609277	0.093302898	0.543609277	0.945454545	No_guessing	0	1	8	12	55	76	10	4	78	52	29	69	71	6	48	100	0	0	1	44	65	6
AJ437	Anx	34.11232877	NA	NA	NA	NA	0	NA	NA	NA	NA	NA	NA	NA	NA	NA	10	2	NA	NA	NA	NA	0.031751338	0.125566385	0.531751338	0.903225806	Guessing	0	1	8	12	55	76	10	4	78	52	29	69	71	6	48	100	0	0	1	44	65	6
AJ437	Anx	34.11232877	NA	NA	NA	NA	0	NA	NA	NA	NA	NA	NA	NA	NA	NA	10	2	NA	NA	NA	NA	0.031171739	0.061706385	0.468828261	0.990196078	Breath_hold	0	1	8	12	55	76	10	4	78	52	29	69	71	6	48	100	0	0	1	44	65	6
AJ443	HC	39.31506849	0	0	6	6	0	30.9	4.571428571	1.666666667	4.6	1.666666667	4.75	5	4.75	5	0	0	17	7	24	48	0.052983137	0.371041831	0.447016863	0.634328358	Breath_hold	1	0	2	45	51	63	48	55	77	48	10	93	100	28	48	77	34	49	49	60	57	49
AJ443	HC	39.31506849	0	0	6	6	0	30.9	4.571428571	1.666666667	4.6	1.666666667	4.75	5	4.75	5	0	0	17	7	24	48	0.290049257	0.499961147	0.209950743	0.805194805	Tone	1	0	2	45	51	63	48	55	77	48	10	93	100	28	48	77	34	49	49	60	57	49
AJ443	HC	39.31506849	0	0	6	6	0	30.9	4.571428571	1.666666667	4.6	1.666666667	4.75	5	4.75	5	0	0	17	7	24	48	0.063669894	0.268087244	0.436330106	0.745454545	No_guessing	1	0	2	45	51	63	48	55	77	48	10	93	100	28	48	77	34	49	49	60	57	49
AJ443	HC	39.31506849	0	0	6	6	0	30.9	4.571428571	1.666666667	4.6	1.666666667	4.75	5	4.75	5	0	0	17	7	24	48	0.008353286	0.388005967	0.508353286	0.618644068	Guessing	1	0	2	45	51	63	48	55	77	48	10	93	100	28	48	77	34	49	49	60	57	49
AJ468	Anx	25.05205479	11	11	13	35	1	33.6	2.857142857	4	5	3.666666667	5	1.666666667	3.25	3.666666667	10	0	11	9	26	46	3.13E-05	0.041989376	0.499968652	1	No_guessing	1	1	3	59	62	1	48	30	77	63	0	98	67	0	64	100	100	0	0	65	50	100
AJ468	Anx	25.05205479	11	11	13	35	1	33.6	2.857142857	4	5	3.666666667	5	1.666666667	3.25	3.666666667	10	0	11	9	26	46	0.075056225	0.41194479	0.575056225	0.590277778	Guessing	1	1	3	59	62	1	48	30	77	63	0	98	67	0	64	100	100	0	0	65	50	100
AJ468	Anx	25.05205479	11	11	13	35	1	33.6	2.857142857	4	5	3.666666667	5	1.666666667	3.25	3.666666667	10	0	11	9	26	46	0.192423683	0.499960516	0.307576317	0.701298701	Tone	1	1	3	59	62	1	48	30	77	63	0	98	67	0	64	100	100	0	0	65	50	100
AJ468	Anx	25.05205479	11	11	13	35	1	33.6	2.857142857	4	5	3.666666667	5	1.666666667	3.25	3.666666667	10	0	11	9	26	46	3.14E-05	0.04113906	0.499968591	1	Breath_hold	1	1	3	59	62	1	48	30	77	63	0	98	67	0	64	100	100	0	0	65	50	100
AJ487	Dep	33.80547945	0	7	5	12	0	26.8	2.285714286	3	4.4	2.666666667	5	3.333333333	2	3.666666667	9	0	13	17	19	49	3.18E-05	0.036422261	0.499968244	1	No_guessing	0	1	6	82	78	1	82	52	78	79	1	65	75	0	76	1	87	2	74	78	71	84
AJ487	Dep	33.80547945	0	7	5	12	0	26.8	2.285714286	3	4.4	2.666666667	5	3.333333333	2	3.666666667	9	0	13	17	19	49	0.032339799	0.456882322	0.532339799	0.544444444	Guessing	0	1	6	82	78	1	82	52	78	79	1	65	75	0	76	1	87	2	74	78	71	84
AJ487	Dep	33.80547945	0	7	5	12	0	26.8	2.285714286	3	4.4	2.666666667	5	3.333333333	2	3.666666667	9	0	13	17	19	49	0.314026034	0.499961414	0.814026034	0.831168831	Tone	0	1	6	82	78	1	82	52	78	79	1	65	75	0	76	1	87	2	74	78	71	84
AJ487	Dep	33.80547945	0	7	5	12	0	26.8	2.285714286	3	4.4	2.666666667	5	3.333333333	2	3.666666667	9	0	13	17	19	49	0.022044179	0.413970115	0.522044179	0.588888889	Breath_hold	0	1	6	82	78	1	82	52	78	79	1	65	75	0	76	1	87	2	74	78	71	84
AJ537	Dep+Anx	52.99178082	3	0	13	16	0	25.6	2.571428571	0.333333333	2.8	1	3.75	1.666666667	2	1	9	1	17	21	25	63	0.05916507	0.082377499	0.55916507	0.949275362	Guessing	0	0	7	7	59	84	87	7	74	61	51	97	49	4	59	51	96	10	19	61	88	98
AJ537	Dep+Anx	52.99178082	3	0	13	16	0	25.6	2.571428571	0.333333333	2.8	1	3.75	1.666666667	2	1	9	1	17	21	25	63	0.036238035	0.154758857	0.536238035	0.866197183	Breath_hold	0	0	7	7	59	84	87	7	74	61	51	97	49	4	59	51	96	10	19	61	88	98
AJ537	Dep+Anx	52.99178082	3	0	13	16	0	25.6	2.571428571	0.333333333	2.8	1	3.75	1.666666667	2	1	9	1	17	21	25	63	0.047044906	0.065333267	0.547044906	0.971014493	No_guessing	0	0	7	7	59	84	87	7	74	61	51	97	49	4	59	51	96	10	19	61	88	98
AJ537	Dep+Anx	52.99178082	3	0	13	16	0	25.6	2.571428571	0.333333333	2.8	1	3.75	1.666666667	2	1	9	1	17	21	25	63	0.118444275	0.473676126	0.618444275	0.623376623	Tone	0	0	7	7	59	84	87	7	74	61	51	97	49	4	59	51	96	10	19	61	88	98
AJ577	Dep	22.41643836	0	0	10	10	0	34.4	3.428571429	1	2.4	2.333333333	3	2.333333333	2.5	4	11	0	14	12	26	52	0.163217761	0.100433998	0.663217761	0.901869159	Breath_hold	1	0	12	65	90	69	27	7	78	92	22	85	100	0	95	100	0	0	21	90	69	39
AJ577	Dep	22.41643836	0	0	10	10	0	34.4	3.428571429	1	2.4	2.333333333	3	2.333333333	2.5	4	11	0	14	12	26	52	0.015909366	0.31511711	0.515909366	0.69047619	Guessing	1	0	12	65	90	69	27	7	78	92	22	85	100	0	95	100	0	0	21	90	69	39
AJ577	Dep	22.41643836	0	0	10	10	0	34.4	3.428571429	1	2.4	2.333333333	3	2.333333333	2.5	4	11	0	14	12	26	52	0.068456291	0.499960258	0.431543709	0.571428571	Tone	1	0	12	65	90	69	27	7	78	92	22	85	100	0	95	100	0	0	21	90	69	39
AJ577	Dep	22.41643836	0	0	10	10	0	34.4	3.428571429	1	2.4	2.333333333	3	2.333333333	2.5	4	11	0	14	12	26	52	3.22E-05	0.030448204	0.499967779	1	No_guessing	1	0	12	65	90	69	27	7	78	92	22	85	100	0	95	100	0	0	21	90	69	39
AJ597	Dep+Anx	39.4739726	16	15	16	47	0	35.4	4.428571429	3.666666667	4.8	1.333333333	5	2.333333333	5	3.333333333	11	1	17	22	26	65	0.009497998	0.217094826	0.490502002	0.798611111	Breath_hold	1	1	16	62	62	5	5	1	78	65	3	95	96	6	66	1	74	8	34	62	9	80
AJ597	Dep+Anx	39.4739726	16	15	16	47	0	35.4	4.428571429	3.666666667	4.8	1.333333333	5	2.333333333	5	3.333333333	11	1	17	22	26	65	3.50E-05	0.071759315	0.499964974	0.960526316	No_guessing	1	1	16	62	62	5	5	1	78	65	3	95	96	6	66	1	74	8	34	62	9	80
AJ597	Dep+Anx	39.4739726	16	15	16	47	0	35.4	4.428571429	3.666666667	4.8	1.333333333	5	2.333333333	5	3.333333333	11	1	17	22	26	65	0.005602813	0.500928879	0.505602813	0.538961039	Tone	1	1	16	62	62	5	5	1	78	65	3	95	96	6	66	1	74	8	34	62	9	80
AJ597	Dep+Anx	39.4739726	16	15	16	47	0	35.4	4.428571429	3.666666667	4.8	1.333333333	5	2.333333333	5	3.333333333	11	1	17	22	26	65	0.068227216	0.438406424	0.431772784	0.570422535	Guessing	1	1	16	62	62	5	5	1	78	65	3	95	96	6	66	1	74	8	34	62	9	80
AJ644	Dep	32.58630137	3	6	10	19	0	24.5	3.571428571	4	5	1	4	2	3.25	4	4	0	16	23	33	72	0.060466056	0.151284979	0.439533944	0.868055556	No_guessing	0	1	14	82	63	68	27	45	78	69	20	75	82	19	61	96	48	11	32	59	90	49
AJ644	Dep	32.58630137	3	6	10	19	0	24.5	3.571428571	4	5	1	4	2	3.25	4	4	0	16	23	33	72	0.078445817	0.552850483	0.421554183	0.581081081	Guessing	0	1	14	82	63	68	27	45	78	69	20	75	82	19	61	96	48	11	32	59	90	49
AJ644	Dep	32.58630137	3	6	10	19	0	24.5	3.571428571	4	5	1	4	2	3.25	4	4	0	16	23	33	72	3.89E-05	0.236506149	0.499961101	0.777777778	Breath_hold	0	1	14	82	63	68	27	45	78	69	20	75	82	19	61	96	48	11	32	59	90	49
AJ644	Dep	32.58630137	3	6	10	19	0	24.5	3.571428571	4	5	1	4	2	3.25	4	4	0	16	23	33	72	0.074758777	0.506321549	0.425241223	0.577922078	Tone	0	1	14	82	63	68	27	45	78	69	20	75	82	19	61	96	48	11	32	59	90	49
AJ645	HC	29.45479452	0	0	1	1	0	25.8	3.285714286	1	3.4	4	4.25	3.333333333	3.5	5	0	0	8	7	26	41	3.33E-05	0.043874036	0.499966717	0.989010989	No_guessing	0	0	0	90	77	49	7	5	78	80	2	73	100	2	79	98	1	1	4	78	50	1
AJ645	HC	29.45479452	0	0	1	1	0	25.8	3.285714286	1	3.4	4	4.25	3.333333333	3.5	5	0	0	8	7	26	41	0.143021709	0.499960353	0.356978291	0.649350649	Tone	0	0	0	90	77	49	7	5	78	80	2	73	100	2	79	98	1	1	4	78	50	1
AJ645	HC	29.45479452	0	0	1	1	0	25.8	3.285714286	1	3.4	4	4.25	3.333333333	3.5	5	0	0	8	7	26	41	0.044755161	0.05250217	0.455244839	0.977777778	Breath_hold	0	0	0	90	77	49	7	5	78	80	2	73	100	2	79	98	1	1	4	78	50	1
AJ645	HC	29.45479452	0	0	1	1	0	25.8	3.285714286	1	3.4	4	4.25	3.333333333	3.5	5	0	0	8	7	26	41	0.087701805	0.511255028	0.587701805	0.590909091	Guessing	0	0	0	90	77	49	7	5	78	80	2	73	100	2	79	98	1	1	4	78	50	1
AJ661	Dep	52.83013699	7	1	6	14	1	31.3	3.142857143	2	2.8	2.333333333	3.25	2.666666667	2.25	2.333333333	10	1	13	15	23	51	0.062250505	0.506272698	0.437749495	0.564935065	Tone	0	1	20	55	75	50	9	6	79	74	7	92	70	3	71	100	0	3	0	70	50	50
AJ661	Dep	52.83013699	7	1	6	14	1	31.3	3.142857143	2	2.8	2.333333333	3.25	2.666666667	2.25	2.333333333	10	1	13	15	23	51	0.024246653	0.05230316	0.524246653	0.981707317	No_guessing	0	1	20	55	75	50	9	6	79	74	7	92	70	3	71	100	0	3	0	70	50	50
AJ661	Dep	52.83013699	7	1	6	14	1	31.3	3.142857143	2	2.8	2.333333333	3.25	2.666666667	2.25	2.333333333	10	1	13	15	23	51	0.031387026	0.322453141	0.531387026	0.683908046	Guessing	0	1	20	55	75	50	9	6	79	74	7	92	70	3	71	100	0	3	0	70	50	50
AJ661	Dep	52.83013699	7	1	6	14	1	31.3	3.142857143	2	2.8	2.333333333	3.25	2.666666667	2.25	2.333333333	10	1	13	15	23	51	3.16E-05	0.038087933	0.499968369	1	Breath_hold	0	1	20	55	75	50	9	6	79	74	7	92	70	3	71	100	0	3	0	70	50	50
AJ680	Dep+Anx	20.30410959	10	14	17	41	0	21.4	3.285714286	2.666666667	4.8	0.666666667	3.25	4.333333333	0	1.666666667	6	1	15	17	23	55	0.018726412	0.067979745	0.518726412	0.960227273	No_guessing	0	0	15	115	81	52	38	0	78	77	12	73	100	7	76	100	15	2	49	75	55	42
AJ680	Dep+Anx	20.30410959	10	14	17	41	0	21.4	3.285714286	2.666666667	4.8	0.666666667	3.25	4.333333333	0	1.666666667	6	1	15	17	23	55	0.006651999	0.286924291	0.493348001	0.721590909	Breath_hold	0	0	15	115	81	52	38	0	78	77	12	73	100	7	76	100	15	2	49	75	55	42
AJ680	Dep+Anx	20.30410959	10	14	17	41	0	21.4	3.285714286	2.666666667	4.8	0.666666667	3.25	4.333333333	0	1.666666667	6	1	15	17	23	55	0.031965505	0.592928311	0.468034495	0.595744681	Guessing	0	0	15	115	81	52	38	0	78	77	12	73	100	7	76	100	15	2	49	75	55	42
AJ680	Dep+Anx	20.30410959	10	14	17	41	0	21.4	3.285714286	2.666666667	4.8	0.666666667	3.25	4.333333333	0	1.666666667	6	1	15	17	23	55	0.068456291	0.499960257	0.431543709	0.571428571	Tone	0	0	15	115	81	52	38	0	78	77	12	73	100	7	76	100	15	2	49	75	55	42
AJ695	HC	25.93150685	0	2	2	4	0	17.6	2	3	4	3.666666667	3	3.666666667	3.75	4	0	0	10	8	24	42	0.395860064	0.499963205	0.895860064	0.922077922	Tone	0	0	0	73	79	5	59	6	78	80	3	90	93	0	76	2	60	0	39	97	7	67
AJ695	HC	25.93150685	0	2	2	4	0	17.6	2	3	4	3.666666667	3	3.666666667	3.75	4	0	0	10	8	24	42	3.18E-05	0.036108285	0.499968221	1	No_guessing	0	0	0	73	79	5	59	6	78	80	3	90	93	0	76	2	60	0	39	97	7	67
AJ695	HC	25.93150685	0	2	2	4	0	17.6	2	3	4	3.666666667	3	3.666666667	3.75	4	0	0	10	8	24	42	0.007091222	0.19170578	0.492908778	0.819444444	Breath_hold	0	0	0	73	79	5	59	6	78	80	3	90	93	0	76	2	60	0	39	97	7	67
AJ695	HC	25.93150685	0	2	2	4	0	17.6	2	3	4	3.666666667	3	3.666666667	3.75	4	0	0	10	8	24	42	0.016541379	0.404327507	0.483458621	0.598901099	Guessing	0	0	0	73	79	5	59	6	78	80	3	90	93	0	76	2	60	0	39	97	7	67
AJ702	Dep+Anx	34.05205479	9	3	12	24	0	24.1	3.714285714	3	4.2	1	3.25	2.666666667	4	3	8	0	12	14	27	53	0.021270855	0.146087511	0.478729145	0.872093023	No_guessing	0	1	9	61	75	35	56	63	78	74	65	59	95	22	75	58	76	65	10	69	62	59
AJ702	Dep+Anx	34.05205479	9	3	12	24	0	24.1	3.714285714	3	4.2	1	3.25	2.666666667	4	3	8	0	12	14	27	53	0.005614718	0.500928878	0.494385282	0.538961039	Tone	0	1	9	61	75	35	56	63	78	74	65	59	95	22	75	58	76	65	10	69	62	59
AJ702	Dep+Anx	34.05205479	9	3	12	24	0	24.1	3.714285714	3	4.2	1	3.25	2.666666667	4	3	8	0	12	14	27	53	0.099508657	0.083459518	0.599508657	0.93902439	Breath_hold	0	1	9	61	75	35	56	63	78	74	65	59	95	22	75	58	76	65	10	69	62	59
AJ702	Dep+Anx	34.05205479	9	3	12	24	0	24.1	3.714285714	3	4.2	1	3.25	2.666666667	4	3	8	0	12	14	27	53	0.018112935	0.359883327	0.518112935	0.645348837	Guessing	0	1	9	61	75	35	56	63	78	74	65	59	95	22	75	58	76	65	10	69	62	59
AJ718	Dep+Anx	54.76438356	15	21	11	47	1	30.9	3.571428571	4	4.8	1.333333333	4.25	1.333333333	2.75	3	17	0	14	18	28	60	0.080416951	0.062393159	0.419583049	0.965116279	No_guessing	1	1	17	38	74	57	27	34	80	75	57	41	63	6	75	60	43	7	21	79	47	46
AJ718	Dep+Anx	54.76438356	15	21	11	47	1	30.9	3.571428571	4	4.8	1.333333333	4.25	1.333333333	2.75	3	17	0	14	18	28	60	0.030876533	0.237361908	0.530876533	0.773809524	Guessing	1	1	17	38	74	57	27	34	80	75	57	41	63	6	75	60	43	7	21	79	47	46
AJ718	Dep+Anx	54.76438356	15	21	11	47	1	30.9	3.571428571	4	4.8	1.333333333	4.25	1.333333333	2.75	3	17	0	14	18	28	60	0.075912079	0.129060645	0.424087921	0.885869565	Breath_hold	1	1	17	38	74	57	27	34	80	75	57	41	63	6	75	60	43	7	21	79	47	46
AJ718	Dep+Anx	54.76438356	15	21	11	47	1	30.9	3.571428571	4	4.8	1.333333333	4.25	1.333333333	2.75	3	17	0	14	18	28	60	0.124452368	0.506570603	0.375547632	0.62987013	Tone	1	1	17	38	74	57	27	34	80	75	57	41	63	6	75	60	43	7	21	79	47	46
AJ757	Substance+	22.87945205	0	1	11	12	8	27.2	2.142857143	1	3.8	1.333333333	2.75	3	2	3	11	0	14	19	23	56	0.30815048	0.509624566	0.19184952	0.824675325	Tone	0	0	8	49	75	82	36	22	78	NA	5	99	100	17	NA	68	52	27	57	NA	91	53
AJ757	Substance+	22.87945205	0	1	11	12	8	27.2	2.142857143	1	3.8	1.333333333	2.75	3	2	3	11	0	14	19	23	56	0.033359191	0.292635956	0.533359191	0.715116279	Guessing	0	0	8	49	75	82	36	22	78	NA	5	99	100	17	NA	68	52	27	57	NA	91	53
AJ770	Substance+	52.17534247	9	8	13	30	4	NA	2.857142857	1	3.8	1.666666667	1.75	3	3.25	2.666666667	2	0	18	22	28	68	0.10574318	0.49996027	0.60574318	0.61038961	Tone	1	1	1	59	74	89	10	7	78	74	3	86	99	3	73	42	25	4	0	72	32	93
AJ770	Substance+	52.17534247	9	8	13	30	4	NA	2.857142857	1	3.8	1.666666667	1.75	3	3.25	2.666666667	2	0	18	22	28	68	0.030623043	0.348410515	0.530623043	0.656976744	Guessing	1	1	1	59	74	89	10	7	78	74	3	86	99	3	73	42	25	4	0	72	32	93
AJ770	Substance+	52.17534247	9	8	13	30	4	NA	2.857142857	1	3.8	1.666666667	1.75	3	3.25	2.666666667	2	0	18	22	28	68	0.072726183	0.049509654	0.572726183	0.982352941	No_guessing	1	1	1	59	74	89	10	7	78	74	3	86	99	3	73	42	25	4	0	72	32	93
AJ770	Substance+	52.17534247	9	8	13	30	4	NA	2.857142857	1	3.8	1.666666667	1.75	3	3.25	2.666666667	2	0	18	22	28	68	3.17E-05	0.037068781	0.499968293	1	Breath_hold	1	1	1	59	74	89	10	7	78	74	3	86	99	3	73	42	25	4	0	72	32	93
AJ771	Eating+	55.83561644	3	3	8	14	NA	24.2	3.857142857	3.333333333	3.4	1.666666667	3.75	1.666666667	3.75	4.333333333	6	0	17	19	28	64	0.206645486	0.407075653	0.293354514	0.709302326	No_guessing	0	1	18	76	75	50	50	33	78	74	19	50	73	72	75	50	50	13	19	76	50	38
AJ771	Eating+	55.83561644	3	3	8	14	NA	24.2	3.857142857	3.333333333	3.4	1.666666667	3.75	1.666666667	3.75	4.333333333	6	0	17	19	28	64	0.068456291	0.499960258	0.431543709	0.571428571	Tone	0	1	18	76	75	50	50	33	78	74	19	50	73	72	75	50	50	13	19	76	50	38
AJ771	Eating+	55.83561644	3	3	8	14	NA	24.2	3.857142857	3.333333333	3.4	1.666666667	3.75	1.666666667	3.75	4.333333333	6	0	17	19	28	64	0.215110047	0.432353606	0.715110047	0.720930233	Guessing	0	1	18	76	75	50	50	33	78	74	19	50	73	72	75	50	50	13	19	76	50	38
AJ771	Eating+	55.83561644	3	3	8	14	NA	24.2	3.857142857	3.333333333	3.4	1.666666667	3.75	1.666666667	3.75	4.333333333	6	0	17	19	28	64	0.011445506	0.126421095	0.511445506	0.893258427	Breath_hold	0	1	18	76	75	50	50	33	78	74	19	50	73	72	75	50	50	13	19	76	50	38
AJ773	Dep	35.44383562	2	6	24	32	0	23.8	4	4	4.2	2.333333333	4	3.666666667	4	3.666666667	9	0	16	17	29	62	0.111208936	0.096155671	0.611208936	0.920454545	Breath_hold	1	0	9	90	78	48	62	6	78	80	43	72	84	0	78	82	77	0	14	76	82	46
AJ773	Dep	35.44383562	2	6	24	32	0	23.8	4	4	4.2	2.333333333	4	3.666666667	4	3.666666667	9	0	16	17	29	62	0.289997697	0.499961147	0.789997697	0.805194805	Tone	1	0	9	90	78	48	62	6	78	80	43	72	84	0	78	82	77	0	14	76	82	46
AJ773	Dep	35.44383562	2	6	24	32	0	23.8	4	4	4.2	2.333333333	4	3.666666667	4	3.666666667	9	0	16	17	29	62	3.18E-05	0.035800254	0.499968197	1	No_guessing	1	0	9	90	78	48	62	6	78	80	43	72	84	0	78	82	77	0	14	76	82	46
AJ773	Dep	35.44383562	2	6	24	32	0	23.8	4	4	4.2	2.333333333	4	3.666666667	4	3.666666667	9	0	16	17	29	62	0.004789191	0.499196774	0.495210809	0.532967033	Guessing	1	0	9	90	78	48	62	6	78	80	43	72	84	0	78	82	77	0	14	76	82	46
AJ775	Dep+Anx	38.05479452	18	12	18	48	1	26.6	2.285714286	2.666666667	5	1.333333333	5	2.333333333	4	2	20	0	19	32	31	82	0.065916688	0.212446784	0.434083312	0.794392523	Guessing	0	1	22	44	93	65	37	29	78	93	31	76	83	42	95	63	65	68	60	82	89	85
AJ775	Dep+Anx	38.05479452	18	12	18	48	1	26.6	2.285714286	2.666666667	5	1.333333333	5	2.333333333	4	2	20	0	19	32	31	82	0.034439859	0.314914834	0.465560141	0.690721649	Breath_hold	0	1	22	44	93	65	37	29	78	93	31	76	83	42	95	63	65	68	60	82	89	85
AJ775	Dep+Anx	38.05479452	18	12	18	48	1	26.6	2.285714286	2.666666667	5	1.333333333	5	2.333333333	4	2	20	0	19	32	31	82	0.02685047	0.200792351	0.47314953	0.809090909	No_guessing	0	1	22	44	93	65	37	29	78	93	31	76	83	42	95	63	65	68	60	82	89	85
AJ775	Dep+Anx	38.05479452	18	12	18	48	1	26.6	2.285714286	2.666666667	5	1.333333333	5	2.333333333	4	2	20	0	19	32	31	82	0.223173729	0.50761214	0.276826271	0.733766234	Tone	0	1	22	44	93	65	37	29	78	93	31	76	83	42	95	63	65	68	60	82	89	85
AJ793	Dep	54.75068493	7	4	5	16	0	25.9	3	3.333333333	3	1	1	4.333333333	2.75	3	9	0	12	16	29	57	0.045137839	0.05451272	0.454862161	0.976744186	Breath_hold	0	1	23	59	77	39	61	57	78	77	23	79	74	4	71	84	33	22	4	74	69	33
AJ793	Dep	54.75068493	7	4	5	16	0	25.9	3	3.333333333	3	1	1	4.333333333	2.75	3	9	0	12	16	29	57	0.091799668	0.054772074	0.408200332	0.975609756	No_guessing	0	1	23	59	77	39	61	57	78	77	23	79	74	4	71	84	33	22	4	74	69	33
AJ793	Dep	54.75068493	7	4	5	16	0	25.9	3	3.333333333	3	1	1	4.333333333	2.75	3	9	0	12	16	29	57	0.343854925	0.511148674	0.156145075	0.863636364	Tone	0	1	23	59	77	39	61	57	78	77	23	79	74	4	71	84	33	22	4	74	69	33
AJ793	Dep	54.75068493	7	4	5	16	0	25.9	3	3.333333333	3	1	1	4.333333333	2.75	3	9	0	12	16	29	57	0.030334693	0.340764704	0.469665307	0.664772727	Guessing	0	1	23	59	77	39	61	57	78	77	23	79	74	4	71	84	33	22	4	74	69	33
AJ813	HC	21.17260274	0	3	4	7	0	23.6	3.142857143	3.666666667	3.8	1.666666667	2.5	2	2.5	4	2	0	13	16	24	53	0.260034986	0.170950605	0.760034986	0.806818182	No_guessing	0	0	0	35	36	59	24	18	78	40	23	74	82	17	37	36	26	32	35	45	36	64
AJ813	HC	21.17260274	0	3	4	7	0	23.6	3.142857143	3.666666667	3.8	1.666666667	2.5	2	2.5	4	2	0	13	16	24	53	0.22843951	0.316604752	0.72843951	0.721153846	Breath_hold	0	0	0	35	36	59	24	18	78	40	23	74	82	17	37	36	26	32	35	45	36	64
AJ813	HC	21.17260274	0	3	4	7	0	23.6	3.142857143	3.666666667	3.8	1.666666667	2.5	2	2.5	4	2	0	13	16	24	53	0.004668051	0.499994044	0.504668051	0.532467532	Tone	0	0	0	35	36	59	24	18	78	40	23	74	82	17	37	36	26	32	35	45	36	64
AJ813	HC	21.17260274	0	3	4	7	0	23.6	3.142857143	3.666666667	3.8	1.666666667	2.5	2	2.5	4	2	0	13	16	24	53	0.011333913	0.432828368	0.511333913	0.573170732	Guessing	0	0	0	35	36	59	24	18	78	40	23	74	82	17	37	36	26	32	35	45	36	64
AJ815	Dep+Anx	24.79452055	15	9	14	38	0	29.8	3.285714286	2.666666667	4	0	4.75	2.666666667	0.5	2.333333333	11	1	18	27	28	73	0.102828182	0.425119709	0.602828182	0.606060606	Breath_hold	1	1	22	122	56	70	35	31	78	55	35	77	83	53	57	39	65	50	56	57	62	58
AJ815	Dep+Anx	24.79452055	15	9	14	38	0	29.8	3.285714286	2.666666667	4	0	4.75	2.666666667	0.5	2.333333333	11	1	18	27	28	73	0.02208494	0.400417571	0.52208494	0.604477612	No_guessing	1	1	22	122	56	70	35	31	78	55	35	77	83	53	57	39	65	50	56	57	62	58
AJ815	Dep+Anx	24.79452055	15	9	14	38	0	29.8	3.285714286	2.666666667	4	0	4.75	2.666666667	0.5	2.333333333	11	1	18	27	28	73	0.223173729	0.50761214	0.276826271	0.733766234	Tone	1	1	22	122	56	70	35	31	78	55	35	77	83	53	57	39	65	50	56	57	62	58
AJ815	Dep+Anx	24.79452055	15	9	14	38	0	29.8	3.285714286	2.666666667	4	0	4.75	2.666666667	0.5	2.333333333	11	1	18	27	28	73	0.025400935	0.838619499	0.525400935	0.861538462	Guessing	1	1	22	122	56	70	35	31	78	55	35	77	83	53	57	39	65	50	56	57	62	58
AJ829	Dep+Anx	54.80547945	16	11	15	42	0	34.5	3.142857143	2	4.2	0	3.75	3	1.25	3	13	1	17	29	26	72	0.047812043	0.426542751	0.452187957	0.575268817	No_guessing	0	1	12	75	76	4	64	52	78	76	20	88	95	79	80	30	78	83	5	76	15	92
AJ829	Dep+Anx	54.80547945	16	11	15	42	0	34.5	3.142857143	2	4.2	0	3.75	3	1.25	3	13	1	17	29	26	72	0.095912588	0.431162032	0.404087412	0.597701149	Guessing	0	1	12	75	76	4	64	52	78	76	20	88	95	79	80	30	78	83	5	76	15	92
AJ829	Dep+Anx	54.80547945	16	11	15	42	0	34.5	3.142857143	2	4.2	0	3.75	3	1.25	3	13	1	17	29	26	72	0.063626706	0.057968258	0.436373294	0.971264368	Breath_hold	0	1	12	75	76	4	64	52	78	76	20	88	95	79	80	30	78	83	5	76	15	92
AJ829	Dep+Anx	54.80547945	16	11	15	42	0	34.5	3.142857143	2	4.2	0	3.75	3	1.25	3	13	1	17	29	26	72	0.210903978	0.50742924	0.289096022	0.720779221	Tone	0	1	12	75	76	4	64	52	78	76	20	88	95	79	80	30	78	83	5	76	15	92
AJ854	Dep+Anx	19.59452055	3	4	11	18	0	32.3	4.428571429	4	3.2	1	4	3	3.5	4	11	2	17	20	28	65	0.095941781	0.119212026	0.595941781	0.904761905	No_guessing	0	1	13	25	55	75	49	12	78	56	27	83	93	12	55	98	16	6	30	60	75	61
AJ854	Dep+Anx	19.59452055	3	4	11	18	0	32.3	4.428571429	4	3.2	1	4	3	3.5	4	11	2	17	20	28	65	0.002810389	0.499994044	0.497189611	0.519480519	Tone	0	1	13	25	55	75	49	12	78	56	27	83	93	12	55	98	16	6	30	60	75	61
AJ854	Dep+Anx	19.59452055	3	4	11	18	0	32.3	4.428571429	4	3.2	1	4	3	3.5	4	11	2	17	20	28	65	0.096579107	0.207125091	0.596579107	0.8046875	Guessing	0	1	13	25	55	75	49	12	78	56	27	83	93	12	55	98	16	6	30	60	75	61
AJ854	Dep+Anx	19.59452055	3	4	11	18	0	32.3	4.428571429	4	3.2	1	4	3	3.5	4	11	2	17	20	28	65	0.075285913	0.225601627	0.424714087	0.785714286	Breath_hold	0	1	13	25	55	75	49	12	78	56	27	83	93	12	55	98	16	6	30	60	75	61
AJ855	Dep+Anx	27.86575342	4	5	10	19	0	29.9	3.571428571	4	2.8	1.666666667	3.75	3.666666667	3.25	3	9	0	10	9	25	44	0.131250812	0.124437154	0.368749188	0.885542169	No_guessing	0	1	8	99	70	4	62	34	77	71	2	100	100	19	72	27	27	42	15	67	54	50
AJ855	Dep+Anx	27.86575342	4	5	10	19	0	29.9	3.571428571	4	2.8	1.666666667	3.75	3.666666667	3.25	3	9	0	10	9	25	44	0.049038499	0.572645619	0.450961501	0.575	Guessing	0	1	8	99	70	4	62	34	77	71	2	100	100	19	72	27	27	42	15	67	54	50
AJ855	Dep+Anx	27.86575342	4	5	10	19	0	29.9	3.571428571	4	2.8	1.666666667	3.75	3.666666667	3.25	3	9	0	10	9	25	44	0.216941396	0.499960628	0.716941396	0.727272727	Tone	0	1	8	99	70	4	62	34	77	71	2	100	100	19	72	27	27	42	15	67	54	50
AJ855	Dep+Anx	27.86575342	4	5	10	19	0	29.9	3.571428571	4	2.8	1.666666667	3.75	3.666666667	3.25	3	9	0	10	9	25	44	0.013476653	0.118363468	0.486523347	0.905063291	Breath_hold	0	1	8	99	70	4	62	34	77	71	2	100	100	19	72	27	27	42	15	67	54	50
AJ975	Dep+Anx	49.83287671	7	11	20	38	0	34.3	4	3.333333333	4	0	4.5	1	3	3.333333333	14	1	17	25	25	67	0.096308198	0.118854092	0.403691802	0.9	No_guessing	0	0	21	49	66	53	51	14	77	65	0	98	100	15	65	96	48	10	1	60	0	1
AJ975	Dep+Anx	49.83287671	7	11	20	38	0	34.3	4	3.333333333	4	0	4.5	1	3	3.333333333	14	1	17	25	25	67	0.31407276	0.499961414	0.18592724	0.831168831	Tone	0	0	21	49	66	53	51	14	77	65	0	98	100	15	65	96	48	10	1	60	0	1
AJ975	Dep+Anx	49.83287671	7	11	20	38	0	34.3	4	3.333333333	4	0	4.5	1	3	3.333333333	14	1	17	25	25	67	0.007152854	0.334337184	0.492847146	0.673333333	Guessing	0	0	21	49	66	53	51	14	77	65	0	98	100	15	65	96	48	10	1	60	0	1
AJ975	Dep+Anx	49.83287671	7	11	20	38	0	34.3	4	3.333333333	4	0	4.5	1	3	3.333333333	14	1	17	25	25	67	0.029119507	0.048972955	0.529119507	0.992753623	Breath_hold	0	0	21	49	66	53	51	14	77	65	0	98	100	15	65	96	48	10	1	60	0	1
AK028	Dep	18.41917808	1	1	7	9	0	31.3	1.285714286	0.333333333	1.2	2	1.75	2.666666667	0	1.333333333	9	0	19	20	28	67	0.361337444	0.499962206	0.861337444	0.883116883	Tone	0	0	22	154	90	73	5	5	77	88	29	84	85	0	93	36	94	0	23	93	58	38
AK028	Dep	18.41917808	1	1	7	9	0	31.3	1.285714286	0.333333333	1.2	2	1.75	2.666666667	0	1.333333333	9	0	19	20	28	67	0.110137216	0.63642078	0.389862784	0.634615385	Guessing	0	0	22	154	90	73	5	5	77	88	29	84	85	0	93	36	94	0	23	93	58	38
AK028	Dep	18.41917808	1	1	7	9	0	31.3	1.285714286	0.333333333	1.2	2	1.75	2.666666667	0	1.333333333	9	0	19	20	28	67	0.009828714	0.123733034	0.509828714	0.892523364	Breath_hold	0	0	22	154	90	73	5	5	77	88	29	84	85	0	93	36	94	0	23	93	58	38
AK028	Dep	18.41917808	1	1	7	9	0	31.3	1.285714286	0.333333333	1.2	2	1.75	2.666666667	0	1.333333333	9	0	19	20	28	67	3.21E-05	0.031556917	0.499967868	1	No_guessing	0	0	22	154	90	73	5	5	77	88	29	84	85	0	93	36	94	0	23	93	58	38
AK084	Dep	29.15616438	3	2	20	25	0	24.3	2	1	3.6	0.333333333	3.75	4	1.25	3.666666667	9	0	12	18	24	54	0.064257914	0.345594447	0.564257914	0.658536585	Guessing	1	1	10	56	72	74	19	19	78	78	3	71	100	80	75	53	50	69	24	71	50	50
AK084	Dep	29.15616438	3	2	20	25	0	24.3	2	1	3.6	0.333333333	3.75	4	1.25	3.666666667	9	0	12	18	24	54	0.31407276	0.499961414	0.18592724	0.831168831	Tone	1	1	10	56	72	74	19	19	78	78	3	71	100	80	75	53	50	69	24	71	50	50
AK084	Dep	29.15616438	3	2	20	25	0	24.3	2	1	3.6	0.333333333	3.75	4	1.25	3.666666667	9	0	12	18	24	54	0.06126944	0.159789497	0.43873056	0.855421687	Breath_hold	1	1	10	56	72	74	19	19	78	78	3	71	100	80	75	53	50	69	24	71	50	50
AK084	Dep	29.15616438	3	2	20	25	0	24.3	2	1	3.6	0.333333333	3.75	4	1.25	3.666666667	9	0	12	18	24	54	0.22931823	0.439287608	0.27068177	0.735955056	No_guessing	1	1	10	56	72	74	19	19	78	78	3	71	100	80	75	53	50	69	24	71	50	50
AK102	Dep+Anx	25.02739726	11	7	19	37	0	33.5	2.142857143	3.333333333	4.6	1.666666667	4.25	0	0.75	2	11	1	21	25	26	72	0.024428759	0.410791079	0.524428759	0.592592593	Guessing	0	0	19	66	71	51	30	50	78	71	0	50	59	5	70	65	15	0	45	75	5	50
AK102	Dep+Anx	25.02739726	11	7	19	37	0	33.5	2.142857143	3.333333333	4.6	1.666666667	4.25	0	0.75	2	11	1	21	25	26	72	0.062250505	0.506272698	0.437749495	0.564935065	Tone	0	0	19	66	71	51	30	50	78	71	0	50	59	5	70	65	15	0	45	75	5	50
AK102	Dep+Anx	25.02739726	11	7	19	37	0	33.5	2.142857143	3.333333333	4.6	1.666666667	4.25	0	0.75	2	11	1	21	25	26	72	0.006876694	0.265312374	0.506876694	0.744318182	Breath_hold	0	0	19	66	71	51	30	50	78	71	0	50	59	5	70	65	15	0	45	75	5	50
AK102	Dep+Anx	25.02739726	11	7	19	37	0	33.5	2.142857143	3.333333333	4.6	1.666666667	4.25	0	0.75	2	11	1	21	25	26	72	0.02136158	0.062125469	0.47863842	0.969512195	No_guessing	0	0	19	66	71	51	30	50	78	71	0	50	59	5	70	65	15	0	45	75	5	50
AK127	Dep	34.64109589	5	3	10	18	0	24.7	2	2	3.4	1.333333333	3	2	2	2	11	0	15	26	23	64	3.59E-05	0.07080483	0.499964059	0.956043956	Breath_hold	0	1	21	67	81	45	47	51	75	80	54	35	55	21	80	52	45	47	8	78	48	34
AK127	Dep	34.64109589	5	3	10	18	0	24.7	2	2	3.4	1.333333333	3	2	2	2	11	0	15	26	23	64	0.032186601	0.130611811	0.532186601	0.887096774	No_guessing	0	1	21	67	81	45	47	51	75	80	54	35	55	21	80	52	45	47	8	78	48	34
AK127	Dep	34.64109589	5	3	10	18	0	24.7	2	2	3.4	1.333333333	3	2	2	2	11	0	15	26	23	64	0.027890843	0.364543366	0.527890843	0.639784946	Guessing	0	1	21	67	81	45	47	51	75	80	54	35	55	21	80	52	45	47	8	78	48	34
AK127	Dep	34.64109589	5	3	10	18	0	24.7	2	2	3.4	1.333333333	3	2	2	2	11	0	15	26	23	64	0.130713284	0.486656302	0.369286716	0.636363636	Tone	0	1	21	67	81	45	47	51	75	80	54	35	55	21	80	52	45	47	8	78	48	34
AK148	Dep	55.08767123	3	4	10	17	0	24.4	2.428571429	1	4.4	1.333333333	5	1.666666667	2	4.333333333	7	2	11	14	27	52	0.008157	0.255510633	0.491843	0.756578947	Guessing	0	1	10	37	65	98	56	24	81	66	11	85	99	27	66	100	79	50	32	67	63	100
AK148	Dep	55.08767123	3	4	10	17	0	24.4	2.428571429	1	4.4	1.333333333	5	1.666666667	2	4.333333333	7	2	11	14	27	52	0.034896157	0.218496505	0.534896157	0.794871795	Breath_hold	0	1	10	37	65	98	56	24	81	66	11	85	99	27	66	100	79	50	32	67	63	100
AK148	Dep	55.08767123	3	4	10	17	0	24.4	2.428571429	1	4.4	1.333333333	5	1.666666667	2	4.333333333	7	2	11	14	27	52	0.028972985	0.191331852	0.528972985	0.824675325	No_guessing	0	1	10	37	65	98	56	24	81	66	11	85	99	27	66	100	79	50	32	67	63	100
AK148	Dep	55.08767123	3	4	10	17	0	24.4	2.428571429	1	4.4	1.333333333	5	1.666666667	2	4.333333333	7	2	11	14	27	52	0.278828512	0.535037143	0.221171488	0.792207792	Tone	0	1	10	37	65	98	56	24	81	66	11	85	99	27	66	100	79	50	32	67	63	100
AK214	HC	53.83561644	0	1	3	4	0	37	3.714285714	1.333333333	3.2	1	2	4.333333333	3.5	2.666666667	2	0	16	15	19	50	0.439594484	0.49996585	0.939594484	0.974025974	Tone	0	1	0	49	63	7	50	9	77	64	0	93	94	19	61	50	6	10	0	56	0	5
AK214	HC	53.83561644	0	1	3	4	0	37	3.714285714	1.333333333	3.2	1	2	4.333333333	3.5	2.666666667	2	0	16	15	19	50	0.007304146	0.347613393	0.492695854	0.659722222	Guessing	0	1	0	49	63	7	50	9	77	64	0	93	94	19	61	50	6	10	0	56	0	5
AK214	HC	53.83561644	0	1	3	4	0	37	3.714285714	1.333333333	3.2	1	2	4.333333333	3.5	2.666666667	2	0	16	15	19	50	3.11E-05	0.045824511	0.499968921	1	Breath_hold	0	1	0	49	63	7	50	9	77	64	0	93	94	19	61	50	6	10	0	56	0	5
AK214	HC	53.83561644	0	1	3	4	0	37	3.714285714	1.333333333	3.2	1	2	4.333333333	3.5	2.666666667	2	0	16	15	19	50	0.012078965	0.157539016	0.512078965	0.864285714	No_guessing	0	1	0	49	63	7	50	9	77	64	0	93	94	19	61	50	6	10	0	56	0	5
AK245	Dep	34.71780822	0	0	2	2	6	33.7	3.571428571	3.666666667	4	0.333333333	3.75	3.333333333	3.25	3.333333333	3	0	8	13	25	46	0.020529315	0.310406141	0.520529315	0.697530864	Guessing	1	1	3	49	69	13	86	50	77	70	35	82	95	55	70	31	50	66	34	74	54	62
AK245	Dep	34.71780822	0	0	2	2	6	33.7	3.571428571	3.666666667	4	0.333333333	3.75	3.333333333	3.25	3.333333333	3	0	8	13	25	46	0.118231525	0.499960294	0.381768475	0.623376623	Tone	1	1	3	49	69	13	86	50	77	70	35	82	95	55	70	31	50	66	34	74	54	62
AK245	Dep	34.71780822	0	0	2	2	6	33.7	3.571428571	3.666666667	4	0.333333333	3.75	3.333333333	3.25	3.333333333	3	0	8	13	25	46	0.045365728	0.34082087	0.454634272	0.664634146	No_guessing	1	1	3	49	69	13	86	50	77	70	35	82	95	55	70	31	50	66	34	74	54	62
AK245	Dep	34.71780822	0	0	2	2	6	33.7	3.571428571	3.666666667	4	0.333333333	3.75	3.333333333	3.25	3.333333333	3	0	8	13	25	46	0.099063528	0.203915969	0.400936472	0.802325581	Breath_hold	1	1	3	49	69	13	86	50	77	70	35	82	95	55	70	31	50	66	34	74	54	62
AK252	Dep	47.2	10	8	13	31	2	18.7	3.714285714	3	4.6	1.666666667	5	2.666666667	3	5	12	1	15	9	30	54	0.032128364	0.378109262	0.532128364	0.626582278	Guessing	0	0	18	59	70	50	50	28	78	69	4	97	98	2	69	99	4	1	1	77	100	31
AK252	Dep	47.2	10	8	13	31	2	18.7	3.714285714	3	4.6	1.666666667	5	2.666666667	3	5	12	1	15	9	30	54	0.027763759	0.040525319	0.472236241	0.994318182	Breath_hold	0	0	18	59	70	50	50	28	78	69	4	97	98	2	69	99	4	1	1	77	100	31
AK252	Dep	47.2	10	8	13	31	2	18.7	3.714285714	3	4.6	1.666666667	5	2.666666667	3	5	12	1	15	9	30	54	0.052688521	0.048405339	0.447311479	0.987341772	No_guessing	0	0	18	59	70	50	50	28	78	69	4	97	98	2	69	99	4	1	1	77	100	31
AK252	Dep	47.2	10	8	13	31	2	18.7	3.714285714	3	4.6	1.666666667	5	2.666666667	3	5	12	1	15	9	30	54	0.080966103	0.499960231	0.419033897	0.584415584	Tone	0	0	18	59	70	50	50	28	78	69	4	97	98	2	69	99	4	1	1	77	100	31
AK267	Dep	37.89589041	0	2	6	8	3	25.8	2.857142857	1	2.6	1.666666667	2.5	3.666666667	3.75	2.666666667	8	0	14	16	29	59	3.90E-05	0.303423919	0.499960957	0.707692308	Guessing	0	1	3	38	56	35	50	2	77	60	0	96	91	NA	NA	NA	NA	NA	2	51	50	99
AK267	Dep	37.89589041	0	2	6	8	3	25.8	2.857142857	1	2.6	1.666666667	2.5	3.666666667	3.75	2.666666667	8	0	14	16	29	59	0.099624146	0.493492275	0.400375854	0.603896104	Tone	0	1	3	38	56	35	50	2	77	60	0	96	91	NA	NA	NA	NA	NA	2	51	50	99
AK267	Dep	37.89589041	0	2	6	8	3	25.8	2.857142857	1	2.6	1.666666667	2.5	3.666666667	3.75	2.666666667	8	0	14	16	29	59	0.055699825	0.060121489	0.555699825	0.983333333	Breath_hold	0	1	3	38	56	35	50	2	77	60	0	96	91	NA	NA	NA	NA	NA	2	51	50	99
AK271	Substance+	19.20547945	3	4	11	18	6	NA	3.285714286	3	3	2	3.25	3	3.75	3.666666667	9	1	13	13	30	56	0.112179196	0.480356547	0.387820804	0.616883117	Tone	1	0	8	99	62	78	6	6	75	59	0	100	100	0	70	99	0	0	28	66	85	9
AK271	Substance+	19.20547945	3	4	11	18	6	NA	3.285714286	3	3	2	3.25	3	3.75	3.666666667	9	1	13	13	30	56	3.16E-05	0.038802779	0.499968421	1	No_guessing	1	0	8	99	62	78	6	6	75	59	0	100	100	0	70	99	0	0	28	66	85	9
AK271	Substance+	19.20547945	3	4	11	18	6	NA	3.285714286	3	3	2	3.25	3	3.75	3.666666667	9	1	13	13	30	56	0.00973709	0.194204773	0.49026291	0.822368421	Breath_hold	1	0	8	99	62	78	6	6	75	59	0	100	100	0	70	99	0	0	28	66	85	9
AK271	Substance+	19.20547945	3	4	11	18	6	NA	3.285714286	3	3	2	3.25	3	3.75	3.666666667	9	1	13	13	30	56	0.048812896	0.613623184	0.451187104	0.618055556	Guessing	1	0	8	99	62	78	6	6	75	59	0	100	100	0	70	99	0	0	28	66	85	9
AK288	Dep+Anx	32.14246575	4	4	17	25	1	19.6	3	2.333333333	3.6	2	3.75	3	2	2	8	0	16	17	27	60	3.21E-05	0.031556917	0.499967868	1	No_guessing	0	1	11	135	92	50	2	0	78	92	14	50	70	0	92	100	0	0	4	85	53	47
AK288	Dep+Anx	32.14246575	4	4	17	25	1	19.6	3	2.333333333	3.6	2	3.75	3	2	2	8	0	16	17	27	60	0.015019044	0.638766771	0.484980956	0.642857143	Guessing	0	1	11	135	92	50	2	0	78	92	14	50	70	0	92	100	0	0	4	85	53	47
AK288	Dep+Anx	32.14246575	4	4	17	25	1	19.6	3	2.333333333	3.6	2	3.75	3	2	2	8	0	16	17	27	60	0.043828706	0.048112172	0.543828706	0.98	Breath_hold	0	1	11	135	92	50	2	0	78	92	14	50	70	0	92	100	0	0	4	85	53	47
AK288	Dep+Anx	32.14246575	4	4	17	25	1	19.6	3	2.333333333	3.6	2	3.75	3	2	2	8	0	16	17	27	60	0.056025588	0.499960245	0.443974412	0.558441558	Tone	0	1	11	135	92	50	2	0	78	92	14	50	70	0	92	100	0	0	4	85	53	47
AK303	Dep+Anx	23.58082192	19	7	18	44	1	23.2	3	3	3.4	0.666666667	3.75	3	3.25	2.666666667	9	3	14	18	29	61	0.349622717	0.499961965	0.849622717	0.87012987	Tone	0	1	9	62	61	31	70	75	77	63	22	66	86	71	60	16	75	86	78	74	6	95
AK303	Dep+Anx	23.58082192	19	7	18	44	1	23.2	3	3	3.4	0.666666667	3.75	3	3.25	2.666666667	9	3	14	18	29	61	0.041346651	0.445154638	0.458653349	0.557142857	Guessing	0	1	9	62	61	31	70	75	77	63	22	66	86	71	60	16	75	86	78	74	6	95
AK303	Dep+Anx	23.58082192	19	7	18	44	1	23.2	3	3	3.4	0.666666667	3.75	3	3.25	2.666666667	9	3	14	18	29	61	0.022610329	0.455077232	0.477389671	0.546511628	Breath_hold	0	1	9	62	61	31	70	75	77	63	22	66	86	71	60	16	75	86	78	74	6	95
AK303	Dep+Anx	23.58082192	19	7	18	44	1	23.2	3	3	3.4	0.666666667	3.75	3	3.25	2.666666667	9	3	14	18	29	61	0.047631824	0.506827906	0.547631824	0.55	No_guessing	0	1	9	62	61	31	70	75	77	63	22	66	86	71	60	16	75	86	78	74	6	95
AK322	HC	45.33150685	1	0	4	5	0	25.3	3.857142857	3.666666667	4.6	1.666666667	4	3	4	4	1	0	14	8	26	48	0.018464132	0.180179282	0.481535868	0.835294118	No_guessing	1	0	0	85	70	84	11	15	77	72	50	50	79	28	73	59	56	43	76	72	35	71
AK322	HC	45.33150685	1	0	4	5	0	25.3	3.857142857	3.666666667	4.6	1.666666667	4	3	4	4	1	0	14	8	26	48	0.125890261	0.445768073	0.374109739	0.629411765	Breath_hold	1	0	0	85	70	84	11	15	77	72	50	50	79	28	73	59	56	43	76	72	35	71
AK322	HC	45.33150685	1	0	4	5	0	25.3	3.857142857	3.666666667	4.6	1.666666667	4	3	4	4	1	0	14	8	26	48	0.161535272	0.493060219	0.661535272	0.668831169	Tone	1	0	0	85	70	84	11	15	77	72	50	50	79	28	73	59	56	43	76	72	35	71
AK322	HC	45.33150685	1	0	4	5	0	25.3	3.857142857	3.666666667	4.6	1.666666667	4	3	4	4	1	0	14	8	26	48	0.041657115	0.523804751	0.458342885	0.543209877	Guessing	1	0	0	85	70	84	11	15	77	72	50	50	79	28	73	59	56	43	76	72	35	71
AK365	Anx	35.4630137	17	11	13	41	0	17.1	3.857142857	2.333333333	3.8	2	3	4	3	3	9	1	15	20	25	60	0.118231525	0.499960294	0.381768475	0.623376623	Tone	0	1	8	46	84	69	50	27	78	88	13	85	100	61	86	71	50	32	70	88	69	50
AK365	Anx	35.4630137	17	11	13	41	0	17.1	3.857142857	2.333333333	3.8	2	3	4	3	3	9	1	15	20	25	60	0.010419916	0.332055975	0.510419916	0.673076923	Breath_hold	0	1	8	46	84	69	50	27	78	88	13	85	100	61	86	71	50	32	70	88	69	50
AK365	Anx	35.4630137	17	11	13	41	0	17.1	3.857142857	2.333333333	3.8	2	3	4	3	3	9	1	15	20	25	60	0.02769503	0.222124838	0.47230497	0.787878788	Guessing	0	1	8	46	84	69	50	27	78	88	13	85	100	61	86	71	50	32	70	88	69	50
AK365	Anx	35.4630137	17	11	13	41	0	17.1	3.857142857	2.333333333	3.8	2	3	4	3	3	9	1	15	20	25	60	0.035177645	0.286467588	0.464822355	0.72	No_guessing	0	1	8	46	84	69	50	27	78	88	13	85	100	61	86	71	50	32	70	88	69	50
AK372	Dep+Anx	31.95342466	8	2	5	15	0	30.5	2.285714286	3.333333333	4.2	2.333333333	3.75	3.333333333	3.75	4.333333333	7	1	13	14	22	49	0.005614718	0.500928878	0.494385282	0.538961039	Tone	1	1	13	42	79	75	86	13	78	77	21	97	70	1	76	13	52	13	0	78	0	100
AK372	Dep+Anx	31.95342466	8	2	5	15	0	30.5	2.285714286	3.333333333	4.2	2.333333333	3.75	3.333333333	3.75	4.333333333	7	1	13	14	22	49	3.18E-05	0.035800254	0.499968197	1	Breath_hold	1	1	13	42	79	75	86	13	78	77	21	97	70	1	76	13	52	13	0	78	0	100
AK372	Dep+Anx	31.95342466	8	2	5	15	0	30.5	2.285714286	3.333333333	4.2	2.333333333	3.75	3.333333333	3.75	4.333333333	7	1	13	14	22	49	0.027574349	0.039817882	0.527574349	0.994444444	No_guessing	1	1	13	42	79	75	86	13	78	77	21	97	70	1	76	13	52	13	0	78	0	100
AK372	Dep+Anx	31.95342466	8	2	5	15	0	30.5	2.285714286	3.333333333	4.2	2.333333333	3.75	3.333333333	3.75	4.333333333	7	1	13	14	22	49	0.085427947	0.233640621	0.414572053	0.77173913	Guessing	1	1	13	42	79	75	86	13	78	77	21	97	70	1	76	13	52	13	0	78	0	100
AK407	HC	19.96986301	0	2	0	2	0	34.7	3	0.666666667	3.4	1.666666667	3.5	2	3.25	4	0	0	12	12	27	51	0.048739125	0.298941353	0.451260875	0.710144928	No_guessing	0	0	0	74	64	44	28	24	74	62	39	42	48	40	59	91	5	5	12	67	74	7
AK407	HC	19.96986301	0	2	0	2	0	34.7	3	0.666666667	3.4	1.666666667	3.5	2	3.25	4	0	0	12	12	27	51	0.092051602	0.099814918	0.592051602	0.922077922	Breath_hold	0	0	0	74	64	44	28	24	74	62	39	42	48	40	59	91	5	5	12	67	74	7
AK407	HC	19.96986301	0	2	0	2	0	34.7	3	0.666666667	3.4	1.666666667	3.5	2	3.25	4	0	0	12	12	27	51	5.94E-06	0.499994056	0.499994056	0.5	Guessing	0	0	0	74	64	44	28	24	74	62	39	42	48	40	59	91	5	5	12	67	74	7
AK407	HC	19.96986301	0	2	0	2	0	34.7	3	0.666666667	3.4	1.666666667	3.5	2	3.25	4	0	0	12	12	27	51	0.296617167	0.472132438	0.203382833	0.811688312	Tone	0	0	0	74	64	44	28	24	74	62	39	42	48	40	59	91	5	5	12	67	74	7
AK465	Dep+Anx	23.38630137	6	4	23	33	1	28	1	0	3.2	0.666666667	2.75	3	1.5	0.333333333	9	5	18	22	22	62	0.135815015	0.084396905	0.635815015	0.935064935	No_guessing	0	1	7	42	66	100	29	0	78	71	4	77	100	10	67	100	0	4	3	73	87	0
AK465	Dep+Anx	23.38630137	6	4	23	33	1	28	1	0	3.2	0.666666667	2.75	3	1.5	0.333333333	9	5	18	22	22	62	3.94E-05	0.282994689	0.499960628	0.727272727	Guessing	0	1	7	42	66	100	29	0	78	71	4	77	100	10	67	100	0	4	3	73	87	0
AK465	Dep+Anx	23.38630137	6	4	23	33	1	28	1	0	3.2	0.666666667	2.75	3	1.5	0.333333333	9	5	18	22	22	62	0.210903978	0.50742924	0.289096022	0.720779221	Tone	0	1	7	42	66	100	29	0	78	71	4	77	100	10	67	100	0	4	3	73	87	0
AK465	Dep+Anx	23.38630137	6	4	23	33	1	28	1	0	3.2	0.666666667	2.75	3	1.5	0.333333333	9	5	18	22	22	62	0.024146098	0.050795713	0.475853902	0.982352941	Breath_hold	0	1	7	42	66	100	29	0	78	71	4	77	100	10	67	100	0	4	3	73	87	0
AK512	Dep+Anx	20.75068493	3	2	14	19	0	35.8	4.714285714	0	1.6	0.666666667	5	5	1.75	3	16	0	13	13	27	53	0.004668051	0.499994044	0.504668051	0.532467532	Tone	0	1	9	122	89	50	50	50	78	86	0	95	76	28	80	9	60	23	47	80	16	70
AK512	Dep+Anx	20.75068493	3	2	14	19	0	35.8	4.714285714	0	1.6	0.666666667	5	5	1.75	3	16	0	13	13	27	53	0.014684265	0.580920962	0.485315735	0.583333333	Guessing	0	1	9	122	89	50	50	50	78	86	0	95	76	28	80	9	60	23	47	80	16	70
AK512	Dep+Anx	20.75068493	3	2	14	19	0	35.8	4.714285714	0	1.6	0.666666667	5	5	1.75	3	16	0	13	13	27	53	0.009146411	0.159174549	0.509146411	0.856382979	No_guessing	0	1	9	122	89	50	50	50	78	86	0	95	76	28	80	9	60	23	47	80	16	70
AK512	Dep+Anx	20.75068493	3	2	14	19	0	35.8	4.714285714	0	1.6	0.666666667	5	5	1.75	3	16	0	13	13	27	53	0.154675474	0.244689563	0.345324526	0.747311828	Breath_hold	0	1	9	122	89	50	50	50	78	86	0	95	76	28	80	9	60	23	47	80	16	70
AK541	Dep	45.78630137	5	6	12	23	1	32.8	3.285714286	4	4.6	0.666666667	4.75	2.666666667	4	3	11	2	22	29	29	80	0.026335222	0.03303412	0.526335222	0.995614035	No_guessing	1	1	17	26	99	55	51	35	80	97	25	50	85	1	99	61	0	79	2	97	50	19
AK541	Dep	45.78630137	5	6	12	23	1	32.8	3.285714286	4	4.6	0.666666667	4.75	2.666666667	4	3	11	2	22	29	29	80	0.036203878	0.127993445	0.463796122	0.885964912	Guessing	1	1	17	26	99	55	51	35	80	97	25	50	85	1	99	61	0	79	2	97	50	19
AK541	Dep	45.78630137	5	6	12	23	1	32.8	3.285714286	4	4.6	0.666666667	4.75	2.666666667	4	3	11	2	22	29	29	80	0.049129403	0.036339267	0.549129403	0.991150442	Breath_hold	1	1	17	26	99	55	51	35	80	97	25	50	85	1	99	61	0	79	2	97	50	19
AK541	Dep	45.78630137	5	6	12	23	1	32.8	3.285714286	4	4.6	0.666666667	4.75	2.666666667	4	3	11	2	22	29	29	80	0.229418609	0.515462766	0.270581391	0.74025974	Tone	1	1	17	26	99	55	51	35	80	97	25	50	85	1	99	61	0	79	2	97	50	19
AK551	Dep+Anx	30.46849315	10	18	16	44	0	22.4	2	0.666666667	2.8	2.666666667	3.75	2	0.5	1	10	0	12	20	27	59	0.062250505	0.506272698	0.437749495	0.564935065	Tone	0	1	6	74	66	74	55	55	78	66	22	45	91	71	66	58	50	55	49	67	59	64
AK551	Dep+Anx	30.46849315	10	18	16	44	0	22.4	2	0.666666667	2.8	2.666666667	3.75	2	0.5	1	10	0	12	20	27	59	0.056345721	0.4622197	0.443654279	0.558441558	No_guessing	0	1	6	74	66	74	55	55	78	66	22	45	91	71	66	58	50	55	49	67	59	64
AK551	Dep+Anx	30.46849315	10	18	16	44	0	22.4	2	0.666666667	2.8	2.666666667	3.75	2	0.5	1	10	0	12	20	27	59	0.034940051	0.32136907	0.465059949	0.685897436	Breath_hold	0	1	6	74	66	74	55	55	78	66	22	45	91	71	66	58	50	55	49	67	59	64
AK551	Dep+Anx	30.46849315	10	18	16	44	0	22.4	2	0.666666667	2.8	2.666666667	3.75	2	0.5	1	10	0	12	20	27	59	0.050459575	0.487241377	0.449540425	0.552631579	Guessing	0	1	6	74	66	74	55	55	78	66	22	45	91	71	66	58	50	55	49	67	59	64
AK568	Dep+Anx	52.38630137	3	12	22	37	0	28.8	1	1.333333333	3	1.666666667	3.25	1.333333333	2.75	2.333333333	11	3	12	21	22	55	0.013729044	0.155678277	0.486270956	0.854961832	Breath_hold	0	0	17	53	100	90	30	50	78	100	56	81	96	31	96	77	45	53	38	115	42	45
AK568	Dep+Anx	52.38630137	3	12	22	37	0	28.8	1	1.333333333	3	1.666666667	3.25	1.333333333	2.75	2.333333333	11	3	12	21	22	55	0.008131667	0.151621291	0.491868333	0.861607143	No_guessing	0	0	17	53	100	90	30	50	78	100	56	81	96	31	96	77	45	53	38	115	42	45
AK568	Dep+Anx	52.38630137	3	12	22	37	0	28.8	1	1.333333333	3	1.666666667	3.25	1.333333333	2.75	2.333333333	11	3	12	21	22	55	0.080888653	0.499960231	0.580888653	0.584415584	Tone	0	0	17	53	100	90	30	50	78	100	56	81	96	31	96	77	45	53	38	115	42	45
AK568	Dep+Anx	52.38630137	3	12	22	37	0	28.8	1	1.333333333	3	1.666666667	3.25	1.333333333	2.75	2.333333333	11	3	12	21	22	55	0.028552329	0.235914126	0.528552329	0.771551724	Guessing	0	0	17	53	100	90	30	50	78	100	56	81	96	31	96	77	45	53	38	115	42	45
AK570	Dep+Anx	30.91780822	14	16	18	48	2	26.1	0.857142857	0.666666667	3.4	0	4	2	3	2	10	1	14	23	27	64	0.085203683	0.354888445	0.414796317	0.65	Breath_hold	0	1	14	63	52	63	69	73	77	50	65	84	99	44	48	72	79	78	42	51	73	62
AK570	Dep+Anx	30.91780822	14	16	18	48	2	26.1	0.857142857	0.666666667	3.4	0	4	2	3	2	10	1	14	23	27	64	0.099624146	0.493492275	0.400375854	0.603896104	Tone	0	1	14	63	52	63	69	73	77	50	65	84	99	44	48	72	79	78	42	51	73	62
AK570	Dep+Anx	30.91780822	14	16	18	48	2	26.1	0.857142857	0.666666667	3.4	0	4	2	3	2	10	1	14	23	27	64	0.176753023	0.394604869	0.323246977	0.681818182	No_guessing	0	1	14	63	52	63	69	73	77	50	65	84	99	44	48	72	79	78	42	51	73	62
AK570	Dep+Anx	30.91780822	14	16	18	48	2	26.1	0.857142857	0.666666667	3.4	0	4	2	3	2	10	1	14	23	27	64	0.070926969	0.52401663	0.570926969	0.575	Guessing	0	1	14	63	52	63	69	73	77	50	65	84	99	44	48	72	79	78	42	51	73	62
AK580	Dep+Anx	26.48219178	4	5	7	16	0	28.1	2.857142857	1	2.4	1.666666667	3	3.333333333	1.25	3.333333333	12	0	15	18	28	61	0.059539223	0.142254041	0.440460777	0.876623377	No_guessing	0	1	14	72	65	48	59	68	78	68	55	76	86	19	66	41	31	32	17	61	71	73
AK580	Dep+Anx	26.48219178	4	5	7	16	0	28.1	2.857142857	1	2.4	1.666666667	3	3.333333333	1.25	3.333333333	12	0	15	18	28	61	0.089507561	0.480214085	0.410492439	0.593333333	Guessing	0	1	14	72	65	48	59	68	78	68	55	76	86	19	66	41	31	32	17	61	71	73
AK580	Dep+Anx	26.48219178	4	5	7	16	0	28.1	2.857142857	1	2.4	1.666666667	3	3.333333333	1.25	3.333333333	12	0	15	18	28	61	0.000940773	0.499994044	0.499059227	0.506493506	Tone	0	1	14	72	65	48	59	68	78	68	55	76	86	19	66	41	31	32	17	61	71	73
AK580	Dep+Anx	26.48219178	4	5	7	16	0	28.1	2.857142857	1	2.4	1.666666667	3	3.333333333	1.25	3.333333333	12	0	15	18	28	61	0.064305714	0.138621167	0.564305714	0.881944444	Breath_hold	0	1	14	72	65	48	59	68	78	68	55	76	86	19	66	41	31	32	17	61	71	73
AK606	Substance+	55.72876712	6	4	5	15	7	28.2	2.571428571	2	2.6	2	2.75	2.333333333	2.5	2	6	0	17	24	25	66	0.005602812	0.499059209	0.505602812	0.538961039	Tone	1	1	4	47	60	43	50	34	77	59	37	50	73	26	58	49	32	32	3	59	33	48
AK606	Substance+	55.72876712	6	4	5	15	7	28.2	2.571428571	2	2.6	2	2.75	2.333333333	2.5	2	6	0	17	24	25	66	0.174846371	0.331210086	0.674846371	0.666666667	Guessing	1	1	4	47	60	43	50	34	77	59	37	50	73	26	58	49	32	32	3	59	33	48
AK606	Substance+	55.72876712	6	4	5	15	7	28.2	2.571428571	2	2.6	2	2.75	2.333333333	2.5	2	6	0	17	24	25	66	0.020527456	0.211330252	0.520527456	0.805970149	No_guessing	1	1	4	47	60	43	50	34	77	59	37	50	73	26	58	49	32	32	3	59	33	48
AK606	Substance+	55.72876712	6	4	5	15	7	28.2	2.571428571	2	2.6	2	2.75	2.333333333	2.5	2	6	0	17	24	25	66	0.025236871	0.060855757	0.474763129	0.977941176	Breath_hold	1	1	4	47	60	43	50	34	77	59	37	50	73	26	58	49	32	32	3	59	33	48
AK612	Dep+Anx	49	14	16	21	51	1	27.4	3.857142857	3	4.6	3.333333333	5	3.333333333	3.25	3	10	2	14	9	27	50	0.056025588	0.499960245	0.443974412	0.558441558	Tone	0	1	23	0	53	50	78	49	79	55	49	50	50	0	54	50	99	1	7	54	85	77
AK612	Dep+Anx	49	14	16	21	51	1	27.4	3.857142857	3	4.6	3.333333333	5	3.333333333	3.25	3	10	2	14	9	27	50	3.10E-05	0.047474058	0.499969035	1	Guessing	0	1	23	0	53	50	78	49	79	55	49	50	50	0	54	50	99	1	7	54	85	77
AK612	Dep+Anx	49	14	16	21	51	1	27.4	3.857142857	3	4.6	3.333333333	5	3.333333333	3.25	3	10	2	14	9	27	50	0.020052159	0.09165581	0.520052159	0.943548387	Breath_hold	0	1	23	0	53	50	78	49	79	55	49	50	50	0	54	50	99	1	7	54	85	77
AK612	Dep+Anx	49	14	16	21	51	1	27.4	3.857142857	3	4.6	3.333333333	5	3.333333333	3.25	3	10	2	14	9	27	50	3.09E-05	0.048053889	0.499969074	1	No_guessing	0	1	23	0	53	50	78	49	79	55	49	50	50	0	54	50	99	1	7	54	85	77
AK635	Dep+Anx	28.91780822	15	10	15	40	0	35.7	3.571428571	3.333333333	4	2	3	2.333333333	2.75	3.666666667	8	3	16	15	28	59	0.084798676	0.773710167	0.415201324	0.782051282	Guessing	0	1	13	145	67	44	45	42	78	68	9	90	90	65	65	92	34	35	32	60	33	50
AK635	Dep+Anx	28.91780822	15	10	15	40	0	35.7	3.571428571	3.333333333	4	2	3	2.333333333	2.75	3.666666667	8	3	16	15	28	59	0.019304857	0.43052347	0.480695143	0.572368421	No_guessing	0	1	13	145	67	44	45	42	78	68	9	90	90	65	65	92	34	35	32	60	33	50
AK635	Dep+Anx	28.91780822	15	10	15	40	0	35.7	3.571428571	3.333333333	4	2	3	2.333333333	2.75	3.666666667	8	3	16	15	28	59	0.108348804	0.228204255	0.608348804	0.777777778	Breath_hold	0	1	13	145	67	44	45	42	78	68	9	90	90	65	65	92	34	35	32	60	33	50
AK635	Dep+Anx	28.91780822	15	10	15	40	0	35.7	3.571428571	3.333333333	4	2	3	2.333333333	2.75	3.666666667	8	3	16	15	28	59	0.186294556	0.50711562	0.313705444	0.694805195	Tone	0	1	13	145	67	44	45	42	78	68	9	90	90	65	65	92	34	35	32	60	33	50
AK662	Dep	55.55342466	4	0	17	21	9	27.6	3.714285714	2.666666667	4	1	3.25	2.333333333	3	3.666666667	9	2	20	24	34	78	0.080888653	0.499960231	0.580888653	0.584415584	Tone	1	1	15	49	68	83	66	70	78	69	50	89	100	69	67	77	74	88	55	77	62	68
AK662	Dep	55.55342466	4	0	17	21	9	27.6	3.714285714	2.666666667	4	1	3.25	2.333333333	3	3.666666667	9	2	20	24	34	78	0.030820014	0.439044817	0.469179986	0.563291139	No_guessing	1	1	15	49	68	83	66	70	78	69	50	89	100	69	67	77	74	88	55	77	62	68
AK662	Dep	55.55342466	4	0	17	21	9	27.6	3.714285714	2.666666667	4	1	3.25	2.333333333	3	3.666666667	9	2	20	24	34	78	0.034729893	0.317469212	0.465270107	0.689873418	Guessing	1	1	15	49	68	83	66	70	78	69	50	89	100	69	67	77	74	88	55	77	62	68
AK662	Dep	55.55342466	4	0	17	21	9	27.6	3.714285714	2.666666667	4	1	3.25	2.333333333	3	3.666666667	9	2	20	24	34	78	0.006209416	0.319470454	0.506209416	0.6875	Breath_hold	1	1	15	49	68	83	66	70	78	69	50	89	100	69	67	77	74	88	55	77	62	68
AK675	Anx	21.03013699	0	1	7	8	1	21.7	3.285714286	1.666666667	4.4	2	2.25	0.666666667	2	4	8	0	9	9	23	41	0.008054905	0.665262976	0.491945095	0.674242424	Guessing	0	0	4	98	56	13	58	63	77	56	22	61	86	0	58	28	97	0	16	53	67	62
AK675	Anx	21.03013699	0	1	7	8	1	21.7	3.285714286	1.666666667	4.4	2	2.25	0.666666667	2	4	8	0	9	9	23	41	0.110761913	0.144531396	0.389238087	0.873015873	Breath_hold	0	0	4	98	56	13	58	63	77	56	22	61	86	0	58	28	97	0	16	53	67	62
AK675	Anx	21.03013699	0	1	7	8	1	21.7	3.285714286	1.666666667	4.4	2	2.25	0.666666667	2	4	8	0	9	9	23	41	3.12E-05	0.043813577	0.499968781	1	No_guessing	0	0	4	98	56	13	58	63	77	56	22	61	86	0	58	28	97	0	16	53	67	62
AK675	Anx	21.03013699	0	1	7	8	1	21.7	3.285714286	1.666666667	4.4	2	2.25	0.666666667	2	4	8	0	9	9	23	41	0.099624146	0.493492275	0.400375854	0.603896104	Tone	0	0	4	98	56	13	58	63	77	56	22	61	86	0	58	28	97	0	16	53	67	62
AK714	Substance+	39.78082192	8	3	22	33	9	30.5	3.857142857	2.333333333	4	2	2.5	2.666666667	2.75	3.666666667	7	1	18	18	25	61	0.017788582	0.230271753	0.482211418	0.783783784	Guessing	1	1	12	32	65	85	10	2	78	66	13	89	100	0	69	50	0	0	16	65	69	11
AK714	Substance+	39.78082192	8	3	22	33	9	30.5	3.857142857	2.333333333	4	2	2.5	2.666666667	2.75	3.666666667	7	1	18	18	25	61	0.026294937	0.131251883	0.526294937	0.891891892	Breath_hold	1	1	12	32	65	85	10	2	78	66	13	89	100	0	69	50	0	0	16	65	69	11
AK714	Substance+	39.78082192	8	3	22	33	9	30.5	3.857142857	2.333333333	4	2	2.5	2.666666667	2.75	3.666666667	7	1	18	18	25	61	3.16E-05	0.039171526	0.499968448	1	No_guessing	1	1	12	32	65	85	10	2	78	66	13	89	100	0	69	50	0	0	16	65	69	11
AK714	Substance+	39.78082192	8	3	22	33	9	30.5	3.857142857	2.333333333	4	2	2.5	2.666666667	2.75	3.666666667	7	1	18	18	25	61	0.130632869	0.499960322	0.369367131	0.636363636	Tone	1	1	12	32	65	85	10	2	78	66	13	89	100	0	69	50	0	0	16	65	69	11
AK729	Dep+Anx	51.14246575	2	5	4	11	0	19.9	1.571428571	0	0.6	1.333333333	5	3.333333333	0.5	5	12	0	8	10	25	43	0.112043265	0.506494734	0.387956735	0.616883117	Tone	0	1	8	1	76	18	42	55	78	74	5	15	31	1	72	12	8	17	27	75	63	12
AK729	Dep+Anx	51.14246575	2	5	4	11	0	19.9	1.571428571	0	0.6	1.333333333	5	3.333333333	0.5	5	12	0	8	10	25	43	0.027763759	0.040525319	0.472236241	0.994318182	Guessing	0	1	8	1	76	18	42	55	78	74	5	15	31	1	72	12	8	17	27	75	63	12
AK729	Dep+Anx	51.14246575	2	5	4	11	0	19.9	1.571428571	0	0.6	1.333333333	5	3.333333333	0.5	5	12	0	8	10	25	43	0.028092086	0.042423883	0.471907914	0.993975904	No_guessing	0	1	8	1	76	18	42	55	78	74	5	15	31	1	72	12	8	17	27	75	63	12
AK729	Dep+Anx	51.14246575	2	5	4	11	0	19.9	1.571428571	0	0.6	1.333333333	5	3.333333333	0.5	5	12	0	8	10	25	43	0.027980318	0.168852901	0.527980318	0.846590909	Breath_hold	0	1	8	1	76	18	42	55	78	74	5	15	31	1	72	12	8	17	27	75	63	12
AK768	Dep+Anx	37.4	4	14	13	31	1	32.3	3.571428571	2	2.2	1	4	1.333333333	1.75	1.666666667	11	2	10	12	27	49	0.006632022	0.42883263	0.493367978	0.574324324	Guessing	1	1	13	63	65	50	35	48	78	66	15	90	67	75	58	63	50	33	54	76	66	27
AK768	Dep+Anx	37.4	4	14	13	31	1	32.3	3.571428571	2	2.2	1	4	1.333333333	1.75	1.666666667	11	2	10	12	27	49	0.012646316	0.31396488	0.487353684	0.693181818	Breath_hold	1	1	13	63	65	50	35	48	78	66	15	90	67	75	58	63	50	33	54	76	66	27
AK768	Dep+Anx	37.4	4	14	13	31	1	32.3	3.571428571	2	2.2	1	4	1.333333333	1.75	1.666666667	11	2	10	12	27	49	0.080966103	0.499960231	0.419033897	0.584415584	Tone	1	1	13	63	65	50	35	48	78	66	15	90	67	75	58	63	50	33	54	76	66	27
AK768	Dep+Anx	37.4	4	14	13	31	1	32.3	3.571428571	2	2.2	1	4	1.333333333	1.75	1.666666667	11	2	10	12	27	49	0.007142817	0.556736025	0.507142817	0.559701493	No_guessing	1	1	13	63	65	50	35	48	78	66	15	90	67	75	58	63	50	33	54	76	66	27
AK775	Dep+Anx	35.91232877	0	4	13	17	0	36.1	3.714285714	2.333333333	5	1	3.75	3.333333333	2.75	4	6	3	13	16	31	60	0.133951821	0.167564432	0.633951821	0.837662338	No_guessing	1	1	10	49	70	70	50	17	77	65	65	58	87	25	65	85	33	16	7	63	86	73
AK775	Dep+Anx	35.91232877	0	4	13	17	0	36.1	3.714285714	2.333333333	5	1	3.75	3.333333333	2.75	4	6	3	13	16	31	60	0.034251423	0.309952356	0.534251423	0.697530864	Guessing	1	1	10	49	70	70	50	17	77	65	65	58	87	25	65	85	33	16	7	63	86	73
AK775	Dep+Anx	35.91232877	0	4	13	17	0	36.1	3.714285714	2.333333333	5	1	3.75	3.333333333	2.75	4	6	3	13	16	31	60	0.019419947	0.078846951	0.480580053	0.952702703	Breath_hold	1	1	10	49	70	70	50	17	77	65	65	58	87	25	65	85	33	16	7	63	86	73
AK775	Dep+Anx	35.91232877	0	4	13	17	0	36.1	3.714285714	2.333333333	5	1	3.75	3.333333333	2.75	4	6	3	13	16	31	60	0.296084062	0.490692511	0.796084062	0.811688312	Tone	1	1	10	49	70	70	50	17	77	65	65	58	87	25	65	85	33	16	7	63	86	73
AK812	Dep+Anx	38.83013699	14	3	15	32	0	29.7	2.428571429	2.333333333	4	1.333333333	4.5	2.333333333	2.75	1.666666667	15	1	16	22	25	63	0.001875586	0.499059226	0.498124414	0.512987013	Tone	0	1	14	1	62	0	59	0	77	64	0	100	91	6	63	0	100	26	0	61	0	90
AK812	Dep+Anx	38.83013699	14	3	15	32	0	29.7	2.428571429	2.333333333	4	1.333333333	4.5	2.333333333	2.75	1.666666667	15	1	16	22	25	63	3.50E-05	0.073394613	0.49996501	0.959459459	No_guessing	0	1	14	1	62	0	59	0	77	64	0	100	91	6	63	0	100	26	0	61	0	90
AK812	Dep+Anx	38.83013699	14	3	15	32	0	29.7	2.428571429	2.333333333	4	1.333333333	4.5	2.333333333	2.75	1.666666667	15	1	16	22	25	63	3.13E-05	0.042879866	0.499968715	1	Breath_hold	0	1	14	1	62	0	59	0	77	64	0	100	91	6	63	0	100	26	0	61	0	90
AK812	Dep+Anx	38.83013699	14	3	15	32	0	29.7	2.428571429	2.333333333	4	1.333333333	4.5	2.333333333	2.75	1.666666667	15	1	16	22	25	63	0.028944831	0.047902833	0.528944831	0.992957746	Guessing	0	1	14	1	62	0	59	0	77	64	0	100	91	6	63	0	100	26	0	61	0	90
AK815	HC	21.26849315	0	2	9	11	0	NA	4	2.666666667	3.4	0.666666667	4.25	3	3.5	4	11	0	10	8	23	41	0.003250345	0.4989126	0.496749655	0.522727273	Guessing	1	1	6	65	56	65	30	14	77	54	45	74	78	0	58	87	88	2	36	58	32	65
AK815	HC	21.26849315	0	2	9	11	0	NA	4	2.666666667	3.4	0.666666667	4.25	3	3.5	4	11	0	10	8	23	41	0.056905737	0.23363897	0.443094263	0.779411765	Breath_hold	1	1	6	65	56	65	30	14	77	54	45	74	78	0	58	87	88	2	36	58	32	65
AK815	HC	21.26849315	0	2	9	11	0	NA	4	2.666666667	3.4	0.666666667	4.25	3	3.5	4	11	0	10	8	23	41	3.12E-05	0.044793879	0.49996885	1	No_guessing	1	1	6	65	56	65	30	14	77	54	45	74	78	0	58	87	88	2	36	58	32	65
AK815	HC	21.26849315	0	2	9	11	0	NA	4	2.666666667	3.4	0.666666667	4.25	3	3.5	4	11	0	10	8	23	41	0.093396844	0.499960249	0.406603156	0.597402597	Tone	1	1	6	65	56	65	30	14	77	54	45	74	78	0	58	87	88	2	36	58	32	65
AK868	Dep+Anx	45.40821918	2	12	21	35	1	27.1	2.571428571	1.333333333	4.6	3.666666667	3.5	2.666666667	3.5	3.333333333	14	3	12	15	25	52	3.85E-05	0.197924792	0.499961477	0.819444444	Breath_hold	0	1	18	48	64	60	50	60	78	60	50	76	100	52	60	50	50	50	26	61	50	50
AK868	Dep+Anx	45.40821918	2	12	21	35	1	27.1	2.571428571	1.333333333	4.6	3.666666667	3.5	2.666666667	3.5	3.333333333	14	3	12	15	25	52	0.241425093	0.499960765	0.741425093	0.753246753	Tone	0	1	18	48	64	60	50	60	78	60	50	76	100	52	60	50	50	50	26	61	50	50
AK868	Dep+Anx	45.40821918	2	12	21	35	1	27.1	2.571428571	1.333333333	4.6	3.666666667	3.5	2.666666667	3.5	3.333333333	14	3	12	15	25	52	3.95E-05	0.332261125	0.499960515	0.675675676	Guessing	0	1	18	48	64	60	50	60	78	60	50	76	100	52	60	50	50	50	26	61	50	50
AK868	Dep+Anx	45.40821918	2	12	21	35	1	27.1	2.571428571	1.333333333	4.6	3.666666667	3.5	2.666666667	3.5	3.333333333	14	3	12	15	25	52	0.014399903	0.377345314	0.514399903	0.628571429	No_guessing	0	1	18	48	64	60	50	60	78	60	50	76	100	52	60	50	50	50	26	61	50	50
AK904	Dep+Anx	47.54520548	17	10	17	44	0	28.9	1.857142857	3	4.4	1.333333333	4	1.666666667	2.5	1.666666667	16	0	15	16	25	56	0.074860462	0.197105934	0.425139538	0.8125	Guessing	0	1	20	33	75	72	12	11	78	82	10	80	86	38	75	59	17	20	12	68	70	10
AK904	Dep+Anx	47.54520548	17	10	17	44	0	28.9	1.857142857	3	4.4	1.333333333	4	1.666666667	2.5	1.666666667	16	0	15	16	25	56	0.284015819	0.508880509	0.784015819	0.798701299	Tone	0	1	20	33	75	72	12	11	78	82	10	80	86	38	75	59	17	20	12	68	70	10
AK904	Dep+Anx	47.54520548	17	10	17	44	0	28.9	1.857142857	3	4.4	1.333333333	4	1.666666667	2.5	1.666666667	16	0	15	16	25	56	0.09123007	0.095422943	0.40876993	0.925925926	Breath_hold	0	1	20	33	75	72	12	11	78	82	10	80	86	38	75	59	17	20	12	68	70	10
AK904	Dep+Anx	47.54520548	17	10	17	44	0	28.9	1.857142857	3	4.4	1.333333333	4	1.666666667	2.5	1.666666667	16	0	15	16	25	56	0.045845735	0.228738292	0.545845735	0.781609195	No_guessing	0	1	20	33	75	72	12	11	78	82	10	80	86	38	75	59	17	20	12	68	70	10
AK906	Dep+Anx	20.8739726	14	13	16	43	1	31.9	3.142857143	2.666666667	4.2	0.666666667	3.75	2.666666667	2.5	3.666666667	17	0	17	23	27	67	0.062250725	0.493647817	0.437749275	0.564935065	Tone	0	1	21	68	75	68	53	25	77	77	0	89	56	58	78	98	13	11	52	62	80	50
AK906	Dep+Anx	20.8739726	14	13	16	43	1	31.9	3.142857143	2.666666667	4.2	0.666666667	3.75	2.666666667	2.5	3.666666667	17	0	17	23	27	67	0.036258099	0.327877425	0.463741901	0.677777778	No_guessing	0	1	21	68	75	68	53	25	77	77	0	89	56	58	78	98	13	11	52	62	80	50
AK906	Dep+Anx	20.8739726	14	13	16	43	1	31.9	3.142857143	2.666666667	4.2	0.666666667	3.75	2.666666667	2.5	3.666666667	17	0	17	23	27	67	0.105014597	0.394985403	0.394985403	0.604651163	Guessing	0	1	21	68	75	68	53	25	77	77	0	89	56	58	78	98	13	11	52	62	80	50
AK906	Dep+Anx	20.8739726	14	13	16	43	1	31.9	3.142857143	2.666666667	4.2	0.666666667	3.75	2.666666667	2.5	3.666666667	17	0	17	23	27	67	0.014053504	0.362531632	0.514053504	0.643835616	Breath_hold	0	1	21	68	75	68	53	25	77	77	0	89	56	58	78	98	13	11	52	62	80	50
AK921	Dep	24.88767123	10	6	8	24	1	38.2	1.285714286	1.333333333	3.2	1.333333333	3.25	2.666666667	2.75	2.666666667	7	2	13	24	25	62	0.05050785	0.474560508	0.55050785	0.552631579	Guessing	0	1	12	72	66	65	47	27	78	67	25	68	79	8	67	95	10	2	15	69	79	14
AK921	Dep	24.88767123	10	6	8	24	1	38.2	1.285714286	1.333333333	3.2	1.333333333	3.25	2.666666667	2.75	2.666666667	7	2	13	24	25	62	0.036420374	0.080354468	0.536420374	0.948717949	No_guessing	0	1	12	72	66	65	47	27	78	67	25	68	79	8	67	95	10	2	15	69	79	14
AK921	Dep	24.88767123	10	6	8	24	1	38.2	1.285714286	1.333333333	3.2	1.333333333	3.25	2.666666667	2.75	2.666666667	7	2	13	24	25	62	0.094973375	0.112135214	0.594973375	0.90625	Breath_hold	0	1	12	72	66	65	47	27	78	67	25	68	79	8	67	95	10	2	15	69	79	14
AK921	Dep	24.88767123	10	6	8	24	1	38.2	1.285714286	1.333333333	3.2	1.333333333	3.25	2.666666667	2.75	2.666666667	7	2	13	24	25	62	0.289997697	0.499961147	0.789997697	0.805194805	Tone	0	1	12	72	66	65	47	27	78	67	25	68	79	8	67	95	10	2	15	69	79	14
AK923	Dep	38.59452055	2	0	15	17	0	28.6	2.142857143	0.333333333	2.6	0.666666667	3.25	1.666666667	1.25	3.333333333	10	3	24	20	31	75	0.080966103	0.499960231	0.419033897	0.584415584	Tone	1	1	13	69	67	77	50	25	79	67	61	85	99	18	67	99	3	1	30	69	72	19
AK923	Dep	38.59452055	2	0	15	17	0	28.6	2.142857143	0.333333333	2.6	0.666666667	3.25	1.666666667	1.25	3.333333333	10	3	24	20	31	75	0.048912796	0.135546019	0.451087204	0.884615385	No_guessing	1	1	13	69	67	77	50	25	79	67	61	85	99	18	67	99	3	1	30	69	72	19
AK923	Dep	38.59452055	2	0	15	17	0	28.6	2.142857143	0.333333333	2.6	0.666666667	3.25	1.666666667	1.25	3.333333333	10	3	24	20	31	75	0.053666643	0.195882776	0.553666643	0.817073171	Breath_hold	1	1	13	69	67	77	50	25	79	67	61	85	99	18	67	99	3	1	30	69	72	19
AK923	Dep	38.59452055	2	0	15	17	0	28.6	2.142857143	0.333333333	2.6	0.666666667	3.25	1.666666667	1.25	3.333333333	10	3	24	20	31	75	0.056543603	0.449555829	0.556543603	0.558441558	Guessing	1	1	13	69	67	77	50	25	79	67	61	85	99	18	67	99	3	1	30	69	72	19
AK943	Dep+Anx	19.21369863	8	11	17	36	1	25.2	3.857142857	4	4.8	1.333333333	4.25	2.666666667	4.75	5	13	1	10	9	27	46	0.10574318	0.49996027	0.60574318	0.61038961	Tone	1	1	6	56	65	60	73	16	78	65	2	99	83	28	62	90	55	15	70	77	30	98
AK943	Dep+Anx	19.21369863	8	11	17	36	1	25.2	3.857142857	4	4.8	1.333333333	4.25	2.666666667	4.75	5	13	1	10	9	27	46	3.87E-05	0.210733021	0.499961336	0.805555556	No_guessing	1	1	6	56	65	60	73	16	78	65	2	99	83	28	62	90	55	15	70	77	30	98
AK943	Dep+Anx	19.21369863	8	11	17	36	1	25.2	3.857142857	4	4.8	1.333333333	4.25	2.666666667	4.75	5	13	1	10	9	27	46	0.013551323	0.378713321	0.486448677	0.626666667	Guessing	1	1	6	56	65	60	73	16	78	65	2	99	83	28	62	90	55	15	70	77	30	98
AK943	Dep+Anx	19.21369863	8	11	17	36	1	25.2	3.857142857	4	4.8	1.333333333	4.25	2.666666667	4.75	5	13	1	10	9	27	46	0.045252098	0.396201153	0.454747902	0.606741573	Breath_hold	1	1	6	56	65	60	73	16	78	65	2	99	83	28	62	90	55	15	70	77	30	98
AK961	Dep+Anx	25.14246575	18	14	21	53	6	18.2	1.428571429	0.666666667	3.6	1.333333333	3.75	0	1.25	0.666666667	11	3	21	32	30	83	0.073406822	0.051475738	0.573406822	0.981481481	Guessing	1	0	20	3	70	54	55	67	78	69	74	61	62	16	68	52	35	65	14	67	64	67
AK961	Dep+Anx	25.14246575	18	14	21	53	6	18.2	1.428571429	0.666666667	3.6	1.333333333	3.75	0	1.25	0.666666667	11	3	21	32	30	83	0.084964129	0.111552247	0.415035871	0.909090909	Breath_hold	1	0	20	3	70	54	55	67	78	69	74	61	62	16	68	52	35	65	14	67	64	67
AK961	Dep+Anx	25.14246575	18	14	21	53	6	18.2	1.428571429	0.666666667	3.6	1.333333333	3.75	0	1.25	0.666666667	11	3	21	32	30	83	0.112043265	0.506494734	0.387956735	0.616883117	Tone	1	0	20	3	70	54	55	67	78	69	74	61	62	16	68	52	35	65	14	67	64	67
AK961	Dep+Anx	25.14246575	18	14	21	53	6	18.2	1.428571429	0.666666667	3.6	1.333333333	3.75	0	1.25	0.666666667	11	3	21	32	30	83	0.052119192	0.12252754	0.447880808	0.898734177	No_guessing	1	0	20	3	70	54	55	67	78	69	74	61	62	16	68	52	35	65	14	67	64	67
AL016	Substance+	36.59178082	1	8	8	17	9	26.7	2.857142857	0	4.6	2	3	2	0.5	3	12	1	21	26	28	75	0.099623782	0.506428256	0.400376218	0.603896104	Tone	1	1	11	75	63	50	0	0	78	63	4	83	100	3	63	67	99	0	2	63	50	99
AL016	Substance+	36.59178082	1	8	8	17	9	26.7	2.857142857	0	4.6	2	3	2	0.5	3	12	1	21	26	28	75	0.000976665	0.500964778	0.499023335	0.506756757	Guessing	1	1	11	75	63	50	0	0	78	63	4	83	100	3	63	67	99	0	2	63	50	99
AL016	Substance+	36.59178082	1	8	8	17	9	26.7	2.857142857	0	4.6	2	3	2	0.5	3	12	1	21	26	28	75	0.075201916	0.056590302	0.424798084	0.979166667	No_guessing	1	1	11	75	63	50	0	0	78	63	4	83	100	3	63	67	99	0	2	63	50	99
AL016	Substance+	36.59178082	1	8	8	17	9	26.7	2.857142857	0	4.6	2	3	2	0.5	3	12	1	21	26	28	75	0.053533549	0.051530905	0.446466451	0.98630137	Breath_hold	1	1	11	75	63	50	0	0	78	63	4	83	100	3	63	67	99	0	2	63	50	99
AL017	Substance+	34.08219178	0	0	2	2	10	35.7	1	1	2	2.666666667	2.75	3.666666667	1	1	8	2	16	14	29	59	0.006452883	0.569241996	0.493547117	0.572368421	Guessing	1	0	10	87	65	34	37	23	79	69	15	81	90	19	67	93	41	17	32	66	73	35
AL017	Substance+	34.08219178	0	0	2	2	10	35.7	1	1	2	2.666666667	2.75	3.666666667	1	1	8	2	16	14	29	59	0.07013135	0.215876171	0.42986865	0.794871795	Breath_hold	1	0	10	87	65	34	37	23	79	69	15	81	90	19	67	93	41	17	32	66	73	35
AL017	Substance+	34.08219178	0	0	2	2	10	35.7	1	1	2	2.666666667	2.75	3.666666667	1	1	8	2	16	14	29	59	0.035634921	0.143677265	0.464365079	0.876623377	No_guessing	1	0	10	87	65	34	37	23	79	69	15	81	90	19	67	93	41	17	32	66	73	35
AL017	Substance+	34.08219178	0	0	2	2	10	35.7	1	1	2	2.666666667	2.75	3.666666667	1	1	8	2	16	14	29	59	0.099623782	0.506428256	0.400376218	0.603896104	Tone	1	0	10	87	65	34	37	23	79	69	15	81	90	19	67	93	41	17	32	66	73	35
AL108	Dep+Anx	42.85479452	22	14	15	51	5	22.3	2.428571429	3.333333333	4	1	4.25	0.666666667	3	3	18	3	17	28	27	72	0.105819074	0.49996027	0.394180926	0.61038961	Tone	0	0	22	98	66	58	70	72	78	65	64	75	99	5	65	92	6	19	1	71	91	19
AL108	Dep+Anx	42.85479452	22	14	15	51	5	22.3	2.428571429	3.333333333	4	1	4.25	0.666666667	3	3	18	3	17	28	27	72	0.065273939	0.064882849	0.434726061	0.967105263	No_guessing	0	0	22	98	66	58	70	72	78	65	64	75	99	5	65	92	6	19	1	71	91	19
AL108	Dep+Anx	42.85479452	22	14	15	51	5	22.3	2.428571429	3.333333333	4	1	4.25	0.666666667	3	3	18	3	17	28	27	72	0.028027017	0.042424713	0.528027017	0.993975904	Breath_hold	0	0	22	98	66	58	70	72	78	65	64	75	99	5	65	92	6	19	1	71	91	19
AL108	Dep+Anx	42.85479452	22	14	15	51	5	22.3	2.428571429	3.333333333	4	1	4.25	0.666666667	3	3	18	3	17	28	27	72	0.068004538	0.640681887	0.431995462	0.644736842	Guessing	0	0	22	98	66	58	70	72	78	65	64	75	99	5	65	92	6	19	1	71	91	19
AL134	Dep	55.21917808	13	22	9	44	0	NA	4.285714286	2.666666667	4.8	2	4.75	4.666666667	4.75	5	10	2	9	7	26	42	0.355579325	0.488115801	0.855579325	0.876623377	Tone	0	0	11	88	75	0	72	15	77	76	0	84	100	28	74	73	50	8	12	76	22	33
AL134	Dep	55.21917808	13	22	9	44	0	NA	4.285714286	2.666666667	4.8	2	4.75	4.666666667	4.75	5	10	2	9	7	26	42	0.018464132	0.180179282	0.481535868	0.835294118	No_guessing	0	0	11	88	75	0	72	15	77	76	0	84	100	28	74	73	50	8	12	76	22	33
AL134	Dep	55.21917808	13	22	9	44	0	NA	4.285714286	2.666666667	4.8	2	4.75	4.666666667	4.75	5	10	2	9	7	26	42	0.05940952	0.090778349	0.55940952	0.931818182	Breath_hold	0	0	11	88	75	0	72	15	77	76	0	84	100	28	74	73	50	8	12	76	22	33
AL134	Dep	55.21917808	13	22	9	44	0	NA	4.285714286	2.666666667	4.8	2	4.75	4.666666667	4.75	5	10	2	9	7	26	42	0.055260317	0.505651226	0.444739683	0.557471264	Guessing	0	0	11	88	75	0	72	15	77	76	0	84	100	28	74	73	50	8	12	76	22	33
AL206	Dep+Anx	33.01643836	1	5	9	15	0	35.9	2.571428571	3	3.8	2	4.5	1.333333333	2.25	2.666666667	11	2	18	15	25	58	0.083596261	0.410759729	0.416403739	0.590361446	Guessing	0	1	7	68	72	59	50	61	78	69	31	86	89	52	69	67	28	40	45	66	57	49
AL206	Dep+Anx	33.01643836	1	5	9	15	0	35.9	2.571428571	3	3.8	2	4.5	1.333333333	2.25	2.666666667	11	2	18	15	25	58	0.066840534	0.325750634	0.433159466	0.679012346	No_guessing	0	1	7	68	72	59	50	61	78	69	31	86	89	52	69	67	28	40	45	66	57	49
AL206	Dep+Anx	33.01643836	1	5	9	15	0	35.9	2.571428571	3	3.8	2	4.5	1.333333333	2.25	2.666666667	11	2	18	15	25	58	0.021752412	0.297441896	0.521752412	0.711538462	Breath_hold	0	1	7	68	72	59	50	61	78	69	31	86	89	52	69	67	28	40	45	66	57	49
AL206	Dep+Anx	33.01643836	1	5	9	15	0	35.9	2.571428571	3	3.8	2	4.5	1.333333333	2.25	2.666666667	11	2	18	15	25	58	0.130558939	0.499960322	0.630558939	0.636363636	Tone	0	1	7	68	72	59	50	61	78	69	31	86	89	52	69	67	28	40	45	66	57	49
AL233	Dep+Anx	19.77260274	6	8	21	35	1	24.5	4	1	3.6	0.666666667	2.75	2.666666667	1.25	1.333333333	11	2	15	12	28	55	0.039090405	0.29027808	0.539090405	0.719178082	Breath_hold	1	0	14	42	63	46	46	44	78	61	2	80	100	60	60	18	86	95	41	62	70	62
AL233	Dep+Anx	19.77260274	6	8	21	35	1	24.5	4	1	3.6	0.666666667	2.75	2.666666667	1.25	1.333333333	11	2	15	12	28	55	0.023506811	0.290899379	0.476493189	0.719178082	Guessing	1	0	14	42	63	46	46	44	78	61	2	80	100	60	60	18	86	95	41	62	70	62
AL233	Dep+Anx	19.77260274	6	8	21	35	1	24.5	4	1	3.6	0.666666667	2.75	2.666666667	1.25	1.333333333	11	2	15	12	28	55	5.96E-06	0.500928861	0.499994044	0.506493506	Tone	1	0	14	42	63	46	46	44	78	61	2	80	100	60	60	18	86	95	41	62	70	62
AL233	Dep+Anx	19.77260274	6	8	21	35	1	24.5	4	1	3.6	0.666666667	2.75	2.666666667	1.25	1.333333333	11	2	15	12	28	55	0.042103295	0.437383568	0.457896705	0.565217391	No_guessing	1	0	14	42	63	46	46	44	78	61	2	80	100	60	60	18	86	95	41	62	70	62
AL241	Dep+Anx	22.28493151	2	3	9	14	0	22.3	3.428571429	2.666666667	3.6	1.333333333	4.25	5	3.25	0.333333333	8	2	17	20	27	64	0.067908997	0.076801394	0.567908997	0.959677419	No_guessing	0	1	11	22	54	60	21	4	78	55	47	58	72	5	52	60	43	28	11	50	71	34
AL241	Dep+Anx	22.28493151	2	3	9	14	0	22.3	3.428571429	2.666666667	3.6	1.333333333	4.25	5	3.25	0.333333333	8	2	17	20	27	64	0.068456291	0.499960258	0.431543709	0.571428571	Tone	0	1	11	22	54	60	21	4	78	55	47	58	72	5	52	60	43	28	11	50	71	34
AL241	Dep+Anx	22.28493151	2	3	9	14	0	22.3	3.428571429	2.666666667	3.6	1.333333333	4.25	5	3.25	0.333333333	8	2	17	20	27	64	3.80E-05	0.195063419	0.499961958	0.825396825	Guessing	0	1	11	22	54	60	21	4	78	55	47	58	72	5	52	60	43	28	11	50	71	34
AL241	Dep+Anx	22.28493151	2	3	9	14	0	22.3	3.428571429	2.666666667	3.6	1.333333333	4.25	5	3.25	0.333333333	8	2	17	20	27	64	0.050323147	0.123046223	0.550323147	0.906779661	Breath_hold	0	1	11	22	54	60	21	4	78	55	47	58	72	5	52	60	43	28	11	50	71	34
AL306	Dep+Anx	31.55342466	21	13	18	52	0	37.5	1.142857143	1.333333333	3	2	3.5	2.333333333	2	2	13	2	14	22	26	62	0.019388327	0.294332712	0.480611673	0.713483146	No_guessing	0	1	20	0	78	81	76	29	78	84	0	100	100	51	76	79	50	29	80	69	8	68
AL306	Dep+Anx	31.55342466	21	13	18	52	0	37.5	1.142857143	1.333333333	3	2	3.5	2.333333333	2	2	13	2	14	22	26	62	0.289997697	0.499961147	0.789997697	0.805194805	Tone	0	1	20	0	78	81	76	29	78	84	0	100	100	51	76	79	50	29	80	69	8	68
AL306	Dep+Anx	31.55342466	21	13	18	52	0	37.5	1.142857143	1.333333333	3	2	3.5	2.333333333	2	2	13	2	14	22	26	62	3.18E-05	0.035800254	0.499968197	1	Guessing	0	1	20	0	78	81	76	29	78	84	0	100	100	51	76	79	50	29	80	69	8	68
AL306	Dep+Anx	31.55342466	21	13	18	52	0	37.5	1.142857143	1.333333333	3	2	3.5	2.333333333	2	2	13	2	14	22	26	62	0.094952138	0.493817309	0.405047862	0.598765432	Breath_hold	0	1	20	0	78	81	76	29	78	84	0	100	100	51	76	79	50	29	80	69	8	68
AL307	Dep	48.10410959	12	6	18	36	0	28	1.857142857	3	3.4	0.666666667	2.25	3	3	4	8	0	14	18	25	57	0.011632373	0.131872928	0.488367627	0.888235294	Breath_hold	0	1	3	39	87	81	4	5	78	85	31	74	76	26	82	82	25	6	19	79	89	20
AL307	Dep	48.10410959	12	6	18	36	0	28	1.857142857	3	3.4	0.666666667	2.25	3	3	4	8	0	14	18	25	57	0.000940773	0.499994044	0.499059227	0.506493506	Tone	0	1	3	39	87	81	4	5	78	85	31	74	76	26	82	82	25	6	19	79	89	20
AL307	Dep	48.10410959	12	6	18	36	0	28	1.857142857	3	3.4	0.666666667	2.25	3	3	4	8	0	14	18	25	57	0.037687454	0.234639303	0.462312546	0.775862069	Guessing	0	1	3	39	87	81	4	5	78	85	31	74	76	26	82	82	25	6	19	79	89	20
AL307	Dep	48.10410959	12	6	18	36	0	28	1.857142857	3	3.4	0.666666667	2.25	3	3	4	8	0	14	18	25	57	0.03854107	0.168541832	0.53854107	0.847058824	No_guessing	0	1	3	39	87	81	4	5	78	85	31	74	76	26	82	82	25	6	19	79	89	20
AL323	HC	25.56164384	1	0	8	9	0	33.1	4	0	2.2	2.666666667	3.5	4.333333333	3	3	3	0	11	8	27	46	0.050356426	0.34601489	0.449643574	0.657894737	Guessing	1	0	0	65	81	87	20	12	77	86	19	75	89	13	85	84	43	12	7	78	78	19
AL323	HC	25.56164384	1	0	8	9	0	33.1	4	0	2.2	2.666666667	3.5	4.333333333	3	3	3	0	11	8	27	46	0.056217702	0.065044933	0.443782298	0.961538462	Breath_hold	1	0	0	65	81	87	20	12	77	86	19	75	89	13	85	84	43	12	7	78	78	19
AL323	HC	25.56164384	1	0	8	9	0	33.1	4	0	2.2	2.666666667	3.5	4.333333333	3	3	3	0	11	8	27	46	0.087118427	0.493550153	0.587118427	0.590909091	Tone	1	0	0	65	81	87	20	12	77	86	19	75	89	13	85	84	43	12	7	78	78	19
AL323	HC	25.56164384	1	0	8	9	0	33.1	4	0	2.2	2.666666667	3.5	4.333333333	3	3	3	0	11	8	27	46	0.041821908	0.08764276	0.541821908	0.933673469	No_guessing	1	0	0	65	81	87	20	12	77	86	19	75	89	13	85	84	43	12	7	78	78	19
AL383	Dep+Anx	46.54246575	12	6	10	28	0	36.1	2	1.666666667	3	0	4.25	5	2	1.333333333	15	3	18	23	28	69	0.029209591	0.049528124	0.529209591	0.992647059	No_guessing	0	1	7	45	62	64	0	0	78	64	50	48	60	1	58	100	1	0	NA	NA	NA	NA
AL383	Dep+Anx	46.54246575	12	6	10	28	0	36.1	2	1.666666667	3	0	4.25	5	2	1.333333333	15	3	18	23	28	69	0.007543881	0.325586631	0.507543881	0.683098592	Guessing	0	1	7	45	62	64	0	0	78	64	50	48	60	1	58	100	1	0	NA	NA	NA	NA
AL383	Dep+Anx	46.54246575	12	6	10	28	0	36.1	2	1.666666667	3	0	4.25	5	2	1.333333333	15	3	18	23	28	69	0.204660382	0.499960569	0.704660382	0.714285714	Tone	0	1	7	45	62	64	0	0	78	64	50	48	60	1	58	100	1	0	NA	NA	NA	NA
AL396	Dep+Anx	21.30958904	0	0	12	12	0	35.7	4.714285714	0	5	3.666666667	5	4.333333333	3.5	4	2	2	9	7	23	39	0.044970499	0.053996457	0.544970499	0.977011494	Guessing	0	1	18	4	76	48	0	0	75	73	42	74	95	49	72	59	24	38	34	72	34	64
AL396	Dep+Anx	21.30958904	0	0	12	12	0	35.7	4.714285714	0	5	3.666666667	5	4.333333333	3.5	4	2	2	9	7	23	39	0.033050109	0.217365414	0.533050109	0.795180723	Breath_hold	0	1	18	4	76	48	0	0	75	73	42	74	95	49	72	59	24	38	34	72	34	64
AL396	Dep+Anx	21.30958904	0	0	12	12	0	35.7	4.714285714	0	5	3.666666667	5	4.333333333	3.5	4	2	2	9	7	23	39	0.036809901	0.48150791	0.536809901	0.538961039	Tone	0	1	18	4	76	48	0	0	75	73	42	74	95	49	72	59	24	38	34	72	34	64
AL396	Dep+Anx	21.30958904	0	0	12	12	0	35.7	4.714285714	0	5	3.666666667	5	4.333333333	3.5	4	2	2	9	7	23	39	0.033605757	0.295937896	0.466394243	0.711764706	No_guessing	0	1	18	4	76	48	0	0	75	73	42	74	95	49	72	59	24	38	34	72	34	64
AL404	Substance+	51.82191781	0	6	1	7	6	NA	4.571428571	2.333333333	2.2	2.666666667	4.5	4.666666667	4	4.666666667	14	1	13	8	29	50	0.049291636	0.036867202	0.549291636	0.990990991	No_guessing	1	1	NA	107	102	27	55	99	80	102	35	67	96	2	97	100	0	99	42	83	72	39
AL404	Substance+	51.82191781	0	6	1	7	6	NA	4.571428571	2.333333333	2.2	2.666666667	4.5	4.666666667	4	4.666666667	14	1	13	8	29	50	0.143109753	0.513446621	0.356890247	0.649350649	Tone	1	1	NA	107	102	27	55	99	80	102	35	67	96	2	97	100	0	99	42	83	72	39
AL404	Substance+	51.82191781	0	6	1	7	6	NA	4.571428571	2.333333333	2.2	2.666666667	4.5	4.666666667	4	4.666666667	14	1	13	8	29	50	0.012622891	0.458271461	0.487377109	0.542735043	Guessing	1	1	NA	107	102	27	55	99	80	102	35	67	96	2	97	100	0	99	42	83	72	39
AL404	Substance+	51.82191781	0	6	1	7	6	NA	4.571428571	2.333333333	2.2	2.666666667	4.5	4.666666667	4	4.666666667	14	1	13	8	29	50	0.084191105	0.224236365	0.584191105	0.78125	Breath_hold	1	1	NA	107	102	27	55	99	80	102	35	67	96	2	97	100	0	99	42	83	72	39
AL417	HC	32.12328767	0	6	6	12	0	32.3	3.714285714	2.333333333	3.4	2	3.25	3	2	2	4	0	17	19	26	62	0.167687847	0.499960425	0.667687847	0.675324675	Tone	1	0	1	66	55	64	50	21	78	55	21	85	100	16	52	67	11	5	27	56	50	38
AL417	HC	32.12328767	0	6	6	12	0	32.3	3.714285714	2.333333333	3.4	2	3.25	3	2	2	4	0	17	19	26	62	0.075426349	0.523028681	0.424573651	0.579365079	Guessing	1	0	1	66	55	64	50	21	78	55	21	85	100	16	52	67	11	5	27	56	50	38
AL417	HC	32.12328767	0	6	6	12	0	32.3	3.714285714	2.333333333	3.4	2	3.25	3	2	2	4	0	17	19	26	62	0.05088324	0.222938913	0.55088324	0.792307692	Breath_hold	1	0	1	66	55	64	50	21	78	55	21	85	100	16	52	67	11	5	27	56	50	38
AL417	HC	32.12328767	0	6	6	12	0	32.3	3.714285714	2.333333333	3.4	2	3.25	3	2	2	4	0	17	19	26	62	0.08347927	0.154643673	0.58347927	0.866666667	No_guessing	1	0	1	66	55	64	50	21	78	55	21	85	100	16	52	67	11	5	27	56	50	38
AL440	Dep	47.7260274	0	2	3	5	0	35.6	2.571428571	2	4.4	2.666666667	5	2.666666667	3.25	2.333333333	7	0	10	11	28	49	3.16E-05	0.038087933	0.499968369	1	No_guessing	0	1	10	92	78	66	30	19	78	74	8	94	81	0	72	100	0	0	40	67	19	54
AL440	Dep	47.7260274	0	2	3	5	0	35.6	2.571428571	2	4.4	2.666666667	5	2.666666667	3.25	2.333333333	7	0	10	11	28	49	0.289997697	0.499961147	0.789997697	0.805194805	Tone	0	1	10	92	78	66	30	19	78	74	8	94	81	0	72	100	0	0	40	67	19	54
AL440	Dep	47.7260274	0	2	3	5	0	35.6	2.571428571	2	4.4	2.666666667	5	2.666666667	3.25	2.333333333	7	0	10	11	28	49	0.015385908	0.267284603	0.515385908	0.743589744	Breath_hold	0	1	10	92	78	66	30	19	78	74	8	94	81	0	72	100	0	0	40	67	19	54
AL440	Dep	47.7260274	0	2	3	5	0	35.6	2.571428571	2	4.4	2.666666667	5	2.666666667	3.25	2.333333333	7	0	10	11	28	49	0.00162268	0.502437007	0.50162268	0.516853933	Guessing	0	1	10	92	78	66	30	19	78	74	8	94	81	0	72	100	0	0	40	67	19	54
AL454	Dep+Anx	52.8630137	9	11	5	25	1	30.9	3	3	4.4	1.666666667	3.5	2.666666667	2.75	4.333333333	13	0	16	25	33	74	0.022059959	0.126067277	0.522059959	0.892473118	No_guessing	0	1	14	72	82	1	34	22	74	85	14	85	25	20	81	38	59	33	2	76	77	44
AL454	Dep+Anx	52.8630137	9	11	5	25	1	30.9	3	3	4.4	1.666666667	3.5	2.666666667	2.75	4.333333333	13	0	16	25	33	74	0.064160007	0.377207529	0.435839993	0.625	Guessing	0	1	14	72	82	1	34	22	74	85	14	85	25	20	81	38	59	33	2	76	77	44
AL454	Dep+Anx	52.8630137	9	11	5	25	1	30.9	3	3	4.4	1.666666667	3.5	2.666666667	2.75	4.333333333	13	0	16	25	33	74	0.35102152	0.453823378	0.14897848	0.87012987	Tone	0	1	14	72	82	1	34	22	74	85	14	85	25	20	81	38	59	33	2	76	77	44
AL454	Dep+Anx	52.8630137	9	11	5	25	1	30.9	3	3	4.4	1.666666667	3.5	2.666666667	2.75	4.333333333	13	0	16	25	33	74	3.32E-05	0.045484594	0.499966793	0.988505747	Breath_hold	0	1	14	72	82	1	34	22	74	85	14	85	25	20	81	38	59	33	2	76	77	44
AL473	Substance+	27.91780822	1	3	5	9	5	33	1	0	2.4	1	0.75	4.333333333	2.75	1.666666667	6	0	17	21	28	66	3.85E-05	0.197924792	0.499961477	0.819444444	Guessing	0	0	3	28	62	100	0	0	78	59	10	85	100	26	56	99	16	25	48	65	25	75
AL473	Substance+	27.91780822	1	3	5	9	5	33	1	0	2.4	1	0.75	4.333333333	2.75	1.666666667	6	0	17	21	28	66	0.192621829	0.190695034	0.692621829	0.8	No_guessing	0	0	3	28	62	100	0	0	78	59	10	85	100	26	56	99	16	25	48	65	25	75
AL473	Substance+	27.91780822	1	3	5	9	5	33	1	0	2.4	1	0.75	4.333333333	2.75	1.666666667	6	0	17	21	28	66	0.204660382	0.499960569	0.704660382	0.714285714	Tone	0	0	3	28	62	100	0	0	78	59	10	85	100	26	56	99	16	25	48	65	25	75
AL473	Substance+	27.91780822	1	3	5	9	5	33	1	0	2.4	1	0.75	4.333333333	2.75	1.666666667	6	0	17	21	28	66	0.14183847	0.303452991	0.64183847	0.692307692	Breath_hold	0	0	3	28	62	100	0	0	78	59	10	85	100	26	56	99	16	25	48	65	25	75
AL507	Dep+Anx	21.22739726	13	15	17	45	1	20.1	3.714285714	0.666666667	1.8	1	3.75	2	2.75	5	5	1	15	12	28	55	0.265987145	0.483029295	0.765987145	0.779220779	Tone	1	1	10	37	82	63	16	4	75	85	3	62	98	1	82	84	6	1	29	80	0	29
AL507	Dep+Anx	21.22739726	13	15	17	45	1	20.1	3.714285714	0.666666667	1.8	1	3.75	2	2.75	5	5	1	15	12	28	55	0.079364667	0.161500965	0.420635333	0.848958333	Breath_hold	1	1	10	37	82	63	16	4	75	85	3	62	98	1	82	84	6	1	29	80	0	29
AL507	Dep+Anx	21.22739726	13	15	17	45	1	20.1	3.714285714	0.666666667	1.8	1	3.75	2	2.75	5	5	1	15	12	28	55	0.027345975	0.038160005	0.472654025	0.994736842	No_guessing	1	1	10	37	82	63	16	4	75	85	3	62	98	1	82	84	6	1	29	80	0	29
AL507	Dep+Anx	21.22739726	13	15	17	45	1	20.1	3.714285714	0.666666667	1.8	1	3.75	2	2.75	5	5	1	15	12	28	55	0.007533496	0.208836934	0.507533496	0.803191489	Guessing	1	1	10	37	82	63	16	4	75	85	3	62	98	1	82	84	6	1	29	80	0	29
AL517	HC	51.22739726	0	3	2	5	0	39.7	2.285714286	0.333333333	2	3	3.25	3	2.75	4	0	0	9	7	23	39	0.059302257	0.499960656	0.440697743	0.5625	Guessing	0	0	0	64	56	78	50	25	79	60	28	76	100	19	57	100	3	2	16	59	81	1
AL517	HC	51.22739726	0	3	2	5	0	39.7	2.285714286	0.333333333	2	3	3.25	3	2.75	4	0	0	9	7	23	39	0.026873519	0.141678862	0.473126481	0.882352941	Breath_hold	0	0	0	64	56	78	50	25	79	60	28	76	100	19	57	100	3	2	16	59	81	1
AL517	HC	51.22739726	0	3	2	5	0	39.7	2.285714286	0.333333333	2	3	3.25	3	2.75	4	0	0	9	7	23	39	0.061997443	0.166131549	0.438002557	0.853846154	No_guessing	0	0	0	64	56	78	50	25	79	60	28	76	100	19	57	100	3	2	16	59	81	1
AL517	HC	51.22739726	0	3	2	5	0	39.7	2.285714286	0.333333333	2	3	3.25	3	2.75	4	0	0	9	7	23	39	0.003745183	0.49905922	0.496254817	0.525974026	Tone	0	0	0	64	56	78	50	25	79	60	28	76	100	19	57	100	3	2	16	59	81	1
AL522	Dep+Anx	21.17808219	1	1	12	14	0	21.7	1.857142857	0.666666667	1.6	1	2.5	3	2.25	1	9	5	17	22	19	58	0.026915811	0.412760251	0.473084189	0.589285714	Guessing	0	1	12	92	96	84	3	5	78	97	61	57	99	0	102	99	0	0	0	109	89	0
AL522	Dep+Anx	21.17808219	1	1	12	14	0	21.7	1.857142857	0.666666667	1.6	1	2.5	3	2.25	1	9	5	17	22	19	58	3.24E-05	0.028842225	0.499967648	1	No_guessing	0	1	12	92	96	84	3	5	78	97	61	57	99	0	102	99	0	0	0	109	89	0
AL522	Dep+Anx	21.17808219	1	1	12	14	0	21.7	1.857142857	0.666666667	1.6	1	2.5	3	2.25	1	9	5	17	22	19	58	0.142948914	0.499960352	0.642948914	0.649350649	Tone	0	1	12	92	96	84	3	5	78	97	61	57	99	0	102	99	0	0	0	109	89	0
AL522	Dep+Anx	21.17808219	1	1	12	14	0	21.7	1.857142857	0.666666667	1.6	1	2.5	3	2.25	1	9	5	17	22	19	58	3.24E-05	0.027754826	0.499967557	1	Breath_hold	0	1	12	92	96	84	3	5	78	97	61	57	99	0	102	99	0	0	0	109	89	0
AL556	Substance+	28.09315068	4	13	22	39	8	30.9	3.857142857	2.666666667	4	1.666666667	4.75	1.666666667	3.75	3	12	1	13	9	22	44	0.229197145	0.499960693	0.729197145	0.74025974	Tone	1	1	0	46	NA	75	63	79	78	NA	13	92	100	20	NA	64	38	32	36	70	32	69
AL556	Substance+	28.09315068	4	13	22	39	8	30.9	3.857142857	2.666666667	4	1.666666667	4.75	1.666666667	3.75	3	12	1	13	9	22	44	0.032099168	0.231354677	0.532099168	0.780487805	Breath_hold	1	1	0	46	NA	75	63	79	78	NA	13	92	100	20	NA	64	38	32	36	70	32	69
AL596	Dep	21.46027397	6	10	15	31	0	33.8	2.714285714	1.333333333	2.8	2	3.25	3	2.5	2	2	2	17	18	24	59	0.014390759	0.102557665	0.485609241	0.921686747	Breath_hold	0	1	11	64	70	77	1	0	78	72	25	82	95	4	70	74	44	9	13	73	43	57
AL596	Dep	21.46027397	6	10	15	31	0	33.8	2.714285714	1.333333333	2.8	2	3.25	3	2.5	2	2	2	17	18	24	59	0.085704038	0.391628532	0.585704038	0.609756098	Guessing	0	1	11	64	70	77	1	0	78	72	25	82	95	4	70	74	44	9	13	73	43	57
AL596	Dep	21.46027397	6	10	15	31	0	33.8	2.714285714	1.333333333	2.8	2	3.25	3	2.5	2	2	2	17	18	24	59	0.10574318	0.49996027	0.60574318	0.61038961	Tone	0	1	11	64	70	77	1	0	78	72	25	82	95	4	70	74	44	9	13	73	43	57
AL596	Dep	21.46027397	6	10	15	31	0	33.8	2.714285714	1.333333333	2.8	2	3.25	3	2.5	2	2	2	17	18	24	59	3.42E-05	0.057334997	0.499965758	0.975609756	No_guessing	0	1	11	64	70	77	1	0	78	72	25	82	95	4	70	74	44	9	13	73	43	57
AL611	Dep	19.37260274	3	1	6	10	0	20.9	2.857142857	2.333333333	4	1.333333333	3.25	3.333333333	3.5	1.666666667	7	4	21	26	24	71	0.390323974	0.514531175	0.109676026	0.915584416	Tone	0	1	7	48	51	63	19	2	78	51	41	66	51	0	49	80	0	0	22	57	50	62
AL611	Dep	19.37260274	3	1	6	10	0	20.9	2.857142857	2.333333333	4	1.333333333	3.25	3.333333333	3.5	1.666666667	7	4	21	26	24	71	3.08E-05	0.049892698	0.499969199	1	No_guessing	0	1	7	48	51	63	19	2	78	51	41	66	51	0	49	80	0	0	22	57	50	62
AL611	Dep	19.37260274	3	1	6	10	0	20.9	2.857142857	2.333333333	4	1.333333333	3.25	3.333333333	3.5	1.666666667	7	4	21	26	24	71	0.022365796	0.179061632	0.522365796	0.84057971	Breath_hold	0	1	7	48	51	63	19	2	78	51	41	66	51	0	49	80	0	0	22	57	50	62
AL611	Dep	19.37260274	3	1	6	10	0	20.9	2.857142857	2.333333333	4	1.333333333	3.25	3.333333333	3.5	1.666666667	7	4	21	26	24	71	0.133351517	0.413257783	0.633351517	0.637931034	Guessing	0	1	7	48	51	63	19	2	78	51	41	66	51	0	49	80	0	0	22	57	50	62
AL627	Dep+Anx	31.26849315	3	4	14	21	0	31.5	3.714285714	1.666666667	0.8	2	3.5	2.333333333	1	3	10	0	15	27	25	67	0.005614718	0.500928878	0.494385282	0.538961039	Tone	1	0	9	40	75	72	31	22	78	77	36	66	94	0	74	88	100	0	0	66	99	96
AL627	Dep+Anx	31.26849315	3	4	14	21	0	31.5	3.714285714	1.666666667	0.8	2	3.5	2.333333333	1	3	10	0	15	27	25	67	3.17E-05	0.037401711	0.499968318	1	No_guessing	1	0	9	40	75	72	31	22	78	77	36	66	94	0	74	88	100	0	0	66	99	96
AL627	Dep+Anx	31.26849315	3	4	14	21	0	31.5	3.714285714	1.666666667	0.8	2	3.5	2.333333333	1	3	10	0	15	27	25	67	3.94E-05	0.24372942	0.499960589	0.76744186	Guessing	1	0	9	40	75	72	31	22	78	77	36	66	94	0	74	88	100	0	0	66	99	96
AL627	Dep+Anx	31.26849315	3	4	14	21	0	31.5	3.714285714	1.666666667	0.8	2	3.5	2.333333333	1	3	10	0	15	27	25	67	3.15E-05	0.039548159	0.499968476	1	Breath_hold	1	0	9	40	75	72	31	22	78	77	36	66	94	0	74	88	100	0	0	66	99	96
AL650	Dep+Anx	28.02191781	18	22	21	61	0	34.6	2.714285714	3	4.4	2.666666667	4.5	1	2	3	16	3	17	16	28	61	0.055656468	0.287651743	0.555656468	0.718085106	Breath_hold	0	1	12	99	81	16	72	75	79	82	14	61	85	54	83	11	64	64	53	81	71	69
AL650	Dep+Anx	28.02191781	18	22	21	61	0	34.6	2.714285714	3	4.4	2.666666667	4.5	1	2	3	16	3	17	16	28	61	0.284068542	0.508881947	0.215931458	0.798701299	Tone	0	1	12	99	81	16	72	75	79	82	14	61	85	54	83	11	64	64	53	81	71	69
AL650	Dep+Anx	28.02191781	18	22	21	61	0	34.6	2.714285714	3	4.4	2.666666667	4.5	1	2	3	16	3	17	16	28	61	0.012041299	0.285874434	0.512041299	0.721649485	No_guessing	0	1	12	99	81	16	72	75	79	82	14	61	85	54	83	11	64	64	53	81	71	69
AL650	Dep+Anx	28.02191781	18	22	21	61	0	34.6	2.714285714	3	4.4	2.666666667	4.5	1	2	3	16	3	17	16	28	61	0.046474312	0.525854598	0.453525688	0.54787234	Guessing	0	1	12	99	81	16	72	75	79	82	14	61	85	54	83	11	64	64	53	81	71	69
AL695	Dep	51.91232877	0	0	3	3	0	38.8	0.571428571	1	2	1.666666667	3.75	3	2.5	1	3	3	13	12	23	48	0.067754928	0.390227303	0.567754928	0.613636364	No_guessing	0	0	10	46	58	37	68	37	78	57	24	76	78	51	57	34	43	30	43	59	42	34
AL695	Dep	51.91232877	0	0	3	3	0	38.8	0.571428571	1	2	1.666666667	3.75	3	2.5	1	3	3	13	12	23	48	0.30203727	0.499961272	0.80203727	0.818181818	Tone	0	0	10	46	58	37	68	37	78	57	24	76	78	51	57	34	43	30	43	59	42	34
AL695	Dep	51.91232877	0	0	3	3	0	38.8	0.571428571	1	2	1.666666667	3.75	3	2.5	1	3	3	13	12	23	48	0.06200234	0.349161179	0.43799766	0.656716418	Guessing	0	0	10	46	58	37	68	37	78	57	24	76	78	51	57	34	43	30	43	59	42	34
AL695	Dep	51.91232877	0	0	3	3	0	38.8	0.571428571	1	2	1.666666667	3.75	3	2.5	1	3	3	13	12	23	48	0.007938617	0.325330506	0.492061383	0.683823529	Breath_hold	0	0	10	46	58	37	68	37	78	57	24	76	78	51	57	34	43	30	43	59	42	34
AL731	HC	34.52876712	1	0	3	4	1	22.6	4.857142857	4.333333333	4	2.666666667	4	4	4.25	4.333333333	2	1	10	13	30	53	0.180390978	0.420736206	0.319609022	0.683333333	No_guessing	1	0	1	79	73	26	70	69	80	78	2	82	81	77	79	13	71	68	89	89	0	96
AL731	HC	34.52876712	1	0	3	4	1	22.6	4.857142857	4.333333333	4	2.666666667	4	4	4.25	4.333333333	2	1	10	13	30	53	0.321152833	0.393459486	0.178847167	0.825242718	Breath_hold	1	0	1	79	73	26	70	69	80	78	2	82	81	77	79	13	71	68	89	89	0	96
AL731	HC	34.52876712	1	0	3	4	1	22.6	4.857142857	4.333333333	4	2.666666667	4	4	4.25	4.333333333	2	1	10	13	30	53	5.96E-06	0.500928861	0.499994044	0.506493506	Tone	1	0	1	79	73	26	70	69	80	78	2	82	81	77	79	13	71	68	89	89	0	96
AL731	HC	34.52876712	1	0	3	4	1	22.6	4.857142857	4.333333333	4	2.666666667	4	4	4.25	4.333333333	2	1	10	13	30	53	0.097744539	0.470234175	0.402255461	0.601190476	Guessing	1	0	1	79	73	26	70	69	80	78	2	82	81	77	79	13	71	68	89	89	0	96
AL747	Dep+Anx	20.82191781	8	2	11	21	0	29.8	0.571428571	0	3.4	2	1.75	1.333333333	0.5	0.666666667	13	0	10	24	27	61	0.069502425	0.040440919	0.430497575	0.986238532	No_guessing	0	1	21	64	92	69	30	17	78	89	7	56	100	3	94	100	0	0	9	83	80	49
AL747	Dep+Anx	20.82191781	8	2	11	21	0	29.8	0.571428571	0	3.4	2	1.75	1.333333333	0.5	0.666666667	13	0	10	24	27	61	0.049875862	0.069161735	0.549875862	0.954545455	Breath_hold	0	1	21	64	92	69	30	17	78	89	7	56	100	3	94	100	0	0	9	83	80	49
AL747	Dep+Anx	20.82191781	8	2	11	21	0	29.8	0.571428571	0	3.4	2	1.75	1.333333333	0.5	0.666666667	13	0	10	24	27	61	0.010706507	0.307768943	0.489293493	0.698113208	Guessing	0	1	21	64	92	69	30	17	78	89	7	56	100	3	94	100	0	0	9	83	80	49
AL747	Dep+Anx	20.82191781	8	2	11	21	0	29.8	0.571428571	0	3.4	2	1.75	1.333333333	0.5	0.666666667	13	0	10	24	27	61	0.361337444	0.499962206	0.861337444	0.883116883	Tone	0	1	21	64	92	69	30	17	78	89	7	56	100	3	94	100	0	0	9	83	80	49
AL812	Eating+	18.92054795	5	0	7	12	0	19.6	2.285714286	0	2	0.333333333	2	5	0.5	2.333333333	12	4	21	28	24	73	0.015531471	0.091071134	0.515531471	0.93452381	Breath_hold	0	1	21	82	84	91	0	3	78	75	61	18	94	1	78	0	0	0	11	70	86	0
AL812	Eating+	18.92054795	5	0	7	12	0	19.6	2.285714286	0	2	0.333333333	2	5	0.5	2.333333333	12	4	21	28	24	73	0.027454067	0.039136341	0.527454067	0.994565217	No_guessing	0	1	21	82	84	91	0	3	78	75	61	18	94	1	78	0	0	0	11	70	86	0
AL812	Eating+	18.92054795	5	0	7	12	0	19.6	2.285714286	0	2	0.333333333	2	5	0.5	2.333333333	12	4	21	28	24	73	0.061212288	0.42400114	0.561212288	0.577319588	Guessing	0	1	21	82	84	91	0	3	78	75	61	18	94	1	78	0	0	0	11	70	86	0
AL812	Eating+	18.92054795	5	0	7	12	0	19.6	2.285714286	0	2	0.333333333	2	5	0.5	2.333333333	12	4	21	28	24	73	0.284068542	0.508881947	0.215931458	0.798701299	Tone	0	1	21	82	84	91	0	3	78	75	61	18	94	1	78	0	0	0	11	70	86	0
AL813	Anx	29.96712329	4	8	11	23	0	29.3	3	3	4.8	1.333333333	3.75	4.333333333	2.5	4.333333333	12	0	14	10	28	52	0.048584277	0.105893804	0.451415723	0.921428571	Breath_hold	0	1	0	47	62	41	56	36	77	64	65	69	73	33	61	88	11	14	11	60	78	9
AL813	Anx	29.96712329	4	8	11	23	0	29.3	3	3	4.8	1.333333333	3.75	4.333333333	2.5	4.333333333	12	0	14	10	28	52	0.044255848	0.244845942	0.544255848	0.767605634	No_guessing	0	1	0	47	62	41	56	36	77	64	65	69	73	33	61	88	11	14	11	60	78	9
AL813	Anx	29.96712329	4	8	11	23	0	29.3	3	3	4.8	1.333333333	3.75	4.333333333	2.5	4.333333333	12	0	14	10	28	52	0.042869848	0.499960827	0.542869848	0.545454545	Tone	0	1	0	47	62	41	56	36	77	64	65	69	73	33	61	88	11	14	11	60	78	9
AL813	Anx	29.96712329	4	8	11	23	0	29.3	3	3	4.8	1.333333333	3.75	4.333333333	2.5	4.333333333	12	0	14	10	28	52	0.022214696	0.334199347	0.477785304	0.673611111	Guessing	0	1	0	47	62	41	56	36	77	64	65	69	73	33	61	88	11	14	11	60	78	9
AL830	Anx	41.09589041	8	7	5	20	0	25	5	2	5	0.666666667	3.75	3	4.75	5	15	2	17	18	34	69	0.401648251	0.515794234	0.098351749	0.928571429	Tone	0	1	6	72	69	84	75	54	78	66	1	97	72	7	65	4	92	69	2	68	1	67
AL830	Anx	41.09589041	8	7	5	20	0	25	5	2	5	0.666666667	3.75	3	4.75	5	15	2	17	18	34	69	0.012075404	0.458069507	0.487924596	0.544303797	Guessing	0	1	6	72	69	84	75	54	78	66	1	97	72	7	65	4	92	69	2	68	1	67
AL830	Anx	41.09589041	8	7	5	20	0	25	5	2	5	0.666666667	3.75	3	4.75	5	15	2	17	18	34	69	0.019200922	0.07621688	0.519200922	0.954545455	No_guessing	0	1	6	72	69	84	75	54	78	66	1	97	72	7	65	4	92	69	2	68	1	67
AL830	Anx	41.09589041	8	7	5	20	0	25	5	2	5	0.666666667	3.75	3	4.75	5	15	2	17	18	34	69	0.052688521	0.048405339	0.447311479	0.987341772	Breath_hold	0	1	6	72	69	84	75	54	78	66	1	97	72	7	65	4	92	69	2	68	1	67
AL906	Substance+	28.90410959	3	4	4	11	9	28.5	2	2.666666667	2.8	2.333333333	2.25	2.666666667	3	2	4	0	20	27	26	73	0.010588608	0.121521697	0.489411392	0.896039604	No_guessing	0	0	5	44	91	41	32	35	76	92	45	44	59	21	87	72	41	37	71	86	56	50
AL906	Substance+	28.90410959	3	4	4	11	9	28.5	2	2.666666667	2.8	2.333333333	2.25	2.666666667	3	2	4	0	20	27	26	73	0.013237158	0.219387239	0.486762842	0.79047619	Guessing	0	0	5	44	91	41	32	35	76	92	45	44	59	21	87	72	41	37	71	86	56	50
AL906	Substance+	28.90410959	3	4	4	11	9	28.5	2	2.666666667	2.8	2.333333333	2.25	2.666666667	3	2	4	0	20	27	26	73	0.110323486	0.353306806	0.610323486	0.645	Breath_hold	0	0	5	44	91	41	32	35	76	92	45	44	59	21	87	72	41	37	71	86	56	50
AL906	Substance+	28.90410959	3	4	4	11	9	28.5	2	2.666666667	2.8	2.333333333	2.25	2.666666667	3	2	4	0	20	27	26	73	0.004679967	0.498124391	0.495320033	0.532467532	Tone	0	0	5	44	91	41	32	35	76	92	45	44	59	21	87	72	41	37	71	86	56	50
AL914	Substance+	34.4	5	4	12	21	9	28	1.285714286	1	3.2	2	2.75	1.666666667	2.25	3.333333333	7	0	16	25	27	68	3.17E-05	0.037401711	0.499968318	1	No_guessing	1	1	4	60	69	84	19	4	78	71	87	50	86	0	73	81	93	0	33	73	81	81
AL914	Substance+	34.4	5	4	12	21	9	28	1.285714286	1	3.2	2	2.75	1.666666667	2.25	3.333333333	7	0	16	25	27	68	0.042154098	0.211248323	0.457845902	0.801204819	Breath_hold	1	1	4	60	69	84	19	4	78	71	87	50	86	0	73	81	93	0	33	73	81	81
AL914	Substance+	34.4	5	4	12	21	9	28	1.285714286	1	3.2	2	2.75	1.666666667	2.25	3.333333333	7	0	16	25	27	68	0.038053339	0.379375751	0.538053339	0.625	Guessing	1	1	4	60	69	84	19	4	78	71	87	50	86	0	73	81	93	0	33	73	81	81
AL914	Substance+	34.4	5	4	12	21	9	28	1.285714286	1	3.2	2	2.75	1.666666667	2.25	3.333333333	7	0	16	25	27	68	0.074758777	0.506321549	0.425241223	0.577922078	Tone	1	1	4	60	69	84	19	4	78	71	87	50	86	0	73	81	93	0	33	73	81	81
AL939	HC	51.44657534	0	0	6	6	0	31.6	0	0	0.2	1.666666667	0.25	5	0	2.666666667	0	0	10	11	27	48	0.395860064	0.499963205	0.895860064	0.922077922	Tone	1	0	0	71	64	81	9	0	79	64	7	95	98	0	63	75	99	0	2	69	11	93
AL939	HC	51.44657534	0	0	6	6	0	31.6	0	0	0.2	1.666666667	0.25	5	0	2.666666667	0	0	10	11	27	48	3.14E-05	0.041559375	0.499968621	1	No_guessing	1	0	0	71	64	81	9	0	79	64	7	95	98	0	63	75	99	0	2	69	11	93
AL939	HC	51.44657534	0	0	6	6	0	31.6	0	0	0.2	1.666666667	0.25	5	0	2.666666667	0	0	10	11	27	48	0.098294254	0.486368831	0.401705746	0.602739726	Guessing	1	0	0	71	64	81	9	0	79	64	7	95	98	0	63	75	99	0	2	69	11	93
AL939	HC	51.44657534	0	0	6	6	0	31.6	0	0	0.2	1.666666667	0.25	5	0	2.666666667	0	0	10	11	27	48	0.052621715	0.048407165	0.552621715	0.987341772	Breath_hold	1	0	0	71	64	81	9	0	79	64	7	95	98	0	63	75	99	0	2	69	11	93
AM031	Substance+	38.68493151	0	0	2	2	10	34.7	2.285714286	3.333333333	4.2	2.666666667	2.5	4.333333333	3.75	5	2	0	19	16	28	63	0.000940773	0.499994044	0.499059227	0.506493506	Tone	0	0	2	66	67	50	50	49	78	67	28	65	73	16	68	78	16	13	40	75	27	49
AM031	Substance+	38.68493151	0	0	2	2	10	34.7	2.285714286	3.333333333	4.2	2.666666667	2.5	4.333333333	3.75	5	2	0	19	16	28	63	0.025999307	0.125140211	0.525999307	0.897435897	No_guessing	0	0	2	66	67	50	50	49	78	67	28	65	73	16	68	78	16	13	40	75	27	49
AM031	Substance+	38.68493151	0	0	2	2	10	34.7	2.285714286	3.333333333	4.2	2.666666667	2.5	4.333333333	3.75	5	2	0	19	16	28	63	0.014927731	0.243573956	0.485072269	0.76744186	Breath_hold	0	0	2	66	67	50	50	49	78	67	28	65	73	16	68	78	16	13	40	75	27	49
AM031	Substance+	38.68493151	0	0	2	2	10	34.7	2.285714286	3.333333333	4.2	2.666666667	2.5	4.333333333	3.75	5	2	0	19	16	28	63	0.038076808	0.431107697	0.461923192	0.571428571	Guessing	0	0	2	66	67	50	50	49	78	67	28	65	73	16	68	78	16	13	40	75	27	49
AM039	Substance+	40.8739726	5	6	7	18	9	27.9	3.142857143	2	3.8	1.666666667	3.5	2.333333333	3.5	3	8	2	19	16	28	63	5.96E-06	0.499059227	0.499994044	0.506493506	Tone	0	1	7	86	84	50	43	36	76	83	59	96	67	46	82	80	44	41	10	102	84	7
AM039	Substance+	40.8739726	5	6	7	18	9	27.9	3.142857143	2	3.8	1.666666667	3.5	2.333333333	3.5	3	8	2	19	16	28	63	3.67E-05	0.064712112	0.499963281	0.956896552	Breath_hold	0	1	7	86	84	50	43	36	76	83	59	96	67	46	82	80	44	41	10	102	84	7
AM039	Substance+	40.8739726	5	6	7	18	9	27.9	3.142857143	2	3.8	1.666666667	3.5	2.333333333	3.5	3	8	2	19	16	28	63	0.080129591	0.247082087	0.419870409	0.757894737	No_guessing	0	1	7	86	84	50	43	36	76	83	59	96	67	46	82	80	44	41	10	102	84	7
AM039	Substance+	40.8739726	5	6	7	18	9	27.9	3.142857143	2	3.8	1.666666667	3.5	2.333333333	3.5	3	8	2	19	16	28	63	0.030363048	0.444822928	0.469636952	0.556701031	Guessing	0	1	7	86	84	50	43	36	76	83	59	96	67	46	82	80	44	41	10	102	84	7
AM040	Substance+	44.01643836	0	0	4	4	9	NA	2.857142857	3.333333333	4.6	1	3.75	2.666666667	3.75	4	9	0	13	13	24	50	0.049736652	0.506239851	0.549736652	0.551948052	Tone	0	1	6	59	73	46	61	59	78	72	9	94	94	71	72	12	77	84	49	75	20	89
AM040	Substance+	44.01643836	0	0	4	4	9	NA	2.857142857	3.333333333	4.6	1	3.75	2.666666667	3.75	4	9	0	13	13	24	50	0.100661945	0.286733176	0.399338055	0.715116279	Breath_hold	0	1	6	59	73	46	61	59	78	72	9	94	94	71	72	12	77	84	49	75	20	89
AM040	Substance+	44.01643836	0	0	4	4	9	NA	2.857142857	3.333333333	4.6	1	3.75	2.666666667	3.75	4	9	0	13	13	24	50	0.00594667	0.430383925	0.49405333	0.572289157	No_guessing	0	1	6	59	73	46	61	59	78	72	9	94	94	71	72	12	77	84	49	75	20	89
AM040	Substance+	44.01643836	0	0	4	4	9	NA	2.857142857	3.333333333	4.6	1	3.75	2.666666667	3.75	4	9	0	13	13	24	50	0.030623043	0.348410515	0.530623043	0.656976744	Guessing	0	1	6	59	73	46	61	59	78	72	9	94	94	71	72	12	77	84	49	75	20	89
AM042	Substance+	31.17534247	8	0	0	8	5	21.3	5	4.333333333	5	0	5	3.333333333	4.5	5	0	1	11	8	28	47	0.024955907	0.272130814	0.524955907	0.73943662	Breath_hold	0	0	8	96	73	0	100	100	78	65	0	100	100	89	62	0	100	100	37	62	0	100
AM042	Substance+	31.17534247	8	0	0	8	5	21.3	5	4.333333333	5	0	5	3.333333333	4.5	5	0	1	11	8	28	47	0.265842109	0.499960936	0.234157891	0.779220779	Tone	0	0	8	96	73	0	100	100	78	65	0	100	100	89	62	0	100	100	37	62	0	100
AM042	Substance+	31.17534247	8	0	0	8	5	21.3	5	4.333333333	5	0	5	3.333333333	4.5	5	0	1	11	8	28	47	3.99E-05	0.588939754	0.49996014	0.592592593	Guessing	0	0	8	96	73	0	100	100	78	65	0	100	100	89	62	0	100	100	37	62	0	100
AM042	Substance+	31.17534247	8	0	0	8	5	21.3	5	4.333333333	5	0	5	3.333333333	4.5	5	0	1	11	8	28	47	0.03417214	0.586560689	0.46582786	0.590277778	No_guessing	0	0	8	96	73	0	100	100	78	65	0	100	100	89	62	0	100	100	37	62	0	100
AM067	HC	26.70136986	0	0	3	3	0	29.1	3.571428571	2	3.8	1	4	3.333333333	2.5	5	0	0	11	11	23	45	0.024038715	0.049842552	0.475961285	0.982758621	No_guessing	0	0	0	117	76	32	20	9	79	78	13	72	86	3	74	61	41	0	1	76	68	64
AM067	HC	26.70136986	0	0	3	3	0	29.1	3.571428571	2	3.8	1	4	3.333333333	2.5	5	0	0	11	11	23	45	0.027698466	0.040526112	0.527698466	0.994318182	Breath_hold	0	0	0	117	76	32	20	9	79	78	13	72	86	3	74	61	41	0	1	76	68	64
AM067	HC	26.70136986	0	0	3	3	0	29.1	3.571428571	2	3.8	1	4	3.333333333	2.5	5	0	0	11	11	23	45	0.042457689	0.659637449	0.457542311	0.664772727	Guessing	0	0	0	117	76	32	20	9	79	78	13	72	86	3	74	61	41	0	1	76	68	64
AM067	HC	26.70136986	0	0	3	3	0	29.1	3.571428571	2	3.8	1	4	3.333333333	2.5	5	0	0	11	11	23	45	0.42378312	0.519200922	0.07621688	0.954545455	Tone	0	0	0	117	76	32	20	9	79	78	13	72	86	3	74	61	41	0	1	76	68	64
AM106	Dep	50.26027397	10	11	15	36	0	33.9	3.571428571	1.666666667	4.6	0	4.75	1.666666667	2.5	3.333333333	4	2	11	12	26	49	0.118519246	0.473674298	0.381480754	0.623376623	Tone	0	0	13	47	67	49	45	42	74	62	8	50	50	27	62	49	50	55	13	60	20	30
AM106	Dep	50.26027397	10	11	15	36	0	33.9	3.571428571	1.666666667	4.6	0	4.75	1.666666667	2.5	3.333333333	4	2	11	12	26	49	0.089695202	0.201353233	0.410304798	0.809859155	No_guessing	0	0	13	47	67	49	45	42	74	62	8	50	50	27	62	49	50	55	13	60	20	30
AM106	Dep	50.26027397	10	11	15	36	0	33.9	3.571428571	1.666666667	4.6	0	4.75	1.666666667	2.5	3.333333333	4	2	11	12	26	49	0.044780372	0.119955242	0.544780372	0.905797101	Breath_hold	0	0	13	47	67	49	45	42	74	62	8	50	50	27	62	49	50	55	13	60	20	30
AM106	Dep	50.26027397	10	11	15	36	0	33.9	3.571428571	1.666666667	4.6	0	4.75	1.666666667	2.5	3.333333333	4	2	11	12	26	49	0.035540296	0.309133695	0.535540296	0.698717949	Guessing	0	0	13	47	67	49	45	42	74	62	8	50	50	27	62	49	50	55	13	60	20	30
AM107	Dep+Anx	43.22191781	4	0	5	9	0	24.6	3.714285714	0	1.6	1.666666667	1.25	4	1.75	2.333333333	11	0	9	14	26	49	0.013923692	0.353287056	0.486076308	0.653333333	Guessing	1	1	18	52	65	77	0	0	78	64	0	85	100	0	65	20	100	0	1	61	0	76
AM107	Dep+Anx	43.22191781	4	0	5	9	0	24.6	3.714285714	0	1.6	1.666666667	1.25	4	1.75	2.333333333	11	0	9	14	26	49	3.14E-05	0.040728095	0.499968561	1	No_guessing	1	1	18	52	65	77	0	0	78	64	0	85	100	0	65	20	100	0	1	61	0	76
AM107	Dep+Anx	43.22191781	4	0	5	9	0	24.6	3.714285714	0	1.6	1.666666667	1.25	4	1.75	2.333333333	11	0	9	14	26	49	0.02892461	0.047385962	0.47107539	0.993055556	Breath_hold	1	1	18	52	65	77	0	0	78	64	0	85	100	0	65	20	100	0	1	61	0	76
AM107	Dep+Anx	43.22191781	4	0	5	9	0	24.6	3.714285714	0	1.6	1.666666667	1.25	4	1.75	2.333333333	11	0	9	14	26	49	0.124377908	0.506570119	0.624377908	0.62987013	Tone	1	1	18	52	65	77	0	0	78	64	0	85	100	0	65	20	100	0	1	61	0	76
AM131	Dep+Anx	18.54246575	8	11	16	35	2	35.2	5	4.333333333	4.4	0.333333333	3.5	0.666666667	4.25	3.666666667	9	0	17	20	29	66	0.006457762	0.291401668	0.493542238	0.716666667	Guessing	0	1	7	51	78	55	50	33	78	87	43	85	100	27	76	65	49	30	45	73	31	74
AM131	Dep+Anx	18.54246575	8	11	16	35	2	35.2	5	4.333333333	4.4	0.333333333	3.5	0.666666667	4.25	3.666666667	9	0	17	20	29	66	0.002810389	0.499994044	0.497189611	0.519480519	Tone	0	1	7	51	78	55	50	33	78	87	43	85	100	27	76	65	49	30	45	73	31	74
AM131	Dep+Anx	18.54246575	8	11	16	35	2	35.2	5	4.333333333	4.4	0.333333333	3.5	0.666666667	4.25	3.666666667	9	0	17	20	29	66	0.006969801	0.274257514	0.506969801	0.735294118	Breath_hold	0	1	7	51	78	55	50	33	78	87	43	85	100	27	76	65	49	30	45	73	31	74
AM131	Dep+Anx	18.54246575	8	11	16	35	2	35.2	5	4.333333333	4.4	0.333333333	3.5	0.666666667	4.25	3.666666667	9	0	17	20	29	66	0.027902833	0.167074095	0.527902833	0.848314607	No_guessing	0	1	7	51	78	55	50	33	78	87	43	85	100	27	76	65	49	30	45	73	31	74
AM141	HC	27.31780822	0	1	4	5	0	31.7	3.857142857	3	3.2	2.666666667	3.25	4	3.25	4	0	0	11	10	24	45	0.002798479	0.499994044	0.502798479	0.519480519	Tone	0	1	0	79	68	57	39	30	78	66	30	66	78	7	69	70	35	22	23	74	62	36
AM141	HC	27.31780822	0	1	4	5	0	31.7	3.857142857	3	3.2	2.666666667	3.25	4	3.25	4	0	0	11	10	24	45	0.00274291	0.499994036	0.49725709	0.518987342	Guessing	0	1	0	79	68	57	39	30	78	66	30	66	78	7	69	70	35	22	23	74	62	36
AM141	HC	27.31780822	0	1	4	5	0	31.7	3.857142857	3	3.2	2.666666667	3.25	4	3.25	4	0	0	11	10	24	45	0.019016826	0.072985768	0.519016826	0.956790123	No_guessing	0	1	0	79	68	57	39	30	78	66	30	66	78	7	69	70	35	22	23	74	62	36
AM141	HC	27.31780822	0	1	4	5	0	31.7	3.857142857	3	3.2	2.666666667	3.25	4	3.25	4	0	0	11	10	24	45	0.094032299	0.145961057	0.594032299	0.86627907	Breath_hold	0	1	0	79	68	57	39	30	78	66	30	66	78	7	69	70	35	22	23	74	62	36
AM152	Substance+	37.25479452	2	0	3	5	7	27.3	2.285714286	3	3.8	2.333333333	3.75	1	3.25	2.666666667	5	0	14	18	24	56	0.017658101	0.397888633	0.517658101	0.605882353	No_guessing	0	0	6	5	71	69	24	50	80	68	50	50	50	67	74	50	50	50	64	68	50	50
AM152	Substance+	37.25479452	2	0	3	5	7	27.3	2.285714286	3	3.8	2.333333333	3.75	1	3.25	2.666666667	5	0	14	18	24	56	0.021341718	0.0627678	0.521341718	0.969135802	Guessing	0	0	6	5	71	69	24	50	80	68	50	50	50	67	74	50	50	50	64	68	50	50
AM152	Substance+	37.25479452	2	0	3	5	7	27.3	2.285714286	3	3.8	2.333333333	3.75	1	3.25	2.666666667	5	0	14	18	24	56	3.98E-05	0.408845612	0.499960193	0.594936709	Breath_hold	0	0	6	5	71	69	24	50	80	68	50	50	50	67	74	50	50	50	64	68	50	50
AM152	Substance+	37.25479452	2	0	3	5	7	27.3	2.285714286	3	3.8	2.333333333	3.75	1	3.25	2.666666667	5	0	14	18	24	56	0.0037452	0.502798501	0.4962548	0.525974026	Tone	0	0	6	5	71	69	24	50	80	68	50	50	50	67	74	50	50	50	64	68	50	50
AM177	Dep+Anx	54.87671233	8	4	15	27	0	30.5	2.285714286	3	4.6	1.333333333	3	3.666666667	4.5	4	14	2	15	24	26	65	0.093452727	0.487083996	0.406547273	0.597402597	Tone	1	1	11	40	76	1	50	16	76	75	2	91	95	25	75	10	50	19	13	82	35	50
AM177	Dep+Anx	54.87671233	8	4	15	27	0	30.5	2.285714286	3	4.6	1.333333333	3	3.666666667	4.5	4	14	2	15	24	26	65	0.074205191	0.234551116	0.425794809	0.772727273	Guessing	1	1	11	40	76	1	50	16	76	75	2	91	95	25	75	10	50	19	13	82	35	50
AM177	Dep+Anx	54.87671233	8	4	15	27	0	30.5	2.285714286	3	4.6	1.333333333	3	3.666666667	4.5	4	14	2	15	24	26	65	0.009791831	0.162286112	0.509791831	0.854651163	No_guessing	1	1	11	40	76	1	50	16	76	75	2	91	95	25	75	10	50	19	13	82	35	50
AM177	Dep+Anx	54.87671233	8	4	15	27	0	30.5	2.285714286	3	4.6	1.333333333	3	3.666666667	4.5	4	14	2	15	24	26	65	0.014059569	0.091732278	0.485940431	0.930851064	Breath_hold	1	1	11	40	76	1	50	16	76	75	2	91	95	25	75	10	50	19	13	82	35	50
AM190	Dep+Anx	52.49041096	5	0	2	7	0	25.5	2.571428571	1	3.4	3	2.25	4	1.25	1	9	0	12	22	26	60	0.06130341	0.048731207	0.43869659	0.976635514	No_guessing	1	1	19	55	94	88	16	21	77	94	6	96	95	5	92	96	5	2	6	101	64	23
AM190	Dep+Anx	52.49041096	5	0	2	7	0	25.5	2.571428571	1	3.4	3	2.25	4	1.25	1	9	0	12	22	26	60	0.314026034	0.499961414	0.814026034	0.831168831	Tone	1	1	19	55	94	88	16	21	77	94	6	96	95	5	92	96	5	2	6	101	64	23
AM190	Dep+Anx	52.49041096	5	0	2	7	0	25.5	2.571428571	1	3.4	3	2.25	4	1.25	1	9	0	12	22	26	60	3.55E-05	0.05043416	0.499964477	0.973913043	Breath_hold	1	1	19	55	94	88	16	21	77	94	6	96	95	5	92	96	5	2	6	101	64	23
AM190	Dep+Anx	52.49041096	5	0	2	7	0	25.5	2.571428571	1	3.4	3	2.25	4	1.25	1	9	0	12	22	26	60	0.017188222	0.259730905	0.482811778	0.747706422	Guessing	1	1	19	55	94	88	16	21	77	94	6	96	95	5	92	96	5	2	6	101	64	23
AM244	Dep+Anx	40.6109589	13	10	20	43	0	27.5	2.714285714	3.666666667	3.6	2	3.5	2.333333333	3.75	2.333333333	12	0	16	20	24	60	0.005292539	0.353218102	0.505292539	0.651515152	Guessing	1	1	10	69	85	31	30	21	78	92	24	58	74	38	84	19	45	53	42	80	13	42
AM244	Dep+Anx	40.6109589	13	10	20	43	0	27.5	2.714285714	3.666666667	3.6	2	3.5	2.333333333	3.75	2.333333333	12	0	16	20	24	60	0.093396844	0.499960249	0.406603156	0.597402597	Tone	1	1	10	69	85	31	30	21	78	92	24	58	74	38	84	19	45	53	42	80	13	42
AM244	Dep+Anx	40.6109589	13	10	20	43	0	27.5	2.714285714	3.666666667	3.6	2	3.5	2.333333333	3.75	2.333333333	12	0	16	20	24	60	3.94E-05	0.205563048	0.499960562	0.806122449	No_guessing	1	1	10	69	85	31	30	21	78	92	24	58	74	38	84	19	45	53	42	80	13	42
AM244	Dep+Anx	40.6109589	13	10	20	43	0	27.5	2.714285714	3.666666667	3.6	2	3.5	2.333333333	3.75	2.333333333	12	0	16	20	24	60	0.014090959	0.233841155	0.485909041	0.776595745	Breath_hold	1	1	10	69	85	31	30	21	78	92	24	58	74	38	84	19	45	53	42	80	13	42
AM250	Substance+	28.74520548	4	0	20	24	0	27.4	3.142857143	0.666666667	4	0.333333333	1.5	3.333333333	0.5	2.333333333	13	1	22	28	22	72	0.028954335	0.228495498	0.471045665	0.786764706	Guessing	1	0	24	29	59	100	0	0	79	63	61	59	100	1	69	100	0	0	8	64	100	0
AM250	Substance+	28.74520548	4	0	20	24	0	27.4	3.142857143	0.666666667	4	0.333333333	1.5	3.333333333	0.5	2.333333333	13	1	22	28	22	72	0.028310769	0.044091538	0.528310769	0.993670886	No_guessing	1	0	24	29	59	100	0	0	79	63	61	59	100	1	69	100	0	0	8	64	100	0
AM250	Substance+	28.74520548	4	0	20	24	0	27.4	3.142857143	0.666666667	4	0.333333333	1.5	3.333333333	0.5	2.333333333	13	1	22	28	22	72	3.57E-05	0.08466859	0.499964295	0.945945946	Breath_hold	1	0	24	29	59	100	0	0	79	63	61	59	100	1	69	100	0	0	8	64	100	0
AM250	Substance+	28.74520548	4	0	20	24	0	27.4	3.142857143	0.666666667	4	0.333333333	1.5	3.333333333	0.5	2.333333333	13	1	22	28	22	72	0.099623782	0.506428256	0.400376218	0.603896104	Tone	1	0	24	29	59	100	0	0	79	63	61	59	100	1	69	100	0	0	8	64	100	0
AM257	Substance+	54.24657534	0	2	4	6	5	26.8	3.142857143	2.333333333	3	1	4	3.666666667	3.75	4	1	0	13	15	28	56	0.022845959	0.352787743	0.522845959	0.652173913	Guessing	0	0	0	65	79	50	57	6	79	80	20	74	85	32	82	65	42	38	19	82	31	34
AM257	Substance+	54.24657534	0	2	4	6	5	26.8	3.142857143	2.333333333	3	1	4	3.666666667	3.75	4	1	0	13	15	28	56	0.066471884	0.180858398	0.566471884	0.829787234	No_guessing	0	0	0	65	79	50	57	6	79	80	20	74	85	32	82	65	42	38	19	82	31	34
AM257	Substance+	54.24657534	0	2	4	6	5	26.8	3.142857143	2.333333333	3	1	4	3.666666667	3.75	4	1	0	13	15	28	56	0.39635699	0.530334137	0.10364301	0.922077922	Tone	0	0	0	65	79	50	57	6	79	80	20	74	85	32	82	65	42	38	19	82	31	34
AM257	Substance+	54.24657534	0	2	4	6	5	26.8	3.142857143	2.333333333	3	1	4	3.666666667	3.75	4	1	0	13	15	28	56	0.034016523	0.118473236	0.534016523	0.9	Breath_hold	0	0	0	65	79	50	57	6	79	80	20	74	85	32	82	65	42	38	19	82	31	34
AM258	Substance+	25.47945205	4	3	21	28	10	33.4	3.428571429	3	4.2	0.333333333	3	4.333333333	4	3	4	5	12	12	28	52	0.105819074	0.49996027	0.394180926	0.61038961	Tone	1	1	5	120	72	50	20	35	78	74	3	95	94	64	68	50	41	54	52	71	28	50
AM258	Substance+	25.47945205	4	3	21	28	10	33.4	3.428571429	3	4.2	0.333333333	3	4.333333333	4	3	4	5	12	12	28	52	0.0212955	0.716364552	0.5212955	0.725609756	Guessing	1	1	5	120	72	50	20	35	78	74	3	95	94	64	68	50	41	54	52	71	28	50
AM258	Substance+	25.47945205	4	3	21	28	10	33.4	3.428571429	3	4.2	0.333333333	3	4.333333333	4	3	4	5	12	12	28	52	0.037680807	0.408377887	0.462319193	0.594936709	No_guessing	1	1	5	120	72	50	20	35	78	74	3	95	94	64	68	50	41	54	52	71	28	50
AM258	Substance+	25.47945205	4	3	21	28	10	33.4	3.428571429	3	4.2	0.333333333	3	4.333333333	4	3	4	5	12	12	28	52	0.020197451	0.299778153	0.520197451	0.708333333	Breath_hold	1	1	5	120	72	50	20	35	78	74	3	95	94	64	68	50	41	54	52	71	28	50
AM311	Anx	43.34520548	2	12	13	27	0	29.5	2.142857143	2	2.4	2.333333333	2.25	2	2	2.333333333	9	0	14	18	27	59	3.16E-05	0.038087933	0.499968369	1	Breath_hold	1	1	4	109	78	43	48	4	78	76	38	50	79	0	76	22	50	2	0	71	61	50
AM311	Anx	43.34520548	2	12	13	27	0	29.5	2.142857143	2	2.4	2.333333333	2.25	2	2	2.333333333	9	0	14	18	27	59	0.105819074	0.49996027	0.394180926	0.61038961	Tone	1	1	4	109	78	43	48	4	78	76	38	50	79	0	76	22	50	2	0	71	61	50
AM311	Anx	43.34520548	2	12	13	27	0	29.5	2.142857143	2	2.4	2.333333333	2.25	2	2	2.333333333	9	0	14	18	27	59	0.059423532	0.538001249	0.440576468	0.561111111	Guessing	1	1	4	109	78	43	48	4	78	76	38	50	79	0	76	22	50	2	0	71	61	50
AM311	Anx	43.34520548	2	12	13	27	0	29.5	2.142857143	2	2.4	2.333333333	2.25	2	2	2.333333333	9	0	14	18	27	59	3.18E-05	0.036422261	0.499968244	1	No_guessing	1	1	4	109	78	43	48	4	78	76	38	50	79	0	76	22	50	2	0	71	61	50
AM315	Substance+	37.98356164	0	9	4	13	8	34.1	3.857142857	2.333333333	5	0.333333333	1.25	0.666666667	5	5	2	1	13	7	20	40	0.229197145	0.499960693	0.729197145	0.74025974	Tone	0	0	5	1	76	2	4	1	78	81	2	97	100	89	90	5	90	95	78	83	99	100
AM315	Substance+	37.98356164	0	9	4	13	8	34.1	3.857142857	2.333333333	5	0.333333333	1.25	0.666666667	5	5	2	1	13	7	20	40	0.027635915	0.040168561	0.527635915	0.994382022	Guessing	0	0	5	1	76	2	4	1	78	81	2	97	100	89	90	5	90	95	78	83	99	100
AM315	Substance+	37.98356164	0	9	4	13	8	34.1	3.857142857	2.333333333	5	0.333333333	1.25	0.666666667	5	5	2	1	13	7	20	40	0.282750593	0.406295753	0.217249407	0.786407767	No_guessing	0	0	5	1	76	2	4	1	78	81	2	97	100	89	90	5	90	95	78	83	99	100
AM315	Substance+	37.98356164	0	9	4	13	8	34.1	3.857142857	2.333333333	5	0.333333333	1.25	0.666666667	5	5	2	1	13	7	20	40	0.020792138	0.409043046	0.520792138	0.59375	Breath_hold	0	0	5	1	76	2	4	1	78	81	2	97	100	89	90	5	90	95	78	83	99	100
AM318	Substance+	29.2739726	0	0	2	2	8	35.3	3.857142857	1	3	2.333333333	1.75	4.666666667	3.25	3.666666667	0	0	14	12	27	53	0.003054116	0.500759028	0.503054116	0.521052632	Breath_hold	0	1	0	64	84	25	22	6	80	83	55	59	86	45	83	50	50	43	98	83	41	60
AM318	Substance+	29.2739726	0	0	2	2	8	35.3	3.857142857	1	3	2.333333333	1.75	4.666666667	3.25	3.666666667	0	0	14	12	27	53	0.100925208	0.333144239	0.600925208	0.666666667	Guessing	0	1	0	64	84	25	22	6	80	83	55	59	86	45	83	50	50	43	98	83	41	60
AM318	Substance+	29.2739726	0	0	2	2	8	35.3	3.857142857	1	3	2.333333333	1.75	4.666666667	3.25	3.666666667	0	0	14	12	27	53	0.137017829	0.520049756	0.362982171	0.642857143	Tone	0	1	0	64	84	25	22	6	80	83	55	59	86	45	83	50	50	43	98	83	41	60
AM318	Substance+	29.2739726	0	0	2	2	8	35.3	3.857142857	1	3	2.333333333	1.75	4.666666667	3.25	3.666666667	0	0	14	12	27	53	0.020153587	0.243854067	0.479846413	0.765625	No_guessing	0	1	0	64	84	25	22	6	80	83	55	59	86	45	83	50	50	43	98	83	41	60
AM334	Substance+	26.10410959	7	3	5	15	8	25.3	4.714285714	4.333333333	5	2.666666667	4	1	4	4.333333333	0	0	10	15	25	50	0.265786062	0.499960935	0.765786062	0.779220779	Tone	0	1	6	45	81	65	43	47	78	80	54	61	98	6	77	100	0	4	38	88	12	63
AM334	Substance+	26.10410959	7	3	5	15	8	25.3	4.714285714	4.333333333	5	2.666666667	4	1	4	4.333333333	0	0	10	15	25	50	0.079752199	0.06004348	0.420247801	0.966666667	No_guessing	0	1	6	45	81	65	43	47	78	80	54	61	98	6	77	100	0	4	38	88	12	63
AM334	Substance+	26.10410959	7	3	5	15	8	25.3	4.714285714	4.333333333	5	2.666666667	4	1	4	4.333333333	0	0	10	15	25	50	3.95E-05	0.197872877	0.499960534	0.81372549	Breath_hold	0	1	6	45	81	65	43	47	78	80	54	61	98	6	77	100	0	4	38	88	12	63
AM334	Substance+	26.10410959	7	3	5	15	8	25.3	4.714285714	4.333333333	5	2.666666667	4	1	4	4.333333333	0	0	10	15	25	50	0.033826423	0.24831364	0.466173577	0.760638298	Guessing	0	1	6	45	81	65	43	47	78	80	54	61	98	6	77	100	0	4	38	88	12	63
AM395	HC	21.75068493	0	0	0	0	0	22.3	4.285714286	4.666666667	4.8	0.333333333	4.5	4.666666667	5	5	2	0	9	7	26	42	0.002024943	0.50504145	0.497975057	0.535211268	Guessing	1	0	1	76	61	60	50	37	78	61	19	69	100	38	65	64	39	40	35	77	58	30
AM395	HC	21.75068493	0	0	0	0	0	22.3	4.285714286	4.666666667	4.8	0.333333333	4.5	4.666666667	5	5	2	0	9	7	26	42	0.093396844	0.499960249	0.406603156	0.597402597	Tone	1	0	1	76	61	60	50	37	78	61	19	69	100	38	65	64	39	40	35	77	58	30
AM395	HC	21.75068493	0	0	0	0	0	22.3	4.285714286	4.666666667	4.8	0.333333333	4.5	4.666666667	5	5	2	0	9	7	26	42	0.023839871	0.209060597	0.523839871	0.803370787	Breath_hold	1	0	1	76	61	60	50	37	78	61	19	69	100	38	65	64	39	40	35	77	58	30
AM395	HC	21.75068493	0	0	0	0	0	22.3	4.285714286	4.666666667	4.8	0.333333333	4.5	4.666666667	5	5	2	0	9	7	26	42	0.080694211	0.260605069	0.580694211	0.746666667	No_guessing	1	0	1	76	61	60	50	37	78	61	19	69	100	38	65	64	39	40	35	77	58	30
AM467	Dep+Anx	39.1260274	11	5	14	30	0	30.1	2.142857143	1	3	3.333333333	5	3.666666667	3.5	1	11	0	10	9	14	33	0.006352867	0.385954711	0.493647133	0.61875	Breath_hold	1	1	10	46	54	27	1	59	80	55	1	80	92	57	55	1	82	93	61	70	0	88
AM467	Dep+Anx	39.1260274	11	5	14	30	0	30.1	2.142857143	1	3	3.333333333	5	3.666666667	3.5	1	11	0	10	9	14	33	0.057630401	0.374581432	0.442369599	0.631147541	Guessing	1	1	10	46	54	27	1	59	80	55	1	80	92	57	55	1	82	93	61	70	0	88
AM467	Dep+Anx	39.1260274	11	5	14	30	0	30.1	2.142857143	1	3	3.333333333	5	3.666666667	3.5	1	11	0	10	9	14	33	0.022224961	0.441451174	0.477775039	0.561538462	No_guessing	1	1	10	46	54	27	1	59	80	55	1	80	92	57	55	1	82	93	61	70	0	88
AM467	Dep+Anx	39.1260274	11	5	14	30	0	30.1	2.142857143	1	3	3.333333333	5	3.666666667	3.5	1	11	0	10	9	14	33	0.211189023	0.52237116	0.288810977	0.720779221	Tone	1	1	10	46	54	27	1	59	80	55	1	80	92	57	55	1	82	93	61	70	0	88
AM560	Dep	27.98630137	0	0	6	6	0	26.8	5	3.333333333	4.6	4.333333333	5	4.666666667	4	4.333333333	4	0	19	13	22	54	0.032718386	0.086475063	0.467281614	0.939759036	No_guessing	1	0	10	66	67	70	17	18	78	64	36	77	100	10	72	93	7	6	64	69	25	60
AM560	Dep	27.98630137	0	0	6	6	0	26.8	5	3.333333333	4.6	4.333333333	5	4.666666667	4	4.333333333	4	0	19	13	22	54	0.192423683	0.499960516	0.307576317	0.701298701	Tone	1	0	10	66	67	70	17	18	78	64	36	77	100	10	72	93	7	6	64	69	25	60
AM560	Dep	27.98630137	0	0	6	6	0	26.8	5	3.333333333	4.6	4.333333333	5	4.666666667	4	4.333333333	4	0	19	13	22	54	0.025319144	0.431311355	0.525319144	0.571428571	Guessing	1	0	10	66	67	70	17	18	78	64	36	77	100	10	72	93	7	6	64	69	25	60
AM560	Dep	27.98630137	0	0	6	6	0	26.8	5	3.333333333	4.6	4.333333333	5	4.666666667	4	4.333333333	4	0	19	13	22	54	0.110314716	0.389685284	0.389685284	0.609756098	Breath_hold	1	0	10	66	67	70	17	18	78	64	36	77	100	10	72	93	7	6	64	69	25	60
AM573	Substance+	25.48219178	0	4	3	7	6	18	2.571428571	2	4	0.666666667	3.5	1.333333333	2.75	3.666666667	1	0	12	14	32	58	0.04176391	0.380618052	0.54176391	0.62244898	Guessing	0	0	2	74	83	56	53	64	78	88	20	92	82	37	83	42	40	64	42	96	42	41
AM573	Substance+	25.48219178	0	4	3	7	6	18	2.571428571	2	4	0.666666667	3.5	1.333333333	2.75	3.666666667	1	0	12	14	32	58	0.093320121	0.499960249	0.593320121	0.597402597	Tone	0	0	2	74	83	56	53	64	78	88	20	92	82	37	83	42	40	64	42	96	42	41
AM573	Substance+	25.48219178	0	4	3	7	6	18	2.571428571	2	4	0.666666667	3.5	1.333333333	2.75	3.666666667	1	0	12	14	32	58	3.97E-05	0.201307589	0.499960337	0.809090909	Breath_hold	0	0	2	74	83	56	53	64	78	88	20	92	82	37	83	42	40	64	42	96	42	41
AM573	Substance+	25.48219178	0	4	3	7	6	18	2.571428571	2	4	0.666666667	3.5	1.333333333	2.75	3.666666667	1	0	12	14	32	58	0.083414577	0.199757148	0.416585423	0.807291667	No_guessing	0	0	2	74	83	56	53	64	78	88	20	92	82	37	83	42	40	64	42	96	42	41
AM657	Substance+	32.61643836	3	3	17	23	6	29.3	2.428571429	3	4.2	1.333333333	4.5	2.333333333	3.5	3	12	1	18	19	29	66	0.042402704	0.378941115	0.542402704	0.625	Guessing	0	0	14	63	73	33	26	12	75	74	31	75	81	1	72	50	77	0	NA	NA	NA	NA
AM657	Substance+	32.61643836	3	3	17	23	6	29.3	2.428571429	3	4.2	1.333333333	4.5	2.333333333	3.5	3	12	1	18	19	29	66	0.290282042	0.481776058	0.209717958	0.805194805	Tone	0	0	14	63	73	33	26	12	75	74	31	75	81	1	72	50	77	0	NA	NA	NA	NA
AM657	Substance+	32.61643836	3	3	17	23	6	29.3	2.428571429	3	4.2	1.333333333	4.5	2.333333333	3.5	3	12	1	18	19	29	66	0.028024213	0.042028607	0.471975787	0.994047619	No_guessing	0	0	14	63	73	33	26	12	75	74	31	75	81	1	72	50	77	0	NA	NA	NA	NA
AM663	Substance+	21.66849315	16	3	11	30	7	NA	2	1.666666667	3.2	0.666666667	3.25	3	4.25	2.666666667	0	0	12	12	24	48	0.000826228	0.503322835	0.500826228	0.522988506	Guessing	0	0	1	91	76	0	77	73	78	76	0	94	100	78	73	22	59	22	70	70	0	90
AM663	Substance+	21.66849315	16	3	11	30	7	NA	2	1.666666667	3.2	0.666666667	3.25	3	4.25	2.666666667	0	0	12	12	24	48	0.169217077	0.449778266	0.330782923	0.674418605	No_guessing	0	0	1	91	76	0	77	73	78	76	0	94	100	78	73	22	59	22	70	70	0	90
AM663	Substance+	21.66849315	16	3	11	30	7	NA	2	1.666666667	3.2	0.666666667	3.25	3	4.25	2.666666667	0	0	12	12	24	48	0.112043265	0.506494734	0.387956735	0.616883117	Tone	0	0	1	91	76	0	77	73	78	76	0	94	100	78	73	22	59	22	70	70	0	90
AM663	Substance+	21.66849315	16	3	11	30	7	NA	2	1.666666667	3.2	0.666666667	3.25	3	4.25	2.666666667	0	0	12	12	24	48	0.023871349	0.429438845	0.523871349	0.573170732	Breath_hold	0	0	1	91	76	0	77	73	78	76	0	94	100	78	73	22	59	22	70	70	0	90
AM686	Dep+Anx	45.18630137	9	9	17	35	0	37	3.571428571	2	3.8	1.666666667	3.5	3	3	1.666666667	12	2	15	13	25	53	0.028357009	0.238271993	0.471642991	0.77173913	Breath_hold	1	1	20	50	71	63	38	46	79	72	63	50	63	44	69	64	39	36	42	79	59	38
AM686	Dep+Anx	45.18630137	9	9	17	35	0	37	3.571428571	2	3.8	1.666666667	3.5	3	3	1.666666667	12	2	15	13	25	53	0.043379138	0.280125851	0.543379138	0.728395062	No_guessing	1	1	20	50	71	63	38	46	79	72	63	50	63	44	69	64	39	36	42	79	59	38
AM686	Dep+Anx	45.18630137	9	9	17	35	0	37	3.571428571	2	3.8	1.666666667	3.5	3	3	1.666666667	12	2	15	13	25	53	0.149161758	0.506752372	0.649161758	0.655844156	Tone	1	1	20	50	71	63	38	46	79	72	63	50	63	44	69	64	39	36	42	79	59	38
AM686	Dep+Anx	45.18630137	9	9	17	35	0	37	3.571428571	2	3.8	1.666666667	3.5	3	3	1.666666667	12	2	15	13	25	53	0.013702133	0.320210039	0.486297867	0.6875	Guessing	1	1	20	50	71	63	38	46	79	72	63	50	63	44	69	64	39	36	42	79	59	38
AM777	Dep+Anx	42.81643836	11	13	17	41	0	27.4	3.142857143	2.666666667	3.6	1.666666667	4.5	2.333333333	2.5	2.666666667	10	1	13	21	26	60	0.143375598	0.526935382	0.356624402	0.649350649	Tone	0	1	10	76	67	60	50	36	81	66	60	45	84	53	63	59	50	55	0	65	66	32
AM777	Dep+Anx	42.81643836	11	13	17	41	0	27.4	3.142857143	2.666666667	3.6	1.666666667	4.5	2.333333333	2.5	2.666666667	10	1	13	21	26	60	0.003687737	0.498147166	0.503687737	0.525641026	Guessing	0	1	10	76	67	60	50	36	81	66	60	45	84	53	63	59	50	55	0	65	66	32
AM777	Dep+Anx	42.81643836	11	13	17	41	0	27.4	3.142857143	2.666666667	3.6	1.666666667	4.5	2.333333333	2.5	2.666666667	10	1	13	21	26	60	3.14E-05	0.040728095	0.499968561	1	Breath_hold	0	1	10	76	67	60	50	36	81	66	60	45	84	53	63	59	50	55	0	65	66	32
AM777	Dep+Anx	42.81643836	11	13	17	41	0	27.4	3.142857143	2.666666667	3.6	1.666666667	4.5	2.333333333	2.5	2.666666667	10	1	13	21	26	60	0.048657228	0.363265342	0.451342772	0.641891892	No_guessing	0	1	10	76	67	60	50	36	81	66	60	45	84	53	63	59	50	55	0	65	66	32
AM827	Dep+Anx	28.72328767	4	10	8	22	0	37.9	5	2.666666667	5	0	4.75	1.666666667	3.25	0.666666667	13	3	16	17	27	60	3.74E-05	0.136683843	0.499962566	0.887323944	No_guessing	0	1	13	63	68	5	74	59	78	65	0	100	100	16	60	100	20	19	10	63	5	6
AM827	Dep+Anx	28.72328767	4	10	8	22	0	37.9	5	2.666666667	5	0	4.75	1.666666667	3.25	0.666666667	13	3	16	17	27	60	0.044444687	0.40707908	0.544444687	0.596153846	Guessing	0	1	13	63	68	5	74	59	78	65	0	100	100	16	60	100	20	19	10	63	5	6
AM827	Dep+Anx	28.72328767	4	10	8	22	0	37.9	5	2.666666667	5	0	4.75	1.666666667	3.25	0.666666667	13	3	16	17	27	60	0.434517702	0.521550097	0.065482298	0.967532468	Tone	0	1	13	63	68	5	74	59	78	65	0	100	100	16	60	100	20	19	10	63	5	6
AM827	Dep+Anx	28.72328767	4	10	8	22	0	37.9	5	2.666666667	5	0	4.75	1.666666667	3.25	0.666666667	13	3	16	17	27	60	0.033558539	0.097955833	0.533558539	0.930555556	Breath_hold	0	1	13	63	68	5	74	59	78	65	0	100	100	16	60	100	20	19	10	63	5	6
AM831	Substance+	37.51232877	16	12	15	43	7	30.7	3.285714286	3	3.6	1.333333333	4.75	1.666666667	3.5	3.666666667	8	0	18	21	30	69	0.118517516	0.52624648	0.381482484	0.623376623	Tone	0	0	11	93	60	67	27	37	81	57	50	41	65	28	61	59	29	34	12	61	50	47
AM831	Substance+	37.51232877	16	12	15	43	7	30.7	3.285714286	3	3.6	1.333333333	4.75	1.666666667	3.5	3.666666667	8	0	18	21	30	69	0.030447379	0.65898401	0.530447379	0.666666667	Guessing	0	0	11	93	60	67	27	37	81	57	50	41	65	28	61	59	29	34	12	61	50	47
AM831	Substance+	37.51232877	16	12	15	43	7	30.7	3.285714286	3	3.6	1.333333333	4.75	1.666666667	3.5	3.666666667	8	0	18	21	30	69	3.86E-05	0.216349424	0.499961365	0.8	No_guessing	0	0	11	93	60	67	27	37	81	57	50	41	65	28	61	59	29	34	12	61	50	47
AM831	Substance+	37.51232877	16	12	15	43	7	30.7	3.285714286	3	3.6	1.333333333	4.75	1.666666667	3.5	3.666666667	8	0	18	21	30	69	0.030911744	0.111375962	0.469088256	0.915492958	Breath_hold	0	0	11	93	60	67	27	37	81	57	50	41	65	28	61	59	29	34	12	61	50	47
AM856	Substance+	24.54520548	2	4	10	16	7	33.2	3	3	4.4	1.333333333	2	2.333333333	3.75	3	6	0	20	22	28	70	0.069585102	0.456733716	0.430414898	0.571428571	Guessing	1	1	8	83	78	50	50	32	77	77	20	78	70	61	81	50	56	21	72	75	57	57
AM856	Substance+	24.54520548	2	4	10	16	7	33.2	3	3	4.4	1.333333333	2	2.333333333	3.75	3	6	0	20	22	28	70	0.055596947	0.402321271	0.555596947	0.6	Breath_hold	1	1	8	83	78	50	50	32	77	77	20	78	70	61	81	50	56	21	72	75	57	57
AM856	Substance+	24.54520548	2	4	10	16	7	33.2	3	3	4.4	1.333333333	2	2.333333333	3.75	3	6	0	20	22	28	70	0.296084062	0.490692511	0.796084062	0.811688312	Tone	1	1	8	83	78	50	50	32	77	77	20	78	70	61	81	50	56	21	72	75	57	57
AM856	Substance+	24.54520548	2	4	10	16	7	33.2	3	3	4.4	1.333333333	2	2.333333333	3.75	3	6	0	20	22	28	70	0.028837268	0.329983945	0.528837268	0.675531915	No_guessing	1	1	8	83	78	50	50	32	77	77	20	78	70	61	81	50	56	21	72	75	57	57
AM857	Substance+	30.41643836	0	0	4	4	7	30.4	4.285714286	1.666666667	4	4.666666667	4	5	3.25	5	5	1	13	7	28	48	0.047902429	0.341729647	0.452097571	0.662921348	Guessing	0	0	5	60	76	57	98	20	78	76	0	100	98	21	71	82	100	45	0	61	100	100
AM857	Substance+	30.41643836	0	0	4	4	7	30.4	4.285714286	1.666666667	4	4.666666667	4	5	3.25	5	5	1	13	7	28	48	0.124452368	0.506570603	0.375547632	0.62987013	Tone	0	0	5	60	76	57	98	20	78	76	0	100	98	21	71	82	100	45	0	61	100	100
AM857	Substance+	30.41643836	0	0	4	4	7	30.4	4.285714286	1.666666667	4	4.666666667	4	5	3.25	5	5	1	13	7	28	48	0.010926574	0.144104497	0.510926574	0.875	No_guessing	0	0	5	60	76	57	98	20	78	76	0	100	98	21	71	82	100	45	0	61	100	100
AM857	Substance+	30.41643836	0	0	4	4	7	30.4	4.285714286	1.666666667	4	4.666666667	4	5	3.25	5	5	1	13	7	28	48	3.13E-05	0.041989376	0.499968652	1	Breath_hold	0	0	5	60	76	57	98	20	78	76	0	100	98	21	71	82	100	45	0	61	100	100
AM865	Substance+	31.07671233	6	8	5	19	7	25.5	3.714285714	1.333333333	3.6	4	4.5	1.333333333	2.25	3.333333333	4	0	8	14	22	44	0.167570214	0.396285385	0.667570214	0.668831169	Guessing	0	0	2	62	66	29	53	55	78	68	7	82	93	47	69	0	67	71	45	64	8	69
AM865	Substance+	31.07671233	6	8	5	19	7	25.5	3.714285714	1.333333333	3.6	4	4.5	1.333333333	2.25	3.333333333	4	0	8	14	22	44	0.265786062	0.499960935	0.765786062	0.779220779	Tone	0	0	2	62	66	29	53	55	78	68	7	82	93	47	69	0	67	71	45	64	8	69
AM865	Substance+	31.07671233	6	8	5	19	7	25.5	3.714285714	1.333333333	3.6	4	4.5	1.333333333	2.25	3.333333333	4	0	8	14	22	44	0.091773804	0.297182432	0.408226196	0.70625	No_guessing	0	0	2	62	66	29	53	55	78	68	7	82	93	47	69	0	67	71	45	64	8	69
AM865	Substance+	31.07671233	6	8	5	19	7	25.5	3.714285714	1.333333333	3.6	4	4.5	1.333333333	2.25	3.333333333	4	0	8	14	22	44	0.066187846	0.30249751	0.566187846	0.703947368	Breath_hold	0	0	2	62	66	29	53	55	78	68	7	82	93	47	69	0	67	71	45	64	8	69
AM886	Dep	21.4109589	1	2	5	8	0	20.7	1.857142857	2.333333333	3	2	1.75	2	2.5	4	3	3	17	25	21	63	0.074593128	0.054764873	0.425406872	0.98	No_guessing	0	0	15	33	58	83	50	8	76	65	8	95	99	3	64	100	5	10	7	70	60	20
AM886	Dep	21.4109589	1	2	5	8	0	20.7	1.857142857	2.333333333	3	2	1.75	2	2.5	4	3	3	17	25	21	63	0.057099008	0.07037849	0.557099008	0.957831325	Breath_hold	0	0	15	33	58	83	50	8	76	65	8	95	99	3	64	100	5	10	7	70	60	20
AM886	Dep	21.4109589	1	2	5	8	0	20.7	1.857142857	2.333333333	3	2	1.75	2	2.5	4	3	3	17	25	21	63	0.055979584	0.487370423	0.555979584	0.558441558	Tone	0	0	15	33	58	83	50	8	76	65	8	95	99	3	64	100	5	10	7	70	60	20
AM886	Dep	21.4109589	1	2	5	8	0	20.7	1.857142857	2.333333333	3	2	1.75	2	2.5	4	3	3	17	25	21	63	0.008996379	0.25993069	0.508996379	0.753731343	Guessing	0	0	15	33	58	83	50	8	76	65	8	95	99	3	64	100	5	10	7	70	60	20
AM905	Substance+	27.6739726	13	8	24	45	6	19.7	3	2.666666667	4.6	0.666666667	3.75	1.666666667	3.25	4	12	0	15	24	34	73	0.001863675	0.500928863	0.501863675	0.512987013	Tone	0	0	16	33	69	49	14	0	78	68	0	95	100	7	67	50	0	1	2	65	0	100
AM905	Substance+	27.6739726	13	8	24	45	6	19.7	3	2.666666667	4.6	0.666666667	3.75	1.666666667	3.25	4	12	0	15	24	34	73	0.019224491	0.075379752	0.480775509	0.955128205	No_guessing	0	0	16	33	69	49	14	0	78	68	0	95	100	7	67	50	0	1	2	65	0	100
AM905	Substance+	27.6739726	13	8	24	45	6	19.7	3	2.666666667	4.6	0.666666667	3.75	1.666666667	3.25	4	12	0	15	24	34	73	0.008544267	0.219965272	0.491455733	0.79375	Guessing	0	0	16	33	69	49	14	0	78	68	0	95	100	7	67	50	0	1	2	65	0	100
AM905	Substance+	27.6739726	13	8	24	45	6	19.7	3	2.666666667	4.6	0.666666667	3.75	1.666666667	3.25	4	12	0	15	24	34	73	0.053032364	0.049916402	0.553032364	0.986842105	Breath_hold	0	0	16	33	69	49	14	0	78	68	0	95	100	7	67	50	0	1	2	65	0	100
AM944	Dep+Anx	22.13424658	10	7	21	38	0	33.3	2.571428571	0	2.6	1.333333333	2.75	3.666666667	2	2.333333333	14	1	19	15	33	67	0.001875586	0.500928862	0.498124414	0.512987013	Tone	0	1	14	54	81	62	50	23	78	78	2	89	100	0	82	98	50	0	16	73	99	32
AM944	Dep+Anx	22.13424658	10	7	21	38	0	33.3	2.571428571	0	2.6	1.333333333	2.75	3.666666667	2	2.333333333	14	1	19	15	33	67	3.19E-05	0.03462421	0.499968108	1	No_guessing	0	1	14	54	81	62	50	23	78	78	2	89	100	0	82	98	50	0	16	73	99	32
AM944	Dep+Anx	22.13424658	10	7	21	38	0	33.3	2.571428571	0	2.6	1.333333333	2.75	3.666666667	2	2.333333333	14	1	19	15	33	67	0.012201702	0.294658629	0.512201702	0.712765957	Guessing	0	1	14	54	81	62	50	23	78	78	2	89	100	0	82	98	50	0	16	73	99	32
AM944	Dep+Anx	22.13424658	10	7	21	38	0	33.3	2.571428571	0	2.6	1.333333333	2.75	3.666666667	2	2.333333333	14	1	19	15	33	67	0.104046266	0.111346674	0.604046266	0.904761905	Breath_hold	0	1	14	54	81	62	50	23	78	78	2	89	100	0	82	98	50	0	16	73	99	32
AM956	Dep	47.89589041	1	2	6	9	0	29.2	3	1	3	2.333333333	2.25	2.666666667	3	3.666666667	0	1	10	9	17	36	0.326248782	0.479255781	0.826248782	0.844155844	Tone	1	1	10	53	57	61	35	7	76	64	15	80	95	4	62	76	33	8	6	66	15	50
AM956	Dep	47.89589041	1	2	6	9	0	29.2	3	1	3	2.333333333	2.25	2.666666667	3	3.666666667	0	1	10	9	17	36	3.41E-05	0.063100599	0.499965934	0.97260274	No_guessing	1	1	10	53	57	61	35	7	76	64	15	80	95	4	62	76	33	8	6	66	15	50
AM956	Dep	47.89589041	1	2	6	9	0	29.2	3	1	3	2.333333333	2.25	2.666666667	3	3.666666667	0	1	10	9	17	36	0.081825405	0.067745948	0.581825405	0.961538462	Breath_hold	1	1	10	53	57	61	35	7	76	64	15	80	95	4	62	76	33	8	6	66	15	50
AM956	Dep	47.89589041	1	2	6	9	0	29.2	3	1	3	2.333333333	2.25	2.666666667	3	3.666666667	0	1	10	9	17	36	0.014871914	0.393425233	0.485128086	0.611940299	Guessing	1	1	10	53	57	61	35	7	76	64	15	80	95	4	62	76	33	8	6	66	15	50
AM969	Dep	49.61643836	9	4	2	15	0	32.5	1.428571429	1	3.6	3	2.75	4.333333333	2.5	4	9	1	12	15	28	55	0.118156562	0.499960294	0.618156562	0.623376623	Tone	0	1	18	59	67	89	70	7	78	68	30	88	100	0	65	99	1	0	0	71	100	0
AM969	Dep	49.61643836	9	4	2	15	0	32.5	1.428571429	1	3.6	3	2.75	4.333333333	2.5	4	9	1	12	15	28	55	3.14E-05	0.040728095	0.499968561	1	No_guessing	0	1	18	59	67	89	70	7	78	68	30	88	100	0	65	99	1	0	0	71	100	0
AM969	Dep	49.61643836	9	4	2	15	0	32.5	1.428571429	1	3.6	3	2.75	4.333333333	2.5	4	9	1	12	15	28	55	0.071379267	0.381077586	0.428620733	0.621794872	Guessing	0	1	18	59	67	89	70	7	78	68	30	88	100	0	65	99	1	0	0	71	100	0
AM969	Dep	49.61643836	9	4	2	15	0	32.5	1.428571429	1	3.6	3	2.75	4.333333333	2.5	4	9	1	12	15	28	55	3.16E-05	0.038802779	0.499968421	1	Breath_hold	0	1	18	59	67	89	70	7	78	68	30	88	100	0	65	99	1	0	0	71	100	0
AM971	Dep	52.49315068	3	1	7	11	4	26.1	1.857142857	1	2.8	3.333333333	3.25	3	1.5	2	15	2	12	12	21	45	0.001863674	0.499059225	0.501863674	0.512987013	Tone	0	1	25	46	80	99	15	0	77	78	51	58	58	20	79	98	29	35	43	86	56	32
AM971	Dep	52.49315068	3	1	7	11	4	26.1	1.857142857	1	2.8	3.333333333	3.25	3	1.5	2	15	2	12	12	21	45	3.82E-05	0.127621155	0.499961817	0.891304348	No_guessing	0	1	25	46	80	99	15	0	77	78	51	58	58	20	79	98	29	35	43	86	56	32
AM971	Dep	52.49315068	3	1	7	11	4	26.1	1.857142857	1	2.8	3.333333333	3.25	3	1.5	2	15	2	12	12	21	45	3.97E-05	0.256784988	0.499960336	0.752688172	Guessing	0	1	25	46	80	99	15	0	77	78	51	58	58	20	79	98	29	35	43	86	56	32
AM971	Dep	52.49315068	3	1	7	11	4	26.1	1.857142857	1	2.8	3.333333333	3.25	3	1.5	2	15	2	12	12	21	45	0.047746593	0.225830662	0.547746593	0.782828283	Breath_hold	0	1	25	46	80	99	15	0	77	78	51	58	58	20	79	98	29	35	43	86	56	32
AM981	Dep+Anx	38.18356164	1	1	3	5	1	29.4	3.142857143	2.333333333	2	2	2	3	2.75	2	4	1	11	12	23	46	0.037414703	0.090426838	0.537414703	0.941176471	Breath_hold	0	1	11	1	60	75	0	24	76	61	12	91	94	9	58	78	31	21	8	57	50	50
AM981	Dep+Anx	38.18356164	1	1	3	5	1	29.4	3.142857143	2.333333333	2	2	2	3	2.75	2	4	1	11	12	23	46	0.017775041	0.095904079	0.482224959	0.934782609	No_guessing	0	1	11	1	60	75	0	24	76	61	12	91	94	9	58	78	31	21	8	57	50	50
AM981	Dep+Anx	38.18356164	1	1	3	5	1	29.4	3.142857143	2.333333333	2	2	2	3	2.75	2	4	1	11	12	23	46	0.029095656	0.048430419	0.470904344	0.992857143	Guessing	0	1	11	1	60	75	0	24	76	61	12	91	94	9	58	78	31	21	8	57	50	50
AM981	Dep+Anx	38.18356164	1	1	3	5	1	29.4	3.142857143	2.333333333	2	2	2	3	2.75	2	4	1	11	12	23	46	0.155496695	0.486269275	0.344503305	0.662337662	Tone	0	1	11	1	60	75	0	24	76	61	12	91	94	9	58	78	31	21	8	57	50	50
AN012	Dep+Anx	22.82465753	12	4	19	35	0	27	3.142857143	2.666666667	4.6	0.666666667	4.25	3	2.5	2.666666667	11	3	20	25	20	65	0.015376298	0.084836464	0.484623702	0.93956044	Breath_hold	0	1	23	67	77	36	71	64	77	74	40	72	92	78	76	72	32	28	11	78	73	40
AN012	Dep+Anx	22.82465753	12	4	19	35	0	27	3.142857143	2.666666667	4.6	0.666666667	4.25	3	2.5	2.666666667	11	3	20	25	20	65	0.111968232	0.493426273	0.611968232	0.616883117	Tone	0	1	23	67	77	36	71	64	77	74	40	72	92	78	76	72	32	28	11	78	73	40
AN012	Dep+Anx	22.82465753	12	4	19	35	0	27	3.142857143	2.666666667	4.6	0.666666667	4.25	3	2.5	2.666666667	11	3	20	25	20	65	0.040168227	0.380055489	0.459831773	0.623595506	Guessing	0	1	23	67	77	36	71	64	77	74	40	72	92	78	76	72	32	28	11	78	73	40
AN012	Dep+Anx	22.82465753	12	4	19	35	0	27	3.142857143	2.666666667	4.6	0.666666667	4.25	3	2.5	2.666666667	11	3	20	25	20	65	0.077637149	0.443909589	0.577637149	0.579545455	No_guessing	0	1	23	67	77	36	71	64	77	74	40	72	92	78	76	72	32	28	11	78	73	40
AN119	Dep	35.84657534	3	6	6	15	0	28.7	2	2	2	2.333333333	1.5	4	2	2	5	1	15	17	23	55	0.04981536	0.506240029	0.45018464	0.551948052	Tone	0	1	18	86	66	50	34	50	78	66	1	93	67	77	66	50	34	36	17	60	84	19
AN119	Dep	35.84657534	3	6	6	15	0	28.7	2	2	2	2.333333333	1.5	4	2	2	5	1	15	17	23	55	0.012883182	0.142861094	0.487116818	0.88028169	Breath_hold	0	1	18	86	66	50	34	50	78	66	1	93	67	77	66	50	34	36	17	60	84	19
AN119	Dep	35.84657534	3	6	6	15	0	28.7	2	2	2	2.333333333	1.5	4	2	2	5	1	15	17	23	55	5.95E-06	0.499994048	0.499994048	0.5	No_guessing	0	1	18	86	66	50	34	50	78	66	1	93	67	77	66	50	34	36	17	60	84	19
AN119	Dep	35.84657534	3	6	6	15	0	28.7	2	2	2	2.333333333	1.5	4	2	2	5	1	15	17	23	55	0.038365978	0.563346433	0.538365978	0.565789474	Guessing	0	1	18	86	66	50	34	50	78	66	1	93	67	77	66	50	34	36	17	60	84	19
AN145	Eating+	20.72328767	13	11	6	30	0	17.7	2.571428571	2	3.8	1.333333333	4.25	1.666666667	2.75	2.666666667	8	5	16	32	28	76	0.130726195	0.08033695	0.630726195	0.95	No_guessing	0	1	10	36	54	58	48	40	78	51	41	50	68	6	51	80	30	21	10	56	60	49
AN145	Eating+	20.72328767	13	11	6	30	0	17.7	2.571428571	2	3.8	1.333333333	4.25	1.666666667	2.75	2.666666667	8	5	16	32	28	76	0.136849737	0.506656452	0.363150263	0.642857143	Tone	0	1	10	36	54	58	48	40	78	51	41	50	68	6	51	80	30	21	10	56	60	49
AN145	Eating+	20.72328767	13	11	6	30	0	17.7	2.571428571	2	3.8	1.333333333	4.25	1.666666667	2.75	2.666666667	8	5	16	32	28	76	0.068745311	0.103892737	0.431254689	0.924242424	Breath_hold	0	1	10	36	54	58	48	40	78	51	41	50	68	6	51	80	30	21	10	56	60	49
AN145	Eating+	20.72328767	13	11	6	30	0	17.7	2.571428571	2	3.8	1.333333333	4.25	1.666666667	2.75	2.666666667	8	5	16	32	28	76	0.036312979	0.31082429	0.463687021	0.7	Guessing	0	1	10	36	54	58	48	40	78	51	41	50	68	6	51	80	30	21	10	56	60	49
AN178	Dep	26.6	11	5	5	21	0	30.9	3.571428571	3.666666667	4.4	3.333333333	4.5	2.333333333	3.25	4	2	2	11	13	19	43	0.019128205	0.390519134	0.480871795	0.613924051	Guessing	0	0	16	61	69	69	38	39	78	70	34	80	94	38	67	47	87	60	43	70	64	56
AN178	Dep	26.6	11	5	5	21	0	30.9	3.571428571	3.666666667	4.4	3.333333333	4.5	2.333333333	3.25	4	2	2	11	13	19	43	0.080344837	0.267947341	0.580344837	0.737804878	Breath_hold	0	0	16	61	69	69	38	39	78	70	34	80	94	38	67	47	87	60	43	70	64	56
AN178	Dep	26.6	11	5	5	21	0	30.9	3.571428571	3.666666667	4.4	3.333333333	4.5	2.333333333	3.25	4	2	2	11	13	19	43	0.015821319	0.252133733	0.484178681	0.759493671	No_guessing	0	0	16	61	69	69	38	39	78	70	34	80	94	38	67	47	87	60	43	70	64	56
AN178	Dep	26.6	11	5	5	21	0	30.9	3.571428571	3.666666667	4.4	3.333333333	4.5	2.333333333	3.25	4	2	2	11	13	19	43	0.080966103	0.499960231	0.419033897	0.584415584	Tone	0	0	16	61	69	69	38	39	78	70	34	80	94	38	67	47	87	60	43	70	64	56
AN303	Anx	43.58630137	5	2	21	28	0	39.2	1.285714286	2	5	3	3.75	4.666666667	2.5	4.333333333	12	0	14	17	31	62	3.10E-05	0.047474058	0.499969035	1	Breath_hold	0	1	5	48	50	100	1	0	78	52	50	92	81	0	48	100	0	0	0	53	100	0
AN303	Anx	43.58630137	5	2	21	28	0	39.2	1.285714286	2	5	3	3.75	4.666666667	2.5	4.333333333	12	0	14	17	31	62	3.07E-05	0.051208978	0.499969287	1	No_guessing	0	1	5	48	50	100	1	0	78	52	50	92	81	0	48	100	0	0	0	53	100	0
AN303	Anx	43.58630137	5	2	21	28	0	39.2	1.285714286	2	5	3	3.75	4.666666667	2.5	4.333333333	12	0	14	17	31	62	0.003745184	0.500928868	0.496254816	0.525974026	Tone	0	1	5	48	50	100	1	0	78	52	50	92	81	0	48	100	0	0	0	53	100	0
AN303	Anx	43.58630137	5	2	21	28	0	39.2	1.285714286	2	5	3	3.75	4.666666667	2.5	4.333333333	12	0	14	17	31	62	0.050058917	0.41793799	0.449941083	0.586206897	Guessing	0	1	5	48	50	100	1	0	78	52	50	92	81	0	48	100	0	0	0	53	100	0
AN332	Dep+Anx	49.00821918	7	15	12	34	0	36.4	2.571428571	0	3.6	1.666666667	4	3.333333333	3	3.333333333	10	0	17	20	21	58	0.070995116	0.224051585	0.429004884	0.786666667	No_guessing	0	1	16	50	58	77	37	42	78	71	25	69	66	32	64	94	34	41	29	60	83	39
AN332	Dep+Anx	49.00821918	7	15	12	34	0	36.4	2.571428571	0	3.6	1.666666667	4	3.333333333	3	3.333333333	10	0	17	20	21	58	3.85E-05	0.205916794	0.49996152	0.811594203	Breath_hold	0	1	16	50	58	77	37	42	78	71	25	69	66	32	64	94	34	41	29	60	83	39
AN332	Dep+Anx	49.00821918	7	15	12	34	0	36.4	2.571428571	0	3.6	1.666666667	4	3.333333333	3	3.333333333	10	0	17	20	21	58	0.118156562	0.499960294	0.618156562	0.623376623	Tone	0	1	16	50	58	77	37	42	78	71	25	69	66	32	64	94	34	41	29	60	83	39
AN332	Dep+Anx	49.00821918	7	15	12	34	0	36.4	2.571428571	0	3.6	1.666666667	4	3.333333333	3	3.333333333	10	0	17	20	21	58	0.059609049	0.372487316	0.440390951	0.632352941	Guessing	0	1	16	50	58	77	37	42	78	71	25	69	66	32	64	94	34	41	29	60	83	39
AN394	Dep+Anx	44.16438356	1	8	11	20	1	34.2	3.285714286	3	3.8	1.333333333	2.75	1.333333333	3.25	3.333333333	13	0	20	22	29	71	0.014219017	0.09934945	0.514219017	0.924418605	Breath_hold	0	1	20	42	76	50	57	89	77	76	31	50	72	34	73	50	50	50	13	75	65	35
AN394	Dep+Anx	44.16438356	1	8	11	20	1	34.2	3.285714286	3	3.8	1.333333333	2.75	1.333333333	3.25	3.333333333	13	0	20	22	29	71	0.01433064	0.249048754	0.51433064	0.761363636	Guessing	0	1	20	42	76	50	57	89	77	76	31	50	72	34	73	50	50	50	13	75	65	35
AN394	Dep+Anx	44.16438356	1	8	11	20	1	34.2	3.285714286	3	3.8	1.333333333	2.75	1.333333333	3.25	3.333333333	13	0	20	22	29	71	0.142948914	0.499960352	0.642948914	0.649350649	Tone	0	1	20	42	76	50	57	89	77	76	31	50	72	34	73	50	50	50	13	75	65	35
AN394	Dep+Anx	44.16438356	1	8	11	20	1	34.2	3.285714286	3	3.8	1.333333333	2.75	1.333333333	3.25	3.333333333	13	0	20	22	29	71	0.032889951	0.212515372	0.467110049	0.8	No_guessing	0	1	20	42	76	50	57	89	77	76	31	50	72	34	73	50	50	50	13	75	65	35
AN414	Dep+Anx	37.77260274	3	4	16	23	0	NA	2	2.333333333	4.8	2.666666667	4.25	2.666666667	2.5	4	12	0	15	17	28	60	0.021217901	0.060283149	0.478782099	0.970588235	Guessing	0	1	16	5	74	62	3	10	78	77	37	55	67	66	76	56	50	28	73	79	76	40
AN414	Dep+Anx	37.77260274	3	4	16	23	0	NA	2	2.333333333	4.8	2.666666667	4.25	2.666666667	2.5	4	12	0	15	17	28	60	0.035012134	0.383146869	0.535012134	0.620689655	No_guessing	0	1	16	5	74	62	3	10	78	77	37	55	67	66	76	56	50	28	73	79	76	40
AN414	Dep+Anx	37.77260274	3	4	16	23	0	NA	2	2.333333333	4.8	2.666666667	4.25	2.666666667	2.5	4	12	0	15	17	28	60	0.080966103	0.499960231	0.419033897	0.584415584	Tone	0	1	16	5	74	62	3	10	78	77	37	55	67	66	76	56	50	28	73	79	76	40
AN414	Dep+Anx	37.77260274	3	4	16	23	0	NA	2	2.333333333	4.8	2.666666667	4.25	2.666666667	2.5	4	12	0	15	17	28	60	0.049193553	0.399294236	0.450806447	0.60326087	Breath_hold	0	1	16	5	74	62	3	10	78	77	37	55	67	66	76	56	50	28	73	79	76	40
AN424	Dep	47.12876712	1	4	5	10	2	37.2	2.714285714	1	3.8	0	3.5	4	2.5	2.333333333	8	1	16	17	27	60	0.000928861	0.499994044	0.500928861	0.506493506	Tone	0	1	16	45	76	86	5	4	78	75	26	97	100	39	74	89	23	19	25	71	78	21
AN424	Dep	47.12876712	1	4	5	10	2	37.2	2.714285714	1	3.8	0	3.5	4	2.5	2.333333333	8	1	16	17	27	60	0.007511315	0.238205898	0.507511315	0.773255814	No_guessing	0	1	16	45	76	86	5	4	78	75	26	97	100	39	74	89	23	19	25	71	78	21
AN424	Dep	47.12876712	1	4	5	10	2	37.2	2.714285714	1	3.8	0	3.5	4	2.5	2.333333333	8	1	16	17	27	60	0.049680322	0.166153919	0.549680322	0.84939759	Breath_hold	0	1	16	45	76	86	5	4	78	75	26	97	100	39	74	89	23	19	25	71	78	21
AN424	Dep	47.12876712	1	4	5	10	2	37.2	2.714285714	1	3.8	0	3.5	4	2.5	2.333333333	8	1	16	17	27	60	0.02079328	0.26505097	0.47920672	0.744318182	Guessing	0	1	16	45	76	86	5	4	78	75	26	97	100	39	74	89	23	19	25	71	78	21
AN425	Eating+	19.64931507	3	6	16	25	2	20.6	3.571428571	3.333333333	4	2	4	1.333333333	2.5	1.666666667	10	3	13	12	26	51	0.045918931	0.059082686	0.545918931	0.974358974	Breath_hold	0	1	11	63	72	61	19	9	78	73	51	81	99	1	68	50	90	2	4	66	64	72
AN425	Eating+	19.64931507	3	6	16	25	2	20.6	3.571428571	3.333333333	4	2	4	1.333333333	2.5	1.666666667	10	3	13	12	26	51	0.028237945	0.043661406	0.528237945	0.99375	No_guessing	0	1	11	63	72	61	19	9	78	73	51	81	99	1	68	50	90	2	4	66	64	72
AN425	Eating+	19.64931507	3	6	16	25	2	20.6	3.571428571	3.333333333	4	2	4	1.333333333	2.5	1.666666667	10	3	13	12	26	51	0.241425093	0.499960765	0.741425093	0.753246753	Tone	0	1	11	63	72	61	19	9	78	73	51	81	99	1	68	50	90	2	4	66	64	72
AN425	Eating+	19.64931507	3	6	16	25	2	20.6	3.571428571	3.333333333	4	2	4	1.333333333	2.5	1.666666667	10	3	13	12	26	51	0.067157585	0.382235225	0.567157585	0.620481928	Guessing	0	1	11	63	72	61	19	9	78	73	51	81	99	1	68	50	90	2	4	66	64	72
AN440	Substance+	31.68767123	0	0	6	6	5	39.1	3.285714286	2.333333333	2.8	1.333333333	2.75	4.333333333	2.75	4	2	1	11	7	29	47	3.95E-05	0.578070954	0.499960531	0.582089552	Guessing	0	0	0	78	58	51	59	23	78	58	18	72	83	11	56	100	0	21	20	61	78	30
AN440	Substance+	31.68767123	0	0	6	6	5	39.1	3.285714286	2.333333333	2.8	1.333333333	2.75	4.333333333	2.75	4	2	1	11	7	29	47	0.023436133	0.161600195	0.523436133	0.85915493	Breath_hold	0	0	0	78	58	51	59	23	78	58	18	72	83	11	56	100	0	21	20	61	78	30
AN440	Substance+	31.68767123	0	0	6	6	5	39.1	3.285714286	2.333333333	2.8	1.333333333	2.75	4.333333333	2.75	4	2	1	11	7	29	47	0.080888653	0.499960231	0.580888653	0.584415584	Tone	0	0	0	78	58	51	59	23	78	58	18	72	83	11	56	100	0	21	20	61	78	30
AN440	Substance+	31.68767123	0	0	6	6	5	39.1	3.285714286	2.333333333	2.8	1.333333333	2.75	4.333333333	2.75	4	2	1	11	7	29	47	0.151767457	0.102190589	0.348232543	0.915384615	No_guessing	0	0	0	78	58	51	59	23	78	58	18	72	83	11	56	100	0	21	20	61	78	30
AN441	Substance+	42.74246575	1	1	6	8	8	30.4	2.714285714	3	4.4	1.333333333	3.25	3.333333333	3.25	4.333333333	7	0	9	7	30	46	0.022088662	0.124827526	0.477911338	0.893617021	No_guessing	0	0	6	45	82	61	57	41	78	83	15	89	73	20	80	15	42	28	21	87	57	16
AN441	Substance+	42.74246575	1	1	6	8	8	30.4	2.714285714	3	4.4	1.333333333	3.25	3.333333333	3.25	4.333333333	7	0	9	7	30	46	0.006742486	0.244107307	0.493257514	0.765625	Guessing	0	0	6	45	82	61	57	41	78	83	15	89	73	20	80	15	42	28	21	87	57	16
AN441	Substance+	42.74246575	1	1	6	8	8	30.4	2.714285714	3	4.4	1.333333333	3.25	3.333333333	3.25	4.333333333	7	0	9	7	30	46	0.216941396	0.499960628	0.716941396	0.727272727	Tone	0	0	6	45	82	61	57	41	78	83	15	89	73	20	80	15	42	28	21	87	57	16
AN441	Substance+	42.74246575	1	1	6	8	8	30.4	2.714285714	3	4.4	1.333333333	3.25	3.333333333	3.25	4.333333333	7	0	9	7	30	46	0.010491576	0.120418514	0.510491576	0.897058824	Breath_hold	0	0	6	45	82	61	57	41	78	83	15	89	73	20	80	15	42	28	21	87	57	16
AN442	Substance+	41.09589041	2	0	3	5	9	23.3	3.428571429	1.666666667	3.4	2	3	3.666666667	2.5	3	0	0	14	13	22	49	0.043519892	0.046568615	0.543519892	0.980769231	Breath_hold	1	0	1	73	78	74	35	24	78	78	50	83	50	10	74	85	15	28	4	94	50	50
AN442	Substance+	41.09589041	2	0	3	5	9	23.3	3.428571429	1.666666667	3.4	2	3	3.666666667	2.5	3	0	0	14	13	22	49	0.223173729	0.50761214	0.276826271	0.733766234	Tone	1	0	1	73	78	74	35	24	78	78	50	83	50	10	74	85	15	28	4	94	50	50
AN442	Substance+	41.09589041	2	0	3	5	9	23.3	3.428571429	1.666666667	3.4	2	3	3.666666667	2.5	3	0	0	14	13	22	49	0.032503097	0.083818457	0.467496903	0.941860465	No_guessing	1	0	1	73	78	74	35	24	78	78	50	83	50	10	74	85	15	28	4	94	50	50
AN442	Substance+	41.09589041	2	0	3	5	9	23.3	3.428571429	1.666666667	3.4	2	3	3.666666667	2.5	3	0	0	14	13	22	49	0.114814971	0.395223239	0.385185029	0.614130435	Guessing	1	0	1	73	78	74	35	24	78	78	50	83	50	10	74	85	15	28	4	94	50	50
AN444	Substance+	49.26575342	0	0	2	2	10	25.9	3.571428571	2	2.6	1.333333333	3.75	4	3.25	4.666666667	2	0	13	12	27	52	3.18E-05	0.035497995	0.499968175	1	No_guessing	0	1	2	29	84	72	19	25	77	81	10	94	95	0	78	89	92	1	2	83	49	84
AN444	Substance+	49.26575342	0	0	2	2	10	25.9	3.571428571	2	2.6	1.333333333	3.75	4	3.25	4.666666667	2	0	13	12	27	52	0.061311798	0.16162291	0.561311798	0.850515464	Guessing	0	1	2	29	84	72	19	25	77	81	10	94	95	0	78	89	92	1	2	83	49	84
AN444	Substance+	49.26575342	0	0	2	2	10	25.9	3.571428571	2	2.6	1.333333333	3.75	4	3.25	4.666666667	2	0	13	12	27	52	0.099624146	0.493492275	0.400375854	0.603896104	Tone	0	1	2	29	84	72	19	25	77	81	10	94	95	0	78	89	92	1	2	83	49	84
AN444	Substance+	49.26575342	0	0	2	2	10	25.9	3.571428571	2	2.6	1.333333333	3.75	4	3.25	4.666666667	2	0	13	12	27	52	3.34E-05	0.042383007	0.499966645	0.989473684	Breath_hold	0	1	2	29	84	72	19	25	77	81	10	94	95	0	78	89	92	1	2	83	49	84
AN488	Dep+Anx	20.54246575	1	4	9	14	0	32.2	3	2.666666667	4.2	0.333333333	4	2.666666667	2.25	4.333333333	7	3	18	17	28	63	3.31E-05	0.048639017	0.499966938	0.9875	No_guessing	0	0	12	88	69	37	88	51	78	71	3	100	100	2	68	99	0	0	63	69	61	41
AN488	Dep+Anx	20.54246575	1	4	9	14	0	32.2	3	2.666666667	4.2	0.333333333	4	2.666666667	2.25	4.333333333	7	3	18	17	28	63	0.30815048	0.509624566	0.19184952	0.824675325	Tone	0	0	12	88	69	37	88	51	78	71	3	100	100	2	68	99	0	0	63	69	61	41
AN488	Dep+Anx	20.54246575	1	4	9	14	0	32.2	3	2.666666667	4.2	0.333333333	4	2.666666667	2.25	4.333333333	7	3	18	17	28	63	0.049204202	0.555158142	0.450795798	0.556962025	Guessing	0	0	12	88	69	37	88	51	78	71	3	100	100	2	68	99	0	0	63	69	61	41
AN488	Dep+Anx	20.54246575	1	4	9	14	0	32.2	3	2.666666667	4.2	0.333333333	4	2.666666667	2.25	4.333333333	7	3	18	17	28	63	0.006112545	0.388596146	0.506112545	0.615853659	Breath_hold	0	0	12	88	69	37	88	51	78	71	3	100	100	2	68	99	0	0	63	69	61	41
AN523	Dep+Anx	45.43287671	0	2	9	11	1	35.5	3.285714286	3	3.2	1.666666667	3.5	3.333333333	3.5	2.333333333	9	2	18	22	28	68	3.63E-05	0.09504323	0.499963704	0.933333333	No_guessing	1	0	6	86	74	0	47	29	78	71	0	86	81	10	64	7	48	9	0	66	0	48
AN523	Dep+Anx	45.43287671	0	2	9	11	1	35.5	3.285714286	3	3.2	1.666666667	3.5	3.333333333	3.5	2.333333333	9	2	18	22	28	68	0.003397554	0.500844913	0.503397554	0.523529412	Guessing	1	0	6	86	74	0	47	29	78	71	0	86	81	10	64	7	48	9	0	66	0	48
AN523	Dep+Anx	45.43287671	0	2	9	11	1	35.5	3.285714286	3	3.2	1.666666667	3.5	3.333333333	3.5	2.333333333	9	2	18	22	28	68	0.10574318	0.49996027	0.60574318	0.61038961	Tone	1	0	6	86	74	0	47	29	78	71	0	86	81	10	64	7	48	9	0	66	0	48
AN523	Dep+Anx	45.43287671	0	2	9	11	1	35.5	3.285714286	3	3.2	1.666666667	3.5	3.333333333	3.5	2.333333333	9	2	18	22	28	68	3.14E-05	0.040728095	0.499968561	1	Breath_hold	1	0	6	86	74	0	47	29	78	71	0	86	81	10	64	7	48	9	0	66	0	48
AN565	Dep+Anx	38.26849315	6	8	10	24	0	31.5	4.142857143	2.666666667	3.8	1	4	4	3	2.666666667	10	0	15	16	23	54	0.037169511	0.120583703	0.462830489	0.9	Guessing	0	1	11	17	73	52	47	52	81	77	13	84	82	77	73	7	88	89	89	69	93	86
AN565	Dep+Anx	38.26849315	6	8	10	24	0	31.5	4.142857143	2.666666667	3.8	1	4	4	3	2.666666667	10	0	15	16	23	54	0.223481712	0.522920756	0.276518288	0.733766234	Tone	0	1	11	17	73	52	47	52	81	77	13	84	82	77	73	7	88	89	89	69	93	86
AN565	Dep+Anx	38.26849315	6	8	10	24	0	31.5	4.142857143	2.666666667	3.8	1	4	4	3	2.666666667	10	0	15	16	23	54	0.038815278	0.54980115	0.538815278	0.55625	Breath_hold	0	1	11	17	73	52	47	52	81	77	13	84	82	77	73	7	88	89	89	69	93	86
AN565	Dep+Anx	38.26849315	6	8	10	24	0	31.5	4.142857143	2.666666667	3.8	1	4	4	3	2.666666667	10	0	15	16	23	54	0.017080994	0.454610321	0.517080994	0.547058824	No_guessing	0	1	11	17	73	52	47	52	81	77	13	84	82	77	73	7	88	89	89	69	93	86
AN574	HC	49.52876712	0	3	4	7	0	37.5	3.142857143	2	3	2	3.25	3	3.75	4	1	0	12	15	25	52	0.006541925	0.28383278	0.506541925	0.724719101	Guessing	1	0	1	49	77	81	36	11	78	78	21	70	77	13	77	74	35	26	31	78	71	40
AN574	HC	49.52876712	0	3	4	7	0	37.5	3.142857143	2	3	2	3.25	3	3.75	4	1	0	12	15	25	52	0.253622439	0.499960846	0.753622439	0.766233766	Tone	1	0	1	49	77	81	36	11	78	78	21	70	77	13	77	74	35	26	31	78	71	40
AN574	HC	49.52876712	0	3	4	7	0	37.5	3.142857143	2	3	2	3.25	3	3.75	4	1	0	12	15	25	52	0.094216495	0.176450836	0.594216495	0.831521739	Breath_hold	1	0	1	49	77	81	36	11	78	78	21	70	77	13	77	74	35	26	31	78	71	40
AN574	HC	49.52876712	0	3	4	7	0	37.5	3.142857143	2	3	2	3.25	3	3.75	4	1	0	12	15	25	52	0.014097665	0.095382775	0.514097665	0.927777778	No_guessing	1	0	1	49	77	81	36	11	78	78	21	70	77	13	77	74	35	26	31	78	71	40
AN608	Substance+	30.91232877	0	1	1	2	7	30.1	2.142857143	2	3.6	3	1.75	3.666666667	2.75	1.666666667	0	0	18	16	26	60	0.019602154	0.179154406	0.480397846	0.8375	Breath_hold	0	0	0	66	67	44	37	55	78	72	50	58	91	62	72	52	20	69	27	69	72	42
AN608	Substance+	30.91232877	0	1	1	2	7	30.1	2.142857143	2	3.6	3	1.75	3.666666667	2.75	1.666666667	0	0	18	16	26	60	0.099623782	0.506428256	0.400376218	0.603896104	Tone	0	0	0	66	67	44	37	55	78	72	50	58	91	62	72	52	20	69	27	69	72	42
AN608	Substance+	30.91232877	0	1	1	2	7	30.1	2.142857143	2	3.6	3	1.75	3.666666667	2.75	1.666666667	0	0	18	16	26	60	0.048407396	0.368690946	0.548407396	0.635294118	No_guessing	0	0	0	66	67	44	37	55	78	72	50	58	91	62	72	52	20	69	27	69	72	42
AN608	Substance+	30.91232877	0	1	1	2	7	30.1	2.142857143	2	3.6	3	1.75	3.666666667	2.75	1.666666667	0	0	18	16	26	60	0.049829614	0.420260649	0.450170386	0.582278481	Guessing	0	0	0	66	67	44	37	55	78	72	50	58	91	62	72	52	20	69	27	69	72	42
AN615	Substance+	39.70136986	2	0	7	9	6	26.5	2.571428571	3	3.2	3	3.25	3.333333333	3.5	3.666666667	0	0	15	17	24	56	0.040577002	0.120306628	0.540577002	0.902597403	No_guessing	0	0	0	64	67	73	30	18	78	66	30	74	80	15	65	86	23	15	2	69	80	78
AN615	Substance+	39.70136986	2	0	7	9	6	26.5	2.571428571	3	3.2	3	3.25	3.333333333	3.5	3.666666667	0	0	15	17	24	56	0.064350907	0.423224553	0.564350907	0.578947368	Guessing	0	0	0	64	67	73	30	18	78	66	30	74	80	15	65	86	23	15	2	69	80	78
AN615	Substance+	39.70136986	2	0	7	9	6	26.5	2.571428571	3	3.2	3	3.25	3.333333333	3.5	3.666666667	0	0	15	17	24	56	0.235417049	0.507815041	0.264582951	0.746753247	Tone	0	0	0	64	67	73	30	18	78	66	30	74	80	15	65	86	23	15	2	69	80	78
AN615	Substance+	39.70136986	2	0	7	9	6	26.5	2.571428571	3	3.2	3	3.25	3.333333333	3.5	3.666666667	0	0	15	17	24	56	3.30E-05	0.049129313	0.499966961	0.987341772	Breath_hold	0	0	0	64	67	73	30	18	78	66	30	74	80	15	65	86	23	15	2	69	80	78
AN624	Dep+Anx	38.62191781	10	14	22	46	0	37.4	2.142857143	3.333333333	4.8	1.333333333	3.5	2	3.25	2.666666667	10	0	12	18	24	54	3.92E-05	0.17348992	0.499960826	0.84	No_guessing	0	1	10	85	86	53	63	16	78	85	5	96	99	32	86	85	9	12	49	79	57	60
AN624	Dep+Anx	38.62191781	10	14	22	46	0	37.4	2.142857143	3.333333333	4.8	1.333333333	3.5	2	3.25	2.666666667	10	0	12	18	24	54	0.045475688	0.273587936	0.545475688	0.733695652	Breath_hold	0	1	10	85	86	53	63	16	78	85	5	96	99	32	86	85	9	12	49	79	57	60
AN624	Dep+Anx	38.62191781	10	14	22	46	0	37.4	2.142857143	3.333333333	4.8	1.333333333	3.5	2	3.25	2.666666667	10	0	12	18	24	54	0.124452368	0.506570603	0.375547632	0.62987013	Tone	0	1	10	85	86	53	63	16	78	85	5	96	99	32	86	85	9	12	49	79	57	60
AN624	Dep+Anx	38.62191781	10	14	22	46	0	37.4	2.142857143	3.333333333	4.8	1.333333333	3.5	2	3.25	2.666666667	10	0	12	18	24	54	0.094834374	0.429077607	0.405165626	0.595959596	Guessing	0	1	10	85	86	53	63	16	78	85	5	96	99	32	86	85	9	12	49	79	57	60
AN655	Dep	23.4739726	1	2	7	10	0	23.1	4.285714286	2.666666667	4.4	2.333333333	4.75	3.666666667	2.25	3.666666667	6	0	18	19	23	60	0.080888653	0.499960231	0.580888653	0.584415584	Tone	0	1	11	83	67	54	56	38	78	70	36	74	75	52	71	76	15	17	51	71	58	42
AN655	Dep	23.4739726	1	2	7	10	0	23.1	4.285714286	2.666666667	4.4	2.333333333	4.75	3.666666667	2.25	3.666666667	6	0	18	19	23	60	0.019810581	0.311136029	0.519810581	0.696428571	Breath_hold	0	1	11	83	67	54	56	38	78	70	36	74	75	52	71	76	15	17	51	71	58	42
AN655	Dep	23.4739726	1	2	7	10	0	23.1	4.285714286	2.666666667	4.4	2.333333333	4.75	3.666666667	2.25	3.666666667	6	0	18	19	23	60	0.002776275	0.504611145	0.497223725	0.532051282	Guessing	0	1	11	83	67	54	56	38	78	70	36	74	75	52	71	76	15	17	51	71	58	42
AN655	Dep	23.4739726	1	2	7	10	0	23.1	4.285714286	2.666666667	4.4	2.333333333	4.75	3.666666667	2.25	3.666666667	6	0	18	19	23	60	0.03961869	0.319794854	0.46038131	0.686746988	No_guessing	0	1	11	83	67	54	56	38	78	70	36	74	75	52	71	76	15	17	51	71	58	42
AN684	Dep	36.95068493	1	3	21	25	0	29.3	3.714285714	2.333333333	4.2	2.666666667	4	4	3.25	3.333333333	3	1	13	8	30	51	0.048875851	0.108629002	0.451124149	0.919117647	No_guessing	0	1	12	70	59	56	32	29	78	62	57	57	95	11	59	95	22	12	28	63	72	28
AN684	Dep	36.95068493	1	3	21	25	0	29.3	3.714285714	2.333333333	4.2	2.666666667	4	4	3.25	3.333333333	3	1	13	8	30	51	0.077241434	0.203844015	0.577241434	0.808219178	Breath_hold	0	1	12	70	59	56	32	29	78	62	57	57	95	11	59	95	22	12	28	63	72	28
AN684	Dep	36.95068493	1	3	21	25	0	29.3	3.714285714	2.333333333	4.2	2.666666667	4	4	3.25	3.333333333	3	1	13	8	30	51	0.041474238	0.513798079	0.458525762	0.544117647	Guessing	0	1	12	70	59	56	32	29	78	62	57	57	95	11	59	95	22	12	28	63	72	28
AN684	Dep	36.95068493	1	3	21	25	0	29.3	3.714285714	2.333333333	4.2	2.666666667	4	4	3.25	3.333333333	3	1	13	8	30	51	0.099547824	0.493492654	0.599547824	0.603896104	Tone	0	1	12	70	59	56	32	29	78	62	57	57	95	11	59	95	22	12	28	63	72	28
AN705	Substance+	48.03561644	0	1	8	9	5	26	3	2.333333333	3.4	1.666666667	4	3.333333333	2.25	2.333333333	11	0	14	15	30	59	0.024717544	0.415734768	0.475282456	0.5875	Guessing	1	0	5	66	70	23	80	36	78	72	5	95	88	1	69	97	95	3	2	93	83	11
AN705	Substance+	48.03561644	0	1	8	9	5	26	3	2.333333333	3.4	1.666666667	4	3.333333333	2.25	2.333333333	11	0	14	15	30	59	0.028302869	0.043660552	0.471697131	0.99375	No_guessing	1	0	5	66	70	23	80	36	78	72	5	95	88	1	69	97	95	3	2	93	83	11
AN705	Substance+	48.03561644	0	1	8	9	5	26	3	2.333333333	3.4	1.666666667	4	3.333333333	2.25	2.333333333	11	0	14	15	30	59	0.000928861	0.499994044	0.500928861	0.506493506	Tone	1	0	5	66	70	23	80	36	78	72	5	95	88	1	69	97	95	3	2	93	83	11
AN705	Substance+	48.03561644	0	1	8	9	5	26	3	2.333333333	3.4	1.666666667	4	3.333333333	2.25	2.333333333	11	0	14	15	30	59	0.049893474	0.038854886	0.549893474	0.990384615	Breath_hold	1	0	5	66	70	23	80	36	78	72	5	95	88	1	69	97	95	3	2	93	83	11
AN742	Dep+Anx	42.18356164	5	12	22	39	0	39.9	4	4.666666667	5	1.666666667	5	0	1.75	4	10	3	12	11	27	50	0.012232121	0.373929416	0.487767879	0.630952381	No_guessing	0	1	9	76	75	0	82	64	78	75	0	97	100	62	72	0	90	56	42	68	49	90
AN742	Dep+Anx	42.18356164	5	12	22	39	0	39.9	4	4.666666667	5	1.666666667	5	0	1.75	4	10	3	12	11	27	50	0.202120271	0.428175786	0.702120271	0.706896552	Guessing	0	1	9	76	75	0	82	64	78	75	0	97	100	62	72	0	90	56	42	68	49	90
AN742	Dep+Anx	42.18356164	5	12	22	39	0	39.9	4	4.666666667	5	1.666666667	5	0	1.75	4	10	3	12	11	27	50	0.029973047	0.275580556	0.470026953	0.734177215	Breath_hold	0	1	9	76	75	0	82	64	78	75	0	97	100	62	72	0	90	56	42	68	49	90
AN742	Dep+Anx	42.18356164	5	12	22	39	0	39.9	4	4.666666667	5	1.666666667	5	0	1.75	4	10	3	12	11	27	50	0.155325012	0.499960387	0.655325012	0.662337662	Tone	0	1	9	76	75	0	82	64	78	75	0	97	100	62	72	0	90	56	42	68	49	90
AN840	Substance+	39.34520548	0	0	10	10	7	22.8	2	2	3.4	1.666666667	4.25	2	2.25	2.666666667	1	0	20	19	30	69	0.028312978	0.31943391	0.528312978	0.688311688	No_guessing	0	0	1	103	66	48	50	50	79	65	13	78	99	48	66	50	64	75	42	68	49	25
AN840	Substance+	39.34520548	0	0	10	10	7	22.8	2	2	3.4	1.666666667	4.25	2	2.25	2.666666667	1	0	20	19	30	69	0.070170646	0.666213149	0.429829354	0.671052632	Guessing	0	0	1	103	66	48	50	50	79	65	13	78	99	48	66	50	64	75	42	68	49	25
AN840	Substance+	39.34520548	0	0	10	10	7	22.8	2	2	3.4	1.666666667	4.25	2	2.25	2.666666667	1	0	20	19	30	69	0.290280061	0.51814623	0.209719939	0.805194805	Tone	0	0	1	103	66	48	50	50	79	65	13	78	99	48	66	50	64	75	42	68	49	25
AN840	Substance+	39.34520548	0	0	10	10	7	22.8	2	2	3.4	1.666666667	4.25	2	2.25	2.666666667	1	0	20	19	30	69	0.074986685	0.272415555	0.574986685	0.734177215	Breath_hold	0	0	1	103	66	48	50	50	79	65	13	78	99	48	66	50	64	75	42	68	49	25
AN861	HC	36.99452055	2	0	4	6	0	29	3	1.333333333	2	1.333333333	2	3.666666667	2.25	1.666666667	0	0	16	15	27	58	0.253622439	0.499960846	0.753622439	0.766233766	Tone	0	0	2	88	78	62	50	1	77	76	25	62	86	10	72	95	1	7	43	73	77	24
AN861	HC	36.99452055	2	0	4	6	0	29	3	1.333333333	2	1.333333333	2	3.666666667	2.25	1.666666667	0	0	16	15	27	58	0.050389098	0.261405612	0.449610902	0.747058824	Breath_hold	0	0	2	88	78	62	50	1	77	76	25	62	86	10	72	95	1	7	43	73	77	24
AN861	HC	36.99452055	2	0	4	6	0	29	3	1.333333333	2	1.333333333	2	3.666666667	2.25	1.666666667	0	0	16	15	27	58	0.003228712	0.498382626	0.496771288	0.522222222	Guessing	0	0	2	88	78	62	50	1	77	76	25	62	86	10	72	95	1	7	43	73	77	24
AN861	HC	36.99452055	2	0	4	6	0	29	3	1.333333333	2	1.333333333	2	3.666666667	2.25	1.666666667	0	0	16	15	27	58	0.06556986	0.084137466	0.43443014	0.94047619	No_guessing	0	0	2	88	78	62	50	1	77	76	25	62	86	10	72	95	1	7	43	73	77	24
AN862	Dep+Anx	27.7890411	2	5	12	19	0	28.3	4.428571429	4.333333333	5	0	5	2.333333333	4.25	5	14	1	21	29	34	84	3.27E-05	0.055991087	0.499967265	0.985074627	Breath_hold	1	1	11	58	63	0	49	93	78	64	0	100	91	32	64	1	50	50	3	56	0	51
AN862	Dep+Anx	27.7890411	2	5	12	19	0	28.3	4.428571429	4.333333333	5	0	5	2.333333333	4.25	5	14	1	21	29	34	84	0.244488499	0.508078641	0.255511501	0.756578947	Tone	1	1	11	58	63	0	49	93	78	64	0	100	91	32	64	1	50	50	3	56	0	51
AN862	Dep+Anx	27.7890411	2	5	12	19	0	28.3	4.428571429	4.333333333	5	0	5	2.333333333	4.25	5	14	1	21	29	34	84	0.06800486	0.400127105	0.43199514	0.602739726	Guessing	1	1	11	58	63	0	49	93	78	64	0	100	91	32	64	1	50	50	3	56	0	51
AN862	Dep+Anx	27.7890411	2	5	12	19	0	28.3	4.428571429	4.333333333	5	0	5	2.333333333	4.25	5	14	1	21	29	34	84	3.89E-05	0.233459894	0.499961087	0.780821918	No_guessing	1	1	11	58	63	0	49	93	78	64	0	100	91	32	64	1	50	50	3	56	0	51
AN864	Substance+	38.45753425	6	19	22	47	1	26.4	3.428571429	2.333333333	3.6	3.333333333	4	3.333333333	1.5	2.666666667	11	2	16	22	26	64	0.01937119	0.246386823	0.51937119	0.762626263	Breath_hold	0	1	8	52	81	90	4	9	78	79	0	99	100	5	75	83	8	16	47	85	4	80
AN864	Substance+	38.45753425	6	19	22	47	1	26.4	3.428571429	2.333333333	3.6	3.333333333	4	3.333333333	1.5	2.666666667	11	2	16	22	26	64	0.130558939	0.499960322	0.630558939	0.636363636	Tone	0	1	8	52	81	90	4	9	78	79	0	99	100	5	75	83	8	16	47	85	4	80
AN864	Substance+	38.45753425	6	19	22	47	1	26.4	3.428571429	2.333333333	3.6	3.333333333	4	3.333333333	1.5	2.666666667	11	2	16	22	26	64	0.021081606	0.058554313	0.478918394	0.971590909	No_guessing	0	1	8	52	81	90	4	9	78	79	0	99	100	5	75	83	8	16	47	85	4	80
AN864	Substance+	38.45753425	6	19	22	47	1	26.4	3.428571429	2.333333333	3.6	3.333333333	4	3.333333333	1.5	2.666666667	11	2	16	22	26	64	0.012521139	0.284480556	0.487478861	0.723404255	Guessing	0	1	8	52	81	90	4	9	78	79	0	99	100	5	75	83	8	16	47	85	4	80
AN874	Dep+Anx	20.85753425	22	15	21	58	0	33.9	1	0	0.2	2.333333333	2.5	3.333333333	0	1	15	2	18	29	26	73	0.022849722	0.146507316	0.522849722	0.873417722	No_guessing	1	1	30	66	67	54	7	5	78	73	38	58	90	20	69	59	24	19	48	71	60	48
AN874	Dep+Anx	20.85753425	22	15	21	58	0	33.9	1	0	0.2	2.333333333	2.5	3.333333333	0	1	15	2	18	29	26	73	0.041526019	0.303728519	0.541526019	0.703703704	Breath_hold	1	1	30	66	67	54	7	5	78	73	38	58	90	20	69	59	24	19	48	71	60	48
AN874	Dep+Anx	20.85753425	22	15	21	58	0	33.9	1	0	0.2	2.333333333	2.5	3.333333333	0	1	15	2	18	29	26	73	0.167687847	0.499960425	0.667687847	0.675324675	Tone	1	1	30	66	67	54	7	5	78	73	38	58	90	20	69	59	24	19	48	71	60	48
AN874	Dep+Anx	20.85753425	22	15	21	58	0	33.9	1	0	0.2	2.333333333	2.5	3.333333333	0	1	15	2	18	29	26	73	0.063341602	0.430444716	0.563341602	0.571428571	Guessing	1	1	30	66	67	54	7	5	78	73	38	58	90	20	69	59	24	19	48	71	60	48
AN940	Dep+Anx	24.03287671	16	18	12	46	1	22.4	2.857142857	1.666666667	4.4	1	3.75	1	2.25	2	6	1	12	28	24	64	0.011846001	0.146123067	0.511846001	0.875	Breath_hold	0	1	12	66	79	64	9	5	77	81	7	87	100	16	76	94	7	10	19	65	70	0
AN940	Dep+Anx	24.03287671	16	18	12	46	1	22.4	2.857142857	1.666666667	4.4	1	3.75	1	2.25	2	6	1	12	28	24	64	0.02536847	0.112163623	0.52536847	0.909090909	No_guessing	0	1	12	66	79	64	9	5	77	81	7	87	100	16	76	94	7	10	19	65	70	0
AN940	Dep+Anx	24.03287671	16	18	12	46	1	22.4	2.857142857	1.666666667	4.4	1	3.75	1	2.25	2	6	1	12	28	24	64	0.087195526	0.493549824	0.412804474	0.590909091	Tone	0	1	12	66	79	64	9	5	77	81	7	87	100	16	76	94	7	10	19	65	70	0
AN940	Dep+Anx	24.03287671	16	18	12	46	1	22.4	2.857142857	1.666666667	4.4	1	3.75	1	2.25	2	6	1	12	28	24	64	0.055921548	0.354469572	0.444078452	0.64893617	Guessing	0	1	12	66	79	64	9	5	77	81	7	87	100	16	76	94	7	10	19	65	70	0
AN960	Dep+Anx	32.03013699	22	0	14	36	0	23.2	2.428571429	3.333333333	4.2	0.333333333	3.75	2	2	1.333333333	12	0	16	26	27	69	0.073386997	0.466160045	0.426613003	0.576388889	Guessing	0	0	14	67	63	67	37	17	75	64	33	98	80	15	60	21	76	50	17	62	7	77
AN960	Dep+Anx	32.03013699	22	0	14	36	0	23.2	2.428571429	3.333333333	4.2	0.333333333	3.75	2	2	1.333333333	12	0	16	26	27	69	0.062323427	0.48102361	0.437676573	0.564935065	Tone	0	0	14	67	63	67	37	17	75	64	33	98	80	15	60	21	76	50	17	62	7	77
AN960	Dep+Anx	32.03013699	22	0	14	36	0	23.2	2.428571429	3.333333333	4.2	0.333333333	3.75	2	2	1.333333333	12	0	16	26	27	69	0.038439788	0.140252604	0.538439788	0.881944444	Breath_hold	0	0	14	67	63	67	37	17	75	64	33	98	80	15	60	21	76	50	17	62	7	77
AN960	Dep+Anx	32.03013699	22	0	14	36	0	23.2	2.428571429	3.333333333	4.2	0.333333333	3.75	2	2	1.333333333	12	0	16	26	27	69	0.069321933	0.129276261	0.569321933	0.892857143	No_guessing	0	0	14	67	63	67	37	17	75	64	33	98	80	15	60	21	76	50	17	62	7	77
AN965	Dep+Anx	29.57260274	9	2	9	20	1	28	2.714285714	0	1.6	1.333333333	3	3.666666667	1.25	2	9	1	16	18	22	56	3.15E-05	0.040326158	0.499968532	1	No_guessing	1	0	14	1	68	57	52	5	77	69	25	61	95	0	66	100	100	0	0	73	80	49
AN965	Dep+Anx	29.57260274	9	2	9	20	1	28	2.714285714	0	1.6	1.333333333	3	3.666666667	1.25	2	9	1	16	18	22	56	3.17E-05	0.037401711	0.499968318	1	Breath_hold	1	0	14	1	68	57	52	5	77	69	25	61	95	0	66	100	100	0	0	73	80	49
AN965	Dep+Anx	29.57260274	9	2	9	20	1	28	2.714285714	0	1.6	1.333333333	3	3.666666667	1.25	2	9	1	16	18	22	56	0.136850235	0.493264233	0.363149765	0.642857143	Tone	1	0	14	1	68	57	52	5	77	69	25	61	95	0	66	100	100	0	0	73	80	49
AN965	Dep+Anx	29.57260274	9	2	9	20	1	28	2.714285714	0	1.6	1.333333333	3	3.666666667	1.25	2	9	1	16	18	22	56	0.028384916	0.044531131	0.528384916	0.993589744	Guessing	1	0	14	1	68	57	52	5	77	69	25	61	95	0	66	100	100	0	0	73	80	49
AN976	Dep+Anx	22.32876712	0	0	4	4	0	32.6	0.285714286	0.333333333	0.8	2	2.5	3.333333333	1.75	3.666666667	7	1	13	23	23	59	0.011718969	0.332087296	0.511718969	0.673913043	Guessing	0	1	11	60	80	50	57	44	78	81	6	98	71	24	78	60	43	17	48	83	20	78
AN976	Dep+Anx	22.32876712	0	0	4	4	0	32.6	0.285714286	0.333333333	0.8	2	2.5	3.333333333	1.75	3.666666667	7	1	13	23	23	59	0.117391198	0.249241922	0.617391198	0.75	Breath_hold	0	1	11	60	80	50	57	44	78	81	6	98	71	24	78	60	43	17	48	83	20	78
AN976	Dep+Anx	22.32876712	0	0	4	4	0	32.6	0.285714286	0.333333333	0.8	2	2.5	3.333333333	1.75	3.666666667	7	1	13	23	23	59	0.04981536	0.506240029	0.45018464	0.551948052	Tone	0	1	11	60	80	50	57	44	78	81	6	98	71	24	78	60	43	17	48	83	20	78
AN976	Dep+Anx	22.32876712	0	0	4	4	0	32.6	0.285714286	0.333333333	0.8	2	2.5	3.333333333	1.75	3.666666667	7	1	13	23	23	59	3.86E-05	0.147455013	0.499961428	0.869565217	No_guessing	0	1	11	60	80	50	57	44	78	81	6	98	71	24	78	60	43	17	48	83	20	78
AN979	Dep	19.28219178	11	4	14	29	2	23.2	3.285714286	3.333333333	4	1.666666667	3.25	3.666666667	3	3	14	0	17	17	23	57	0.000940773	0.499994044	0.499059227	0.506493506	Tone	1	0	21	60	69	67	63	36	78	63	1	100	100	7	67	99	23	16	44	73	7	71
AN979	Dep	19.28219178	11	4	14	29	2	23.2	3.285714286	3.333333333	4	1.666666667	3.25	3.666666667	3	3	14	0	17	17	23	57	0.012656333	0.379920205	0.512656333	0.625	Guessing	1	0	21	60	69	67	63	36	78	63	1	100	100	7	67	99	23	16	44	73	7	71
AN979	Dep	19.28219178	11	4	14	29	2	23.2	3.285714286	3.333333333	4	1.666666667	3.25	3.666666667	3	3	14	0	17	17	23	57	0.11537603	0.265783074	0.61537603	0.734939759	Breath_hold	1	0	21	60	69	67	63	36	78	63	1	100	100	7	67	99	23	16	44	73	7	71
AN979	Dep	19.28219178	11	4	14	29	2	23.2	3.285714286	3.333333333	4	1.666666667	3.25	3.666666667	3	3	14	0	17	17	23	57	0.057702562	0.073407686	0.442297438	0.955696203	No_guessing	1	0	21	60	69	67	63	36	78	63	1	100	100	7	67	99	23	16	44	73	7	71
AO025	Substance+	28.83561644	11	16	16	43	7	31.3	3.857142857	2	3.2	2.333333333	2.5	3.333333333	2.5	3	11	1	14	23	30	67	0.042488542	0.505301948	0.457511458	0.543956044	Guessing	0	0	5	92	79	69	52	56	78	72	46	74	87	51	78	77	54	68	20	78	69	32
AO025	Substance+	28.83561644	11	16	16	43	7	31.3	3.857142857	2	3.2	2.333333333	2.5	3.333333333	2.5	3	11	1	14	23	30	67	0.247631296	0.508040342	0.252368704	0.75974026	Tone	0	0	5	92	79	69	52	56	78	72	46	74	87	51	78	77	54	68	20	78	69	32
AO025	Substance+	28.83561644	11	16	16	43	7	31.3	3.857142857	2	3.2	2.333333333	2.5	3.333333333	2.5	3	11	1	14	23	30	67	0.044722195	0.287052432	0.544722195	0.71978022	No_guessing	0	0	5	92	79	69	52	56	78	72	46	74	87	51	78	77	54	68	20	78	69	32
AO025	Substance+	28.83561644	11	16	16	43	7	31.3	3.857142857	2	3.2	2.333333333	2.5	3.333333333	2.5	3	11	1	14	23	30	67	0.089804682	0.124107541	0.410195318	0.89010989	Breath_hold	0	0	5	92	79	69	52	56	78	72	46	74	87	51	78	77	54	68	20	78	69	32
AO032	HC	29.63287671	0	0	3	3	0	25.7	3.285714286	2.666666667	3.2	1.666666667	5	2.666666667	3	4.333333333	0	0	9	7	25	41	0.337867892	0.499961757	0.162132108	0.857142857	Tone	1	0	1	56	59	50	49	50	77	54	0	100	100	11	56	50	50	50	35	65	50	64
AO032	HC	29.63287671	0	0	3	3	0	25.7	3.285714286	2.666666667	3.2	1.666666667	5	2.666666667	3	4.333333333	0	0	9	7	25	41	0.180046701	0.219454928	0.319953299	0.769736842	Breath_hold	1	0	1	56	59	50	49	50	77	54	0	100	100	11	56	50	50	50	35	65	50	64
AO032	HC	29.63287671	0	0	3	3	0	25.7	3.285714286	2.666666667	3.2	1.666666667	5	2.666666667	3	4.333333333	0	0	9	7	25	41	0.115548063	0.102962293	0.615548063	0.919117647	No_guessing	1	0	1	56	59	50	49	50	77	54	0	100	100	11	56	50	50	50	35	65	50	64
AO032	HC	29.63287671	0	0	3	3	0	25.7	3.285714286	2.666666667	3.2	1.666666667	5	2.666666667	3	4.333333333	0	0	9	7	25	41	0.215745438	0.399154183	0.715745438	0.720588235	Guessing	1	0	1	56	59	50	49	50	77	54	0	100	100	11	56	50	50	50	35	65	50	64
AO035	Dep+Anx	29.53424658	0	3	23	26	0	25.6	3.857142857	3	4.2	1.666666667	4	2	2.75	2.666666667	10	0	15	21	23	59	0.159138623	0.434990296	0.340861377	0.664383562	Guessing	1	0	8	64	63	35	80	68	77	63	0	99	100	60	69	39	64	61	64	74	44	77
AO035	Dep+Anx	29.53424658	0	3	23	26	0	25.6	3.857142857	3	4.2	1.666666667	4	2	2.75	2.666666667	10	0	15	21	23	59	0.156143219	0.369981122	0.343856781	0.652941176	Breath_hold	1	0	8	64	63	35	80	68	77	63	0	99	100	60	69	39	64	61	64	74	44	77
AO035	Dep+Anx	29.53424658	0	3	23	26	0	25.6	3.857142857	3	4.2	1.666666667	4	2	2.75	2.666666667	10	0	15	21	23	59	0.005602812	0.499059209	0.505602812	0.538961039	Tone	1	0	8	64	63	35	80	68	77	63	0	99	100	60	69	39	64	61	64	74	44	77
AO035	Dep+Anx	29.53424658	0	3	23	26	0	25.6	3.857142857	3	4.2	1.666666667	4	2	2.75	2.666666667	10	0	15	21	23	59	0.064027467	0.382915922	0.435972533	0.620253165	No_guessing	1	0	8	64	63	35	80	68	77	63	0	99	100	60	69	39	64	61	64	74	44	77
AO055	Substance+	31.77260274	0	0	2	2	7	28.1	2.571428571	0.666666667	2.8	0	1.75	3.666666667	2.75	1.666666667	5	1	11	14	31	56	0.04309393	0.191235418	0.54309393	0.82183908	No_guessing	1	0	3	83	73	66	26	27	78	75	16	74	69	31	75	72	24	5	9	79	66	19
AO055	Substance+	31.77260274	0	0	2	2	7	28.1	2.571428571	0.666666667	2.8	0	1.75	3.666666667	2.75	1.666666667	5	1	11	14	31	56	0.052296837	0.419832409	0.447703163	0.582352941	Guessing	1	0	3	83	73	66	26	27	78	75	16	74	69	31	75	72	24	5	9	79	66	19
AO055	Substance+	31.77260274	0	0	2	2	7	28.1	2.571428571	0.666666667	2.8	0	1.75	3.666666667	2.75	1.666666667	5	1	11	14	31	56	0.050724491	0.075169096	0.550724491	0.95	Breath_hold	1	0	3	83	73	66	26	27	78	75	16	74	69	31	75	72	24	5	9	79	66	19
AO055	Substance+	31.77260274	0	0	2	2	7	28.1	2.571428571	0.666666667	2.8	0	1.75	3.666666667	2.75	1.666666667	5	1	11	14	31	56	0.32011416	0.510068662	0.17988584	0.837662338	Tone	1	0	3	83	73	66	26	27	78	75	16	74	69	31	75	72	24	5	9	79	66	19
AO063	Dep+Anx	51.74520548	1	8	0	9	1	31.1	2.571428571	1	2.4	2.666666667	3.25	3	2.25	4.666666667	14	1	14	13	25	52	0.173890166	0.492939927	0.673890166	0.681818182	Tone	1	1	15	63	64	27	57	51	76	68	20	62	45	28	63	31	50	50	35	68	32	70
AO063	Dep+Anx	51.74520548	1	8	0	9	1	31.1	2.571428571	1	2.4	2.666666667	3.25	3	2.25	4.666666667	14	1	14	13	25	52	0.041383311	0.233282022	0.458616689	0.778481013	Breath_hold	1	1	15	63	64	27	57	51	76	68	20	62	45	28	63	31	50	50	35	68	32	70
AO063	Dep+Anx	51.74520548	1	8	0	9	1	31.1	2.571428571	1	2.4	2.666666667	3.25	3	2.25	4.666666667	14	1	14	13	25	52	0.019737141	0.428743143	0.519737141	0.574324324	Guessing	1	1	15	63	64	27	57	51	76	68	20	62	45	28	63	31	50	50	35	68	32	70
AO063	Dep+Anx	51.74520548	1	8	0	9	1	31.1	2.571428571	1	2.4	2.666666667	3.25	3	2.25	4.666666667	14	1	14	13	25	52	0.019183879	0.205149947	0.480816121	0.810810811	No_guessing	1	1	15	63	64	27	57	51	76	68	20	62	45	28	63	31	50	50	35	68	32	70
AO065	Dep+Anx	24.12328767	16	5	16	37	0	23.1	3.714285714	4.666666667	4.8	3	3.5	2	3.75	4.666666667	9	3	12	14	26	52	0.008924203	0.181794303	0.508924203	0.833333333	Breath_hold	0	1	14	29	77	96	28	3	80	78	14	92	95	8	77	76	26	9	30	75	26	69
AO065	Dep+Anx	24.12328767	16	5	16	37	0	23.1	3.714285714	4.666666667	4.8	3	3.5	2	3.75	4.666666667	9	3	12	14	26	52	0.062792992	0.177181932	0.562792992	0.835227273	Guessing	0	1	14	29	77	96	28	3	80	78	14	92	95	8	77	76	26	9	30	75	26	69
AO065	Dep+Anx	24.12328767	16	5	16	37	0	23.1	3.714285714	4.666666667	4.8	3	3.5	2	3.75	4.666666667	9	3	12	14	26	52	0.071524129	0.070216526	0.571524129	0.95505618	No_guessing	0	1	14	29	77	96	28	3	80	78	14	92	95	8	77	76	26	9	30	75	26	69
AO065	Dep+Anx	24.12328767	16	5	16	37	0	23.1	3.714285714	4.666666667	4.8	3	3.5	2	3.75	4.666666667	9	3	12	14	26	52	0.105806252	0.512959723	0.605806252	0.61038961	Tone	0	1	14	29	77	96	28	3	80	78	14	92	95	8	77	76	26	9	30	75	26	69
AO066	Dep	37.07945205	5	1	4	10	0	30.8	3.285714286	3.666666667	4.2	2	3.5	3.666666667	4.5	4.666666667	8	3	17	14	22	53	3.43E-05	0.056763496	0.49996574	0.975903614	No_guessing	0	0	7	85	73	74	50	11	78	73	3	86	87	4	72	63	50	42	6	67	50	31
AO066	Dep	37.07945205	5	1	4	10	0	30.8	3.285714286	3.666666667	4.2	2	3.5	3.666666667	4.5	4.666666667	8	3	17	14	22	53	0.068456291	0.499960257	0.431543709	0.571428571	Tone	0	0	7	85	73	74	50	11	78	73	3	86	87	4	72	63	50	42	6	67	50	31
AO066	Dep	37.07945205	5	1	4	10	0	30.8	3.285714286	3.666666667	4.2	2	3.5	3.666666667	4.5	4.666666667	8	3	17	14	22	53	0.03954832	0.505628911	0.46045168	0.541666667	Guessing	0	0	7	85	73	74	50	11	78	73	3	86	87	4	72	63	50	42	6	67	50	31
AO066	Dep	37.07945205	5	1	4	10	0	30.8	3.285714286	3.666666667	4.2	2	3.5	3.666666667	4.5	4.666666667	8	3	17	14	22	53	3.51E-05	0.070200025	0.499964939	0.961538462	Breath_hold	0	0	7	85	73	74	50	11	78	73	3	86	87	4	72	63	50	42	6	67	50	31
AO135	Substance+	35.57534247	1	3	2	6	7	29.1	3.142857143	1	1.6	3.333333333	2.5	2.333333333	2	3.666666667	0	0	19	21	30	70	0.000811686	0.497576959	0.499188314	0.516666667	Guessing	1	1	0	87	79	60	24	59	78	77	59	67	64	4	75	66	12	5	24	78	81	35
AO135	Substance+	35.57534247	1	3	2	6	7	29.1	3.142857143	1	1.6	3.333333333	2.5	2.333333333	2	3.666666667	0	0	19	21	30	70	0.080966103	0.499960231	0.419033897	0.584415584	Tone	1	1	0	87	79	60	24	59	78	77	59	67	64	4	75	66	12	5	24	78	81	35
AO135	Substance+	35.57534247	1	3	2	6	7	29.1	3.142857143	1	1.6	3.333333333	2.5	2.333333333	2	3.666666667	0	0	19	21	30	70	0.045068615	0.054514575	0.545068615	0.976744186	No_guessing	1	1	0	87	79	60	24	59	78	77	59	67	64	4	75	66	12	5	24	78	81	35
AO135	Substance+	35.57534247	1	3	2	6	7	29.1	3.142857143	1	1.6	3.333333333	2.5	2.333333333	2	3.666666667	0	0	19	21	30	70	0.020087682	0.153424087	0.479912318	0.863636364	Breath_hold	1	1	0	87	79	60	24	59	78	77	59	67	64	4	75	66	12	5	24	78	81	35
AO206	Substance+	22.67123288	2	3	13	18	9	24.6	2.714285714	1.666666667	4.2	2	3.5	2.666666667	1.25	3.333333333	5	0	12	19	32	63	0.022722753	0.627867294	0.477277247	0.634328358	Guessing	0	1	6	87	58	9	37	21	78	56	19	76	73	0	55	4	100	0	70	63	19	71
AO206	Substance+	22.67123288	2	3	13	18	9	24.6	2.714285714	1.666666667	4.2	2	3.5	2.666666667	1.25	3.333333333	5	0	12	19	32	63	0.343854925	0.511148674	0.156145075	0.863636364	Tone	0	1	6	87	58	9	37	21	78	56	19	76	73	0	55	4	100	0	70	63	19	71
AO206	Substance+	22.67123288	2	3	13	18	9	24.6	2.714285714	1.666666667	4.2	2	3.5	2.666666667	1.25	3.333333333	5	0	12	19	32	63	0.020250726	0.408170554	0.520250726	0.595890411	Breath_hold	0	1	6	87	58	9	37	21	78	56	19	76	73	0	55	4	100	0	70	63	19	71
AO206	Substance+	22.67123288	2	3	13	18	9	24.6	2.714285714	1.666666667	4.2	2	3.5	2.666666667	1.25	3.333333333	5	0	12	19	32	63	3.10E-05	0.046359982	0.499968958	1	No_guessing	0	1	6	87	58	9	37	21	78	56	19	76	73	0	55	4	100	0	70	63	19	71
AO218	Substance+	31.15890411	13	6	21	40	9	27.2	3.285714286	3	2.2	1	3.75	2.666666667	4	3.333333333	15	0	19	16	26	61	0.10574318	0.49996027	0.60574318	0.61038961	Tone	1	1	13	56	63	68	50	27	78	64	0	98	99	74	59	69	42	59	7	68	50	39
AO218	Substance+	31.15890411	13	6	21	40	9	27.2	3.285714286	3	2.2	1	3.75	2.666666667	4	3.333333333	15	0	19	16	26	61	0.027673404	0.393578706	0.527673404	0.611111111	Guessing	1	1	13	56	63	68	50	27	78	64	0	98	99	74	59	69	42	59	7	68	50	39
AO218	Substance+	31.15890411	13	6	21	40	9	27.2	3.285714286	3	2.2	1	3.75	2.666666667	4	3.333333333	15	0	19	16	26	61	0.004086526	0.504086526	0.504086526	0.528571429	No_guessing	1	1	13	56	63	68	50	27	78	64	0	98	99	74	59	69	42	59	7	68	50	39
AO218	Substance+	31.15890411	13	6	21	40	9	27.2	3.285714286	3	2.2	1	3.75	2.666666667	4	3.333333333	15	0	19	16	26	61	0.01917806	0.074563004	0.48082194	0.955696203	Breath_hold	1	1	13	56	63	68	50	27	78	64	0	98	99	74	59	69	42	59	7	68	50	39
AO238	Dep+Anx	25.48767123	8	9	24	41	0	33	1.857142857	1	3	2.333333333	3.5	1.333333333	1.25	3	14	0	16	12	21	49	0.343856032	0.488775023	0.156143968	0.863636364	Tone	0	0	4	104	68	61	42	62	77	69	8	76	99	2	70	98	0	2	29	74	95	28
AO238	Dep+Anx	25.48767123	8	9	24	41	0	33	1.857142857	1	3	2.333333333	3.5	1.333333333	1.25	3	14	0	16	12	21	49	0.045075825	0.622244808	0.454924175	0.626582278	Guessing	0	0	4	104	68	61	42	62	77	69	8	76	99	2	70	98	0	2	29	74	95	28
AO238	Dep+Anx	25.48767123	8	9	24	41	0	33	1.857142857	1	3	2.333333333	3.5	1.333333333	1.25	3	14	0	16	12	21	49	3.31E-05	0.0481593	0.499966917	0.987654321	No_guessing	0	0	4	104	68	61	42	62	77	69	8	76	99	2	70	98	0	2	29	74	95	28
AO238	Dep+Anx	25.48767123	8	9	24	41	0	33	1.857142857	1	3	2.333333333	3.5	1.333333333	1.25	3	14	0	16	12	21	49	0.02702926	0.183329455	0.47297074	0.831395349	Breath_hold	0	0	4	104	68	61	42	62	77	69	8	76	99	2	70	98	0	2	29	74	95	28
AO246	Eating+	31.45205479	6	2	14	22	0	21.1	1.714285714	1	2	1.666666667	2.25	1.666666667	1.75	2	2	4	19	13	28	60	0.337826328	0.499961756	0.837826328	0.857142857	Tone	0	1	3	57	64	100	0	3	78	68	17	76	91	5	64	91	43	9	0	69	100	0
AO246	Eating+	31.45205479	6	2	14	22	0	21.1	1.714285714	1	2	1.666666667	2.25	1.666666667	1.75	2	2	4	19	13	28	60	0.046604398	0.379382793	0.546604398	0.625	Guessing	0	1	3	57	64	100	0	3	78	68	17	76	91	5	64	91	43	9	0	69	100	0
AO246	Eating+	31.45205479	6	2	14	22	0	21.1	1.714285714	1	2	1.666666667	2.25	1.666666667	1.75	2	2	4	19	13	28	60	0.065203559	0.064886022	0.565203559	0.967105263	No_guessing	0	1	3	57	64	100	0	3	78	68	17	76	91	5	64	91	43	9	0	69	100	0
AO246	Eating+	31.45205479	6	2	14	22	0	21.1	1.714285714	1	2	1.666666667	2.25	1.666666667	1.75	2	2	4	19	13	28	60	3.16E-05	0.039171526	0.499968448	1	Breath_hold	0	1	3	57	64	100	0	3	78	68	17	76	91	5	64	91	43	9	0	69	100	0
AO247	Dep+Anx	21.0109589	2	0	14	16	1	23.5	0.571428571	1.666666667	4.2	2.666666667	4	4.333333333	1.25	0.666666667	9	4	14	22	23	59	0.039010327	0.367922027	0.539010327	0.638461538	Guessing	0	1	14	47	56	87	27	1	78	55	55	36	77	1	57	97	92	3	10	59	81	43
AO247	Dep+Anx	21.0109589	2	0	14	16	1	23.5	0.571428571	1.666666667	4.2	2.666666667	4	4.333333333	1.25	0.666666667	9	4	14	22	23	59	3.62E-05	0.103550585	0.499963817	0.926470588	Breath_hold	0	1	14	47	56	87	27	1	78	55	55	36	77	1	57	97	92	3	10	59	81	43
AO247	Dep+Anx	21.0109589	2	0	14	16	1	23.5	0.571428571	1.666666667	4.2	2.666666667	4	4.333333333	1.25	0.666666667	9	4	14	22	23	59	0.029395595	0.050681367	0.529395595	0.992424242	No_guessing	0	1	14	47	56	87	27	1	78	55	55	36	77	1	57	97	92	3	10	59	81	43
AO247	Dep+Anx	21.0109589	2	0	14	16	1	23.5	0.571428571	1.666666667	4.2	2.666666667	4	4.333333333	1.25	0.666666667	9	4	14	22	23	59	0.143021709	0.499960353	0.356978291	0.649350649	Tone	0	1	14	47	56	87	27	1	78	55	55	36	77	1	57	97	92	3	10	59	81	43
AO248	Dep+Anx	46.29315068	9	5	12	26	0	22	3	3.333333333	4	1.333333333	3	1.333333333	3.25	3	9	3	16	20	31	67	0.048612592	0.235913635	0.548612592	0.775	Breath_hold	0	1	12	66	76	2	65	25	77	75	0	100	99	5	74	85	17	1	36	67	27	66
AO248	Dep+Anx	46.29315068	9	5	12	26	0	22	3	3.333333333	4	1.333333333	3	1.333333333	3.25	3	9	3	16	20	31	67	0.001863675	0.499059225	0.501863675	0.512987013	Tone	0	1	12	66	76	2	65	25	77	75	0	100	99	5	74	85	17	1	36	67	27	66
AO248	Dep+Anx	46.29315068	9	5	12	26	0	22	3	3.333333333	4	1.333333333	3	1.333333333	3.25	3	9	3	16	20	31	67	0.063902376	0.059105529	0.436097624	0.970588235	No_guessing	0	1	12	66	76	2	65	25	77	75	0	100	99	5	74	85	17	1	36	67	27	66
AO248	Dep+Anx	46.29315068	9	5	12	26	0	22	3	3.333333333	4	1.333333333	3	1.333333333	3.25	3	9	3	16	20	31	67	0.011642879	0.383596937	0.511642879	0.620689655	Guessing	0	1	12	66	76	2	65	25	77	75	0	100	99	5	74	85	17	1	36	67	27	66
AO311	Eating+	26.30684932	23	9	14	46	4	21.8	4	2.666666667	4.2	0.333333333	4.25	4	4	4	8	5	10	13	29	52	0.031518894	0.639053536	0.468481106	0.646153846	Guessing	0	1	3	84	58	95	26	3	78	58	22	80	93	53	59	78	50	23	57	57	15	93
AO311	Eating+	26.30684932	23	9	14	46	4	21.8	4	2.666666667	4.2	0.333333333	4.25	4	4	4	8	5	10	13	29	52	0.065181087	0.427826433	0.434818913	0.574626866	Breath_hold	0	1	3	84	58	95	26	3	78	58	22	80	93	53	59	78	50	23	57	57	15	93
AO311	Eating+	26.30684932	23	9	14	46	4	21.8	4	2.666666667	4.2	0.333333333	4.25	4	4	4	8	5	10	13	29	52	0.110624171	0.396105443	0.610624171	0.611940299	No_guessing	0	1	3	84	58	95	26	3	78	58	22	80	93	53	59	78	50	23	57	57	15	93
AO311	Eating+	26.30684932	23	9	14	46	4	21.8	4	2.666666667	4.2	0.333333333	4.25	4	4	4	8	5	10	13	29	52	0.247631296	0.508040342	0.252368704	0.75974026	Tone	0	1	3	84	58	95	26	3	78	58	22	80	93	53	59	78	50	23	57	57	15	93
AO340	Substance+	33.94520548	0	0	3	3	6	33.8	2.714285714	1	3.2	1.333333333	4	4	3	3.666666667	0	0	10	10	27	47	0.020967928	0.058002343	0.520967928	0.971910112	No_guessing	0	0	0	79	73	50	17	32	78	71	41	50	67	5	77	75	5	7	44	75	42	40
AO340	Substance+	33.94520548	0	0	3	3	6	33.8	2.714285714	1	3.2	1.333333333	4	4	3	3.666666667	0	0	10	10	27	47	0.005809499	0.431944583	0.494190501	0.570588235	Guessing	0	0	0	79	73	50	17	32	78	71	41	50	67	5	77	75	5	7	44	75	42	40
AO340	Substance+	33.94520548	0	0	3	3	6	33.8	2.714285714	1	3.2	1.333333333	4	4	3	3.666666667	0	0	10	10	27	47	0.01416466	0.265591516	0.48583534	0.744186047	Breath_hold	0	0	0	79	73	50	17	32	78	71	41	50	67	5	77	75	5	7	44	75	42	40
AO340	Substance+	33.94520548	0	0	3	3	6	33.8	2.714285714	1	3.2	1.333333333	4	4	3	3.666666667	0	0	10	10	27	47	0.074758777	0.506321549	0.425241223	0.577922078	Tone	0	0	0	79	73	50	17	32	78	71	41	50	67	5	77	75	5	7	44	75	42	40
AO343	Substance+	29.97808219	0	1	4	5	8	21.4	3.142857143	2	2.8	1.666666667	3.5	2	2.75	2.666666667	4	0	14	13	29	56	3.96E-05	0.366080214	0.499960387	0.64	Guessing	0	0	0	54	64	50	22	22	78	66	12	69	77	51	71	50	29	33	1	77	50	43
AO343	Substance+	29.97808219	0	1	4	5	8	21.4	3.142857143	2	2.8	1.666666667	3.5	2	2.75	2.666666667	4	0	14	13	29	56	0.042869848	0.499960827	0.542869848	0.545454545	Tone	0	0	0	54	64	50	22	22	78	66	12	69	77	51	71	50	29	33	1	77	50	43
AO343	Substance+	29.97808219	0	1	4	5	8	21.4	3.142857143	2	2.8	1.666666667	3.5	2	2.75	2.666666667	4	0	14	13	29	56	0.033425176	0.317990555	0.533425176	0.68902439	No_guessing	0	0	0	54	64	50	22	22	78	66	12	69	77	51	71	50	29	33	1	77	50	43
AO343	Substance+	29.97808219	0	1	4	5	8	21.4	3.142857143	2	2.8	1.666666667	3.5	2	2.75	2.666666667	4	0	14	13	29	56	0.027635915	0.040168561	0.527635915	0.994382022	Breath_hold	0	0	0	54	64	50	22	22	78	66	12	69	77	51	71	50	29	33	1	77	50	43
AO377	Dep	52.99178082	8	11	5	24	0	34.8	3.571428571	4	4.6	0.666666667	2.25	4	4.25	5	10	0	15	18	22	55	0.384472224	0.499962815	0.884472224	0.909090909	Tone	0	1	14	94	78	1	99	1	78	79	50	100	98	55	75	100	31	10	26	73	98	13
AO377	Dep	52.99178082	8	11	5	24	0	34.8	3.571428571	4	4.6	0.666666667	2.25	4	4.25	5	10	0	15	18	22	55	0.000811686	0.502411042	0.499188314	0.516666667	Guessing	0	1	14	94	78	1	99	1	78	79	50	100	98	55	75	100	31	10	26	73	98	13
AO377	Dep	52.99178082	8	11	5	24	0	34.8	3.571428571	4	4.6	0.666666667	2.25	4	4.25	5	10	0	15	18	22	55	0.057960205	0.167273744	0.557960205	0.847058824	Breath_hold	0	1	14	94	78	1	99	1	78	79	50	100	98	55	75	100	31	10	26	73	98	13
AO377	Dep	52.99178082	8	11	5	24	0	34.8	3.571428571	4	4.6	0.666666667	2.25	4	4.25	5	10	0	15	18	22	55	0.031466443	0.322450248	0.468533557	0.683908046	No_guessing	0	1	14	94	78	1	99	1	78	79	50	100	98	55	75	100	31	10	26	73	98	13
AO427	Dep+Anx	26.85753425	5	8	13	26	2	34.2	3	2.666666667	4.4	1	4	2.666666667	2.25	2	12	0	19	24	29	72	0.12214675	0.228186012	0.37785325	0.777777778	No_guessing	1	0	21	49	57	56	47	15	76	59	30	68	80	28	55	83	11	14	62	70	13	55
AO427	Dep+Anx	26.85753425	5	8	13	26	2	34.2	3	2.666666667	4.4	1	4	2.666666667	2.25	2	12	0	19	24	29	72	0.002810395	0.498124407	0.497189605	0.519480519	Tone	1	0	21	49	57	56	47	15	76	59	30	68	80	28	55	83	11	14	62	70	13	55
AO427	Dep+Anx	26.85753425	5	8	13	26	2	34.2	3	2.666666667	4.4	1	4	2.666666667	2.25	2	12	0	19	24	29	72	0.022452793	0.366850497	0.522452793	0.639705882	Guessing	1	0	21	49	57	56	47	15	76	59	30	68	80	28	55	83	11	14	62	70	13	55
AO427	Dep+Anx	26.85753425	5	8	13	26	2	34.2	3	2.666666667	4.4	1	4	2.666666667	2.25	2	12	0	19	24	29	72	0.200277025	0.368963097	0.299722975	0.697530864	Breath_hold	1	0	21	49	57	56	47	15	76	59	30	68	80	28	55	83	11	14	62	70	13	55
AO440	Dep+Anx	20.57534247	2	4	12	18	1	29.5	3	2.666666667	5	1	4.5	2.333333333	3	3.666666667	12	3	20	14	24	58	0.008995861	0.218599979	0.491004139	0.796052632	Guessing	0	1	18	32	67	51	50	50	78	69	56	86	64	61	72	43	50	34	42	70	83	90
AO440	Dep+Anx	20.57534247	2	4	12	18	1	29.5	3	2.666666667	5	1	4.5	2.333333333	3	3.666666667	12	3	20	14	24	58	0.014776499	0.269532946	0.514776499	0.740740741	Breath_hold	0	1	18	32	67	51	50	50	78	69	56	86	64	61	72	43	50	34	42	70	83	90
AO440	Dep+Anx	20.57534247	2	4	12	18	1	29.5	3	2.666666667	5	1	4.5	2.333333333	3	3.666666667	12	3	20	14	24	58	0.05555463	0.371171088	0.55555463	0.63253012	No_guessing	0	1	18	32	67	51	50	50	78	69	56	86	64	61	72	43	50	34	42	70	83	90
AO440	Dep+Anx	20.57534247	2	4	12	18	1	29.5	3	2.666666667	5	1	4.5	2.333333333	3	3.666666667	12	3	20	14	24	58	0.002798479	0.499994044	0.502798479	0.519480519	Tone	0	1	18	32	67	51	50	50	78	69	56	86	64	61	72	43	50	34	42	70	83	90
AO480	Dep+Anx	21.5369863	0	12	22	34	0	21.3	4.428571429	0.666666667	3.4	0	4.25	2.666666667	2.5	2.333333333	8	0	16	8	25	49	0.027889922	0.548411775	0.472110078	0.550724638	Guessing	0	0	12	76	59	63	53	50	78	61	39	60	82	43	59	60	58	84	53	60	31	93
AO480	Dep+Anx	21.5369863	0	12	22	34	0	21.3	4.428571429	0.666666667	3.4	0	4.25	2.666666667	2.5	2.333333333	8	0	16	8	25	49	0.221807681	0.35452049	0.278192319	0.718309859	Breath_hold	0	0	12	76	59	63	53	50	78	61	39	60	82	43	59	60	58	84	53	60	31	93
AO480	Dep+Anx	21.5369863	0	12	22	34	0	21.3	4.428571429	0.666666667	3.4	0	4.25	2.666666667	2.5	2.333333333	8	0	16	8	25	49	0.02357486	0.320573821	0.47642514	0.688405797	No_guessing	0	0	12	76	59	63	53	50	78	61	39	60	82	43	59	60	58	84	53	60	31	93
AO480	Dep+Anx	21.5369863	0	12	22	34	0	21.3	4.428571429	0.666666667	3.4	0	4.25	2.666666667	2.5	2.333333333	8	0	16	8	25	49	0.001875586	0.500928862	0.498124414	0.512987013	Tone	0	0	12	76	59	63	53	50	78	61	39	60	82	43	59	60	58	84	53	60	31	93
AO494	Dep	21.64931507	0	0	16	16	2	35	1.571428571	0	2.4	1	2	2.666666667	1	2.333333333	10	0	19	22	21	62	0.099623782	0.506428256	0.400376218	0.603896104	Tone	0	1	12	121	62	71	50	52	78	62	24	78	78	12	62	93	17	5	14	70	64	41
AO494	Dep	21.64931507	0	0	16	16	2	35	1.571428571	0	2.4	1	2	2.666666667	1	2.333333333	10	0	19	22	21	62	0.061774708	0.108494192	0.561774708	0.916666667	No_guessing	0	1	12	121	62	71	50	52	78	62	24	78	78	12	62	93	17	5	14	70	64	41
AO494	Dep	21.64931507	0	0	16	16	2	35	1.571428571	0	2.4	1	2	2.666666667	1	2.333333333	10	0	19	22	21	62	0.032571955	0.819519879	0.467428045	0.838028169	Guessing	0	1	12	121	62	71	50	52	78	62	24	78	78	12	62	93	17	5	14	70	64	41
AO494	Dep	21.64931507	0	0	16	16	2	35	1.571428571	0	2.4	1	2	2.666666667	1	2.333333333	10	0	19	22	21	62	3.73E-05	0.106808384	0.499962734	0.916666667	Breath_hold	0	1	12	121	62	71	50	52	78	62	24	78	78	12	62	93	17	5	14	70	64	41
AO525	Dep	45.58082192	6	13	14	33	0	27	2.714285714	2.666666667	3.6	1.333333333	3.75	2.333333333	3	4.666666667	9	0	10	13	21	44	0.074501	0.458816335	0.425499	0.577464789	Guessing	0	1	13	65	62	100	14	1	78	65	7	97	100	1	61	99	96	0	0	63	96	99
AO525	Dep	45.58082192	6	13	14	33	0	27	2.714285714	2.666666667	3.6	1.333333333	3.75	2.333333333	3	4.666666667	9	0	10	13	21	44	0.028944831	0.047902833	0.528944831	0.992957746	No_guessing	0	1	13	65	62	100	14	1	78	65	7	97	100	1	61	99	96	0	0	63	96	99
AO525	Dep	45.58082192	6	13	14	33	0	27	2.714285714	2.666666667	3.6	1.333333333	3.75	2.333333333	3	4.666666667	9	0	10	13	21	44	3.13E-05	0.042429416	0.499968683	1	Breath_hold	0	1	13	65	62	100	14	1	78	65	7	97	100	1	61	99	96	0	0	63	96	99
AO525	Dep	45.58082192	6	13	14	33	0	27	2.714285714	2.666666667	3.6	1.333333333	3.75	2.333333333	3	4.666666667	9	0	10	13	21	44	0.142948914	0.499960352	0.642948914	0.649350649	Tone	0	1	13	65	62	100	14	1	78	65	7	97	100	1	61	99	96	0	0	63	96	99
AO549	Substance+	27.93972603	0	2	6	8	9	27.3	3.285714286	3.666666667	4.6	1	4.25	3	4	4.666666667	1	0	18	19	32	69	0.089279287	0.178843347	0.589279287	0.838983051	Breath_hold	1	0	1	81	51	51	31	49	77	48	52	51	71	32	47	60	40	42	19	49	60	46
AO549	Substance+	27.93972603	0	2	6	8	9	27.3	3.285714286	3.666666667	4.6	1	4.25	3	4	4.666666667	1	0	18	19	32	69	0.04015191	0.308595843	0.45984809	0.703703704	No_guessing	1	0	1	81	51	51	31	49	77	48	52	51	71	32	47	60	40	42	19	49	60	46
AO549	Substance+	27.93972603	0	2	6	8	9	27.3	3.285714286	3.666666667	4.6	1	4.25	3	4	4.666666667	1	0	18	19	32	69	0.055338103	0.680008981	0.444661897	0.689655172	Guessing	1	0	1	81	51	51	31	49	77	48	52	51	71	32	47	60	40	42	19	49	60	46
AO549	Substance+	27.93972603	0	2	6	8	9	27.3	3.285714286	3.666666667	4.6	1	4.25	3	4	4.666666667	1	0	18	19	32	69	0.062250725	0.493647817	0.437749275	0.564935065	Tone	1	0	1	81	51	51	31	49	77	48	52	51	71	32	47	60	40	42	19	49	60	46
AO565	Dep+Anx	31.16986301	19	3	14	36	2	31.1	2.142857143	4	4.6	2	4	1.333333333	2.25	1.666666667	13	2	15	26	25	66	0.065791441	0.08593887	0.565791441	0.93902439	No_guessing	0	1	13	53	72	56	7	5	78	74	68	40	73	10	71	79	3	2	32	78	47	22
AO565	Dep+Anx	31.16986301	19	3	14	36	2	31.1	2.142857143	4	4.6	2	4	1.333333333	2.25	1.666666667	13	2	15	26	25	66	0.137375613	0.311246205	0.362624387	0.68452381	Guessing	0	1	13	53	72	56	7	5	78	74	68	40	73	10	71	79	3	2	32	78	47	22
AO565	Dep+Anx	31.16986301	19	3	14	36	2	31.1	2.142857143	4	4.6	2	4	1.333333333	2.25	1.666666667	13	2	15	26	25	66	0.050387812	0.189878404	0.449612188	0.822222222	Breath_hold	0	1	13	53	72	56	7	5	78	74	68	40	73	10	71	79	3	2	32	78	47	22
AO565	Dep+Anx	31.16986301	19	3	14	36	2	31.1	2.142857143	4	4.6	2	4	1.333333333	2.25	1.666666667	13	2	15	26	25	66	0.372992023	0.499962487	0.127007977	0.896103896	Tone	0	1	13	53	72	56	7	5	78	74	68	40	73	10	71	79	3	2	32	78	47	22
AO580	Dep+Anx	46.68767123	1	0	5	6	1	22.3	4	4	3.6	2	4.25	3.333333333	3	5	12	0	5	11	26	42	0.056025588	0.499960245	0.443974412	0.558441558	Tone	0	0	1	121	69	10	49	25	78	74	14	54	67	0	71	0	50	1	0	71	56	77
AO580	Dep+Anx	46.68767123	1	0	5	6	1	22.3	4	4	3.6	2	4.25	3.333333333	3	5	12	0	5	11	26	42	3.16E-05	0.038087933	0.499968369	1	Breath_hold	0	0	1	121	69	10	49	25	78	74	14	54	67	0	71	0	50	1	0	71	56	77
AO580	Dep+Anx	46.68767123	1	0	5	6	1	22.3	4	4	3.6	2	4.25	3.333333333	3	5	12	0	5	11	26	42	3.16E-05	0.038441663	0.499968395	1	No_guessing	0	0	1	121	69	10	49	25	78	74	14	54	67	0	71	0	50	1	0	71	56	77
AO580	Dep+Anx	46.68767123	1	0	5	6	1	22.3	4	4	3.6	2	4.25	3.333333333	3	5	12	0	5	11	26	42	0.028320591	0.707379181	0.471679409	0.716049383	Guessing	0	0	1	121	69	10	49	25	78	74	14	54	67	0	71	0	50	1	0	71	56	77
AO593	HC	26.69315068	0	0	0	0	0	35.9	4	5	3.2	4	2	4.333333333	4.75	5	0	0	10	7	22	39	0.008443962	0.75371074	0.491556038	0.766666667	Guessing	0	0	0	183	65	0	53	54	78	63	1	55	49	13	63	0	44	37	6	62	0	53
AO593	HC	26.69315068	0	0	0	0	0	35.9	4	5	3.2	4	2	4.333333333	4.75	5	0	0	10	7	22	39	3.82E-05	0.168191838	0.499961793	0.851351351	No_guessing	0	0	0	183	65	0	53	54	78	63	1	55	49	13	63	0	44	37	6	62	0	53
AO593	HC	26.69315068	0	0	0	0	0	35.9	4	5	3.2	4	2	4.333333333	4.75	5	0	0	10	7	22	39	0.173959078	0.50698169	0.326040922	0.681818182	Tone	0	0	0	183	65	0	53	54	78	63	1	55	49	13	63	0	44	37	6	62	0	53
AO593	HC	26.69315068	0	0	0	0	0	35.9	4	5	3.2	4	2	4.333333333	4.75	5	0	0	10	7	22	39	3.31E-05	0.048639017	0.499966938	0.9875	Breath_hold	0	0	0	183	65	0	53	54	78	63	1	55	49	13	63	0	44	37	6	62	0	53
AO610	HC	33.10136986	0	0	1	1	0	28.3	2.571428571	0	1.2	2	1.5	4	3.25	2	1	0	19	17	30	66	0.01772364	0.094714561	0.48227636	0.935714286	No_guessing	1	0	1	86	56	76	18	24	77	58	0	82	100	9	60	93	31	8	0	62	66	68
AO610	HC	33.10136986	0	0	1	1	0	28.3	2.571428571	0	1.2	2	1.5	4	3.25	2	1	0	19	17	30	66	0.289997697	0.499961147	0.789997697	0.805194805	Tone	1	0	1	86	56	76	18	24	77	58	0	82	100	9	60	93	31	8	0	62	66	68
AO610	HC	33.10136986	0	0	1	1	0	28.3	2.571428571	0	1.2	2	1.5	4	3.25	2	1	0	19	17	30	66	3.13E-05	0.042879866	0.499968715	1	Breath_hold	1	0	1	86	56	76	18	24	77	58	0	82	100	9	60	93	31	8	0	62	66	68
AO610	HC	33.10136986	0	0	1	1	0	28.3	2.571428571	0	1.2	2	1.5	4	3.25	2	1	0	19	17	30	66	0.007847338	0.631345637	0.492152662	0.638461538	Guessing	1	0	1	86	56	76	18	24	77	58	0	82	100	9	60	93	31	8	0	62	66	68
AO615	Dep+Anx	46.83561644	4	6	16	26	1	31.9	2.857142857	1	4.4	2.333333333	2.25	3.666666667	1.5	2.333333333	14	1	19	28	27	74	0.038525093	0.311895771	0.461474907	0.692307692	No_guessing	0	1	22	97	98	80	21	23	78	98	0	98	98	72	100	27	78	77	24	101	61	31
AO615	Dep+Anx	46.83561644	4	6	16	26	1	31.9	2.857142857	1	4.4	2.333333333	2.25	3.666666667	1.5	2.333333333	14	1	19	28	27	74	0.109207762	0.423974826	0.390792238	0.609649123	Guessing	0	1	22	97	98	80	21	23	78	98	0	98	98	72	100	27	78	77	24	101	61	31
AO615	Dep+Anx	46.83561644	4	6	16	26	1	31.9	2.857142857	1	4.4	2.333333333	2.25	3.666666667	1.5	2.333333333	14	1	19	28	27	74	0.076203337	0.113550119	0.423796663	0.898305085	Breath_hold	0	1	22	97	98	80	21	23	78	98	0	98	98	72	100	27	78	77	24	101	61	31
AO615	Dep+Anx	46.83561644	4	6	16	26	1	31.9	2.857142857	1	4.4	2.333333333	2.25	3.666666667	1.5	2.333333333	14	1	19	28	27	74	0.459664099	0.499968531	0.959664099	1	Tone	0	1	22	97	98	80	21	23	78	98	0	98	98	72	100	27	78	77	24	101	61	31
AO631	Anx	35.65479452	2	14	12	28	0	23	2.285714286	1.333333333	3.6	1	3.25	2	2	2.333333333	10	1	12	14	27	53	0.084045404	0.173481006	0.415954596	0.84	No_guessing	0	0	7	50	66	63	23	45	79	67	44	50	69	25	63	72	37	48	19	62	62	33
AO631	Anx	35.65479452	2	14	12	28	0	23	2.285714286	1.333333333	3.6	1	3.25	2	2	2.333333333	10	1	12	14	27	53	0.036117186	0.15279124	0.536117186	0.868055556	Breath_hold	0	0	7	50	66	63	23	45	79	67	44	50	69	25	63	72	37	48	19	62	62	33
AO631	Anx	35.65479452	2	14	12	28	0	23	2.285714286	1.333333333	3.6	1	3.25	2	2	2.333333333	10	1	12	14	27	53	0.028066024	0.335990544	0.471933976	0.671052632	Guessing	0	0	7	50	66	63	23	45	79	67	44	50	69	25	63	72	37	48	19	62	62	33
AO631	Anx	35.65479452	2	14	12	28	0	23	2.285714286	1.333333333	3.6	1	3.25	2	2	2.333333333	10	1	12	14	27	53	5.96E-06	0.500928861	0.499994044	0.506493506	Tone	0	0	7	50	66	63	23	45	79	67	44	50	69	25	63	72	37	48	19	62	62	33
AO667	Anx	40.6	5	2	12	19	0	28.6	3.857142857	3.333333333	3.2	2	3.25	3	3.5	4.666666667	9	0	18	19	25	62	0.010176608	0.18665768	0.510176608	0.831081081	Breath_hold	1	1	9	61	82	59	43	24	78	79	33	83	63	32	83	78	30	21	25	62	40	42
AO667	Anx	40.6	5	2	12	19	0	28.6	3.857142857	3.333333333	3.2	2	3.25	3	3.5	4.666666667	9	0	18	19	25	62	0.155325012	0.499960387	0.655325012	0.662337662	Tone	1	1	9	61	82	59	43	24	78	79	33	83	63	32	83	78	30	21	25	62	40	42
AO667	Anx	40.6	5	2	12	19	0	28.6	3.857142857	3.333333333	3.2	2	3.25	3	3.5	4.666666667	9	0	18	19	25	62	0.051438438	0.322262465	0.551438438	0.682291667	Guessing	1	1	9	61	82	59	43	24	78	79	33	83	63	32	83	78	30	21	25	62	40	42
AO667	Anx	40.6	5	2	12	19	0	28.6	3.857142857	3.333333333	3.2	2	3.25	3	3.5	4.666666667	9	0	18	19	25	62	0.099850783	0.173354363	0.599850783	0.833333333	No_guessing	1	1	9	61	82	59	43	24	78	79	33	83	63	32	83	78	30	21	25	62	40	42
AO668	Substance+	21.72876712	4	2	12	18	8	25.8	0.857142857	0	0.4	0.666666667	3.25	1.666666667	1.25	1.666666667	8	1	18	22	26	66	0.099623782	0.506428256	0.400376218	0.603896104	Tone	1	0	7	40	55	72	17	14	79	55	50	57	68	3	54	75	9	9	27	NA	32	50
AO668	Substance+	21.72876712	4	2	12	18	8	25.8	0.857142857	0	0.4	0.666666667	3.25	1.666666667	1.25	1.666666667	8	1	18	22	26	66	0.033302492	0.31721836	0.533302492	0.692307692	Guessing	1	0	7	40	55	72	17	14	79	55	50	57	68	3	54	75	9	9	27	NA	32	50
AO668	Substance+	21.72876712	4	2	12	18	8	25.8	0.857142857	0	0.4	0.666666667	3.25	1.666666667	1.25	1.666666667	8	1	18	22	26	66	0.025486865	0.06389676	0.525486865	0.9765625	No_guessing	1	0	7	40	55	72	17	14	79	55	50	57	68	3	54	75	9	9	27	NA	32	50
AO679	Dep+Anx	23.72054795	11	2	18	31	1	24.4	3.714285714	0.333333333	5	2.333333333	3.75	3.666666667	2.75	3.666666667	10	0	19	21	30	70	0.186227169	0.492806151	0.686227169	0.694805195	Tone	0	0	13	86	76	79	39	14	77	72	26	91	100	0	70	100	100	2	3	54	100	1
AO679	Dep+Anx	23.72054795	11	2	18	31	1	24.4	3.714285714	0.333333333	5	2.333333333	3.75	3.666666667	2.75	3.666666667	10	0	19	21	30	70	3.27E-05	0.057346299	0.499967324	0.984615385	Breath_hold	0	0	13	86	76	79	39	14	77	72	26	91	100	0	70	100	100	2	3	54	100	1
AO679	Dep+Anx	23.72054795	11	2	18	31	1	24.4	3.714285714	0.333333333	5	2.333333333	3.75	3.666666667	2.75	3.666666667	10	0	19	21	30	70	3.16E-05	0.038802779	0.499968421	1	No_guessing	0	0	13	86	76	79	39	14	77	72	26	91	100	0	70	100	100	2	3	54	100	1
AO679	Dep+Anx	23.72054795	11	2	18	31	1	24.4	3.714285714	0.333333333	5	2.333333333	3.75	3.666666667	2.75	3.666666667	10	0	19	21	30	70	0.051248206	0.465675583	0.448751794	0.552941176	Guessing	0	0	13	86	76	79	39	14	77	72	26	91	100	0	70	100	100	2	3	54	100	1
AO918	Substance+	34.76986301	5	2	13	20	10	25.5	3	3	3	2.666666667	2.75	2	2.75	3	10	2	18	18	25	61	0.143109753	0.513446621	0.356890247	0.649350649	Tone	0	1	12	86	72	57	22	13	80	73	5	69	70	8	71	50	13	11	15	68	16	50
AO918	Substance+	34.76986301	5	2	13	20	10	25.5	3	3	3	2.666666667	2.75	2	2.75	3	10	2	18	18	25	61	0.035996074	0.076157178	0.535996074	0.951807229	No_guessing	0	1	12	86	72	57	22	13	80	73	5	69	70	8	71	50	13	11	15	68	16	50
AO918	Substance+	34.76986301	5	2	13	20	10	25.5	3	3	3	2.666666667	2.75	2	2.75	3	10	2	18	18	25	61	0.005216501	0.502605336	0.505216501	0.536144578	Guessing	0	1	12	86	72	57	22	13	80	73	5	69	70	8	71	50	13	11	15	68	16	50
AO918	Substance+	34.76986301	5	2	13	20	10	25.5	3	3	3	2.666666667	2.75	2	2.75	3	10	2	18	18	25	61	0.040157513	0.114930111	0.540157513	0.907407407	Breath_hold	0	1	12	86	72	57	22	13	80	73	5	69	70	8	71	50	13	11	15	68	16	50
AO931	Substance+	30.69041096	0	0	6	6	9	24.8	3.285714286	3.333333333	4.6	2.333333333	4.25	3.666666667	4.5	4.333333333	1	0	9	7	24	40	0.064043855	0.059692394	0.435956145	0.970238095	Breath_hold	1	0	0	74	69	51	38	84	77	69	7	78	95	30	73	91	42	55	5	74	48	18
AO931	Substance+	30.69041096	0	0	6	6	9	24.8	3.285714286	3.333333333	4.6	2.333333333	4.25	3.666666667	4.5	4.333333333	1	0	9	7	24	40	0.325958036	0.499961574	0.825958036	0.844155844	Tone	1	0	0	74	69	51	38	84	77	69	7	78	95	30	73	91	42	55	5	74	48	18
AO931	Substance+	30.69041096	0	0	6	6	9	24.8	3.285714286	3.333333333	4.6	2.333333333	4.25	3.666666667	4.5	4.333333333	1	0	9	7	24	40	0.047785073	0.45811575	0.452214927	0.549382716	Guessing	1	0	0	74	69	51	38	84	77	69	7	78	95	30	73	91	42	55	5	74	48	18
AO931	Substance+	30.69041096	0	0	6	6	9	24.8	3.285714286	3.333333333	4.6	2.333333333	4.25	3.666666667	4.5	4.333333333	1	0	9	7	24	40	0.089355387	0.187853115	0.589355387	0.821428571	No_guessing	1	0	0	74	69	51	38	84	77	69	7	78	95	30	73	91	42	55	5	74	48	18
AO973	Substance+	30.58082192	10	7	15	32	10	27	3.142857143	3	4.2	1	2.75	3.666666667	3	3	9	0	13	19	28	60	0.028368098	0.632864484	0.528368098	0.638888889	Guessing	1	1	5	73	62	68	22	40	78	63	34	60	59	31	62	67	33	50	44	66	70	60
AO973	Substance+	30.58082192	10	7	15	32	10	27	3.142857143	3	4.2	1	2.75	3.666666667	3	3	9	0	13	19	28	60	3.90E-05	0.25276849	0.499961017	0.76056338	No_guessing	1	1	5	73	62	68	22	40	78	63	34	60	59	31	62	67	33	50	44	66	70	60
AO973	Substance+	30.58082192	10	7	15	32	10	27	3.142857143	3	4.2	1	2.75	3.666666667	3	3	9	0	13	19	28	60	0.031135818	0.273478968	0.531135818	0.736842105	Breath_hold	1	1	5	73	62	68	22	40	78	63	34	60	59	31	62	67	33	50	44	66	70	60
AO973	Substance+	30.58082192	10	7	15	32	10	27	3.142857143	3	4.2	1	2.75	3.666666667	3	3	9	0	13	19	28	60	0.161534686	0.506860602	0.661534686	0.668831169	Tone	1	1	5	73	62	68	22	40	78	63	34	60	59	31	62	67	33	50	44	66	70	60
AP025	HC	21.16438356	0	0	3	3	0	20.6	4	2	3.2	2.666666667	3	2.666666667	4	2.666666667	0	1	12	8	24	44	0.027454067	0.039136341	0.527454067	0.994565217	No_guessing	1	0	0	73	73	69	29	23	78	72	21	77	100	1	78	0	97	0	50	82	0	71
AP025	HC	21.16438356	0	0	3	3	0	20.6	4	2	3.2	2.666666667	3	2.666666667	4	2.666666667	0	1	12	8	24	44	0.10574318	0.49996027	0.60574318	0.61038961	Tone	1	0	0	73	73	69	29	23	78	72	21	77	100	1	78	0	97	0	50	82	0	71
AP025	HC	21.16438356	0	0	3	3	0	20.6	4	2	3.2	2.666666667	3	2.666666667	4	2.666666667	0	1	12	8	24	44	0.063558989	0.268907951	0.563558989	0.736842105	Breath_hold	1	0	0	73	73	69	29	23	78	72	21	77	100	1	78	0	97	0	50	82	0	71
AP025	HC	21.16438356	0	0	3	3	0	20.6	4	2	3.2	2.666666667	3	2.666666667	4	2.666666667	0	1	12	8	24	44	0.028886873	0.43174424	0.471113127	0.570588235	Guessing	1	0	0	73	73	69	29	23	78	72	21	77	100	1	78	0	97	0	50	82	0	71
AP173	Substance+	43.32328767	0	0	8	8	10	29.6	1.714285714	0.333333333	2.4	2.333333333	2.25	3	2.25	2	9	0	16	16	24	56	0.013986873	0.14109155	0.513986873	0.884615385	Breath_hold	1	1	13	57	56	0	50	0	79	59	1	98	97	36	59	76	20	9	15	56	20	38
AP173	Substance+	43.32328767	0	0	8	8	10	29.6	1.714285714	0.333333333	2.4	2.333333333	2.25	3	2.25	2	9	0	16	16	24	56	0.296133448	0.50923145	0.203866552	0.811688312	Tone	1	1	13	57	56	0	50	0	79	59	1	98	97	36	59	76	20	9	15	56	20	38
AP173	Substance+	43.32328767	0	0	8	8	10	29.6	1.714285714	0.333333333	2.4	2.333333333	2.25	3	2.25	2	9	0	16	16	24	56	0.125807573	0.438027678	0.625807573	0.630769231	Guessing	1	1	13	57	56	0	50	0	79	59	1	98	97	36	59	76	20	9	15	56	20	38
AP173	Substance+	43.32328767	0	0	8	8	10	29.6	1.714285714	0.333333333	2.4	2.333333333	2.25	3	2.25	2	9	0	16	16	24	56	0.085240796	0.264627298	0.585240796	0.742857143	No_guessing	1	1	13	57	56	0	50	0	79	59	1	98	97	36	59	76	20	9	15	56	20	38
AP174	Substance+	28.12328767	0	2	15	17	10	26.8	3.142857143	3	4.2	0	3.75	3	2.75	2.666666667	11	0	20	24	28	72	0.035537809	0.283042827	0.535537809	0.725609756	Breath_hold	0	0	1	25	67	32	44	46	81	71	40	57	70	30	69	51	61	47	45	70	66	60
AP174	Substance+	28.12328767	0	2	15	17	10	26.8	3.142857143	3	4.2	0	3.75	3	2.75	2.666666667	11	0	20	24	28	72	0.030309901	0.179327927	0.530309901	0.837662338	Guessing	0	0	1	25	67	32	44	46	81	71	40	57	70	30	69	51	61	47	45	70	66	60
AP174	Substance+	28.12328767	0	2	15	17	10	26.8	3.142857143	3	4.2	0	3.75	3	2.75	2.666666667	11	0	20	24	28	72	0.265786062	0.499960935	0.765786062	0.779220779	Tone	0	0	1	25	67	32	44	46	81	71	40	57	70	30	69	51	61	47	45	70	66	60
AP174	Substance+	28.12328767	0	2	15	17	10	26.8	3.142857143	3	4.2	0	3.75	3	2.75	2.666666667	11	0	20	24	28	72	0.017879255	0.199975045	0.517879255	0.814814815	No_guessing	0	0	1	25	67	32	44	46	81	71	40	57	70	30	69	51	61	47	45	70	66	60
AP189	Substance+	34.82739726	1	1	1	3	8	36.6	2.142857143	1.666666667	2.4	1.666666667	3	1.333333333	4.25	2	4	2	14	15	21	50	0.046433986	0.444456223	0.453566014	0.556603774	Guessing	0	0	9	94	93	66	50	25	78	86	73	30	33	2	84	64	50	0	0	81	83	24
AP189	Substance+	34.82739726	1	1	1	3	8	36.6	2.142857143	1.666666667	2.4	1.666666667	3	1.333333333	4.25	2	4	2	14	15	21	50	0.093396844	0.499960249	0.406603156	0.597402597	Tone	0	0	9	94	93	66	50	25	78	86	73	30	33	2	84	64	50	0	0	81	83	24
AP189	Substance+	34.82739726	1	1	1	3	8	36.6	2.142857143	1.666666667	2.4	1.666666667	3	1.333333333	4.25	2	4	2	14	15	21	50	0.05055532	0.041092557	0.55055532	0.989690722	No_guessing	0	0	9	94	93	66	50	25	78	86	73	30	33	2	84	64	50	0	0	81	83	24
AP189	Substance+	34.82739726	1	1	1	3	8	36.6	2.142857143	1.666666667	2.4	1.666666667	3	1.333333333	4.25	2	4	2	14	15	21	50	3.19E-05	0.03462421	0.499968108	1	Breath_hold	0	0	9	94	93	66	50	25	78	86	73	30	33	2	84	64	50	0	0	81	83	24
AP203	Dep	26.07671233	6	1	5	12	0	18	4	2.333333333	3.8	2.666666667	3.75	4	4.5	4	8	0	20	19	24	63	0.015239298	0.260929203	0.515239298	0.75	Breath_hold	0	1	11	70	71	80	34	31	78	72	22	79	90	49	67	45	66	52	40	69	46	57
AP203	Dep	26.07671233	6	1	5	12	0	18	4	2.333333333	3.8	2.666666667	3.75	4	4.5	4	8	0	20	19	24	63	0.08299926	0.422668989	0.41700074	0.584337349	Guessing	0	1	11	70	71	80	34	31	78	72	22	79	90	49	67	45	66	52	40	69	46	57
AP203	Dep	26.07671233	6	1	5	12	0	18	4	2.333333333	3.8	2.666666667	3.75	4	4.5	4	8	0	20	19	24	63	0.090905513	0.317207094	0.590905513	0.685897436	No_guessing	0	1	11	70	71	80	34	31	78	72	22	79	90	49	67	45	66	52	40	69	46	57
AP203	Dep	26.07671233	6	1	5	12	0	18	4	2.333333333	3.8	2.666666667	3.75	4	4.5	4	8	0	20	19	24	63	0.093396844	0.499960249	0.406603156	0.597402597	Tone	0	1	11	70	71	80	34	31	78	72	22	79	90	49	67	45	66	52	40	69	46	57
AP241	Dep+Anx	34.95890411	9	5	22	36	0	28.2	3.857142857	2	4.4	0.666666667	4.75	2	2.25	2.333333333	14	2	16	17	25	58	0.142948914	0.499960352	0.642948914	0.649350649	Tone	1	1	25	29	76	82	4	0	78	80	3	87	100	0	73	100	0	0	0	64	84	0
AP241	Dep+Anx	34.95890411	9	5	22	36	0	28.2	3.857142857	2	4.4	0.666666667	4.75	2	2.25	2.333333333	14	2	16	17	25	58	3.14E-05	0.040728095	0.499968561	1	Breath_hold	1	1	25	29	76	82	4	0	78	80	3	87	100	0	73	100	0	0	0	64	84	0
AP241	Dep+Anx	34.95890411	9	5	22	36	0	28.2	3.857142857	2	4.4	0.666666667	4.75	2	2.25	2.333333333	14	2	16	17	25	58	3.17E-05	0.037741357	0.499968343	1	No_guessing	1	1	25	29	76	82	4	0	78	80	3	87	100	0	73	100	0	0	0	64	84	0
AP241	Dep+Anx	34.95890411	9	5	22	36	0	28.2	3.857142857	2	4.4	0.666666667	4.75	2	2.25	2.333333333	14	2	16	17	25	58	0.044819629	0.178520492	0.455180371	0.835227273	Guessing	1	1	25	29	76	82	4	0	78	80	3	87	100	0	73	100	0	0	0	64	84	0
AP299	Substance+	36.97260274	4	0	9	13	9	28.1	1.285714286	3	3.2	1.333333333	3.75	4.333333333	1.75	3.666666667	3	1	21	17	23	61	0.076094272	0.230119799	0.423905728	0.776041667	Breath_hold	0	0	10	81	84	50	50	51	78	85	58	45	52	55	86	56	46	50	43	83	70	50
AP299	Substance+	36.97260274	4	0	9	13	9	28.1	1.285714286	3	3.2	1.333333333	3.75	4.333333333	1.75	3.666666667	3	1	21	17	23	61	0.001863675	0.500928863	0.501863675	0.512987013	Tone	0	0	10	81	84	50	50	51	78	85	58	45	52	55	86	56	46	50	43	83	70	50
AP299	Substance+	36.97260274	4	0	9	13	9	28.1	1.285714286	3	3.2	1.333333333	3.75	4.333333333	1.75	3.666666667	3	1	21	17	23	61	0.095892019	0.408777936	0.595892019	0.595959596	Guessing	0	0	10	81	84	50	50	51	78	85	58	45	52	55	86	56	46	50	43	83	70	50
AP299	Substance+	36.97260274	4	0	9	13	9	28.1	1.285714286	3	3.2	1.333333333	3.75	4.333333333	1.75	3.666666667	3	1	21	17	23	61	0.017915049	0.287833236	0.482084951	0.719387755	No_guessing	0	0	10	81	84	50	50	51	78	85	58	45	52	55	86	56	46	50	43	83	70	50
AP313	Substance+	31.83561644	19	17	19	55	5	29.2	2.428571429	1.666666667	4	1.333333333	3.5	1.666666667	2.25	2.333333333	6	3	21	18	23	62	0.065746766	0.549554461	0.434253234	0.56741573	Guessing	0	1	5	98	76	52	50	37	78	73	52	82	86	94	70	19	56	57	67	70	24	59
AP313	Substance+	31.83561644	19	17	19	55	5	29.2	2.428571429	1.666666667	4	1.333333333	3.5	1.666666667	2.25	2.333333333	6	3	21	18	23	62	0.006106695	0.421906115	0.506106695	0.58125	Breath_hold	0	1	5	98	76	52	50	37	78	73	52	82	86	94	70	19	56	57	67	70	24	59
AP313	Substance+	31.83561644	19	17	19	55	5	29.2	2.428571429	1.666666667	4	1.333333333	3.5	1.666666667	2.25	2.333333333	6	3	21	18	23	62	0.011636066	0.557252211	0.488363934	0.55952381	No_guessing	0	1	5	98	76	52	50	37	78	73	52	82	86	94	70	19	56	57	67	70	24	59
AP313	Substance+	31.83561644	19	17	19	55	5	29.2	2.428571429	1.666666667	4	1.333333333	3.5	1.666666667	2.25	2.333333333	6	3	21	18	23	62	0.198610192	0.50726431	0.301389808	0.707792208	Tone	0	1	5	98	76	52	50	37	78	73	52	82	86	94	70	19	56	57	67	70	24	59
AP366	HC	28.30136986	0	0	1	1	0	31	4.714285714	3	4	4	3.5	3.666666667	4.75	4.666666667	0	1	5	7	18	30	0.032429904	0.083820541	0.532429904	0.941860465	Breath_hold	0	0	0	81	74	53	50	52	80	76	52	53	74	0	76	83	54	1	10	74	78	43
AP366	HC	28.30136986	0	0	1	1	0	31	4.714285714	3	4	4	3.5	3.666666667	4.75	4.666666667	0	1	5	7	18	30	3.18E-05	0.036422261	0.499968244	1	No_guessing	0	0	0	81	74	53	50	52	80	76	52	53	74	0	76	83	54	1	10	74	78	43
AP366	HC	28.30136986	0	0	1	1	0	31	4.714285714	3	4	4	3.5	3.666666667	4.75	4.666666667	0	1	5	7	18	30	0.320672073	0.530309901	0.179327927	0.837662338	Tone	0	0	0	81	74	53	50	52	80	76	52	53	74	0	76	83	54	1	10	74	78	43
AP366	HC	28.30136986	0	0	1	1	0	31	4.714285714	3	4	4	3.5	3.666666667	4.75	4.666666667	0	1	5	7	18	30	0.063779796	0.48819619	0.436220204	0.56626506	Guessing	0	0	0	81	74	53	50	52	80	76	52	53	74	0	76	83	54	1	10	74	78	43
AP368	Substance+	20.74520548	0	1	3	4	9	27.7	2.857142857	3.333333333	3.2	2	3.25	2.666666667	3.75	4	0	0	10	10	19	39	0.025368438	0.112163639	0.525368438	0.909090909	Breath_hold	1	0	1	71	79	0	50	0	78	80	87	92	99	36	79	21	7	6	16	75	61	8
AP368	Substance+	20.74520548	0	1	3	4	9	27.7	2.857142857	3.333333333	3.2	2	3.25	2.666666667	3.75	4	0	0	10	10	19	39	0.060568683	0.388227431	0.560568683	0.614130435	Guessing	1	0	1	71	79	0	50	0	78	80	87	92	99	36	79	21	7	6	16	75	61	8
AP368	Substance+	20.74520548	0	1	3	4	9	27.7	2.857142857	3.333333333	3.2	2	3.25	2.666666667	3.75	4	0	0	10	10	19	39	0.149233948	0.506752967	0.350766052	0.655844156	Tone	1	0	1	71	79	0	50	0	78	80	87	92	99	36	79	21	7	6	16	75	61	8
AP368	Substance+	20.74520548	0	1	3	4	9	27.7	2.857142857	3.333333333	3.2	2	3.25	2.666666667	3.75	4	0	0	10	10	19	39	0.031055415	0.207398704	0.468944585	0.804347826	No_guessing	1	0	1	71	79	0	50	0	78	80	87	92	99	36	79	21	7	6	16	75	61	8
AP371	Substance+	49.02739726	1	11	19	31	10	27.8	2.714285714	1.666666667	3	1.666666667	4	1.333333333	1.5	2.666666667	11	0	16	30	29	75	0.045079723	0.305418459	0.545079723	0.702702703	Breath_hold	1	1	15	53	66	40	71	63	78	67	4	89	91	57	66	83	59	44	44	64	24	73
AP371	Substance+	49.02739726	1	11	19	31	10	27.8	2.714285714	1.666666667	3	1.666666667	4	1.333333333	1.5	2.666666667	11	0	16	30	29	75	0.01987123	0.375395125	0.48012877	0.62987013	No_guessing	1	1	15	53	66	40	71	63	78	67	4	89	91	57	66	83	59	44	44	64	24	73
AP371	Substance+	49.02739726	1	11	19	31	10	27.8	2.714285714	1.666666667	3	1.666666667	4	1.333333333	1.5	2.666666667	11	0	16	30	29	75	0.034171647	0.354627274	0.534171647	0.651315789	Guessing	1	1	15	53	66	40	71	63	78	67	4	89	91	57	66	83	59	44	44	64	24	73
AP371	Substance+	49.02739726	1	11	19	31	10	27.8	2.714285714	1.666666667	3	1.666666667	4	1.333333333	1.5	2.666666667	11	0	16	30	29	75	0.407099801	0.499963674	0.907099801	0.935064935	Tone	1	1	15	53	66	40	71	63	78	67	4	89	91	57	66	83	59	44	44	64	24	73
AP385	Dep+Anx	45.83835616	4	9	14	27	7	28.8	4.857142857	3	4	0.666666667	3.75	3	4.75	3.333333333	7	0	20	26	30	76	0.181447409	0.170659492	0.681447409	0.823943662	Breath_hold	1	1	5	86	57	85	16	7	78	56	16	62	73	30	58	94	51	8	25	60	22	3
AP385	Dep+Anx	45.83835616	4	9	14	27	7	28.8	4.857142857	3	4	0.666666667	3.75	3	4.75	3.333333333	7	0	20	26	30	76	0.076001104	0.231859462	0.423998896	0.779411765	No_guessing	1	1	5	86	57	85	16	7	78	56	16	62	73	30	58	94	51	8	25	60	22	3
AP385	Dep+Anx	45.83835616	4	9	14	27	7	28.8	4.857142857	3	4	0.666666667	3.75	3	4.75	3.333333333	7	0	20	26	30	76	0.204726026	0.499960569	0.295273974	0.714285714	Tone	1	1	5	86	57	85	16	7	78	56	16	62	73	30	58	94	51	8	25	60	22	3
AP385	Dep+Anx	45.83835616	4	9	14	27	7	28.8	4.857142857	3	4	0.666666667	3.75	3	4.75	3.333333333	7	0	20	26	30	76	0.059942855	0.602044221	0.440057145	0.606060606	Guessing	1	1	5	86	57	85	16	7	78	56	16	62	73	30	58	94	51	8	25	60	22	3
AP402	Dep+Anx	49.05205479	24	10	17	51	0	26.5	0.857142857	0	1.6	0.666666667	2.75	2.666666667	0.75	1.666666667	13	0	20	25	29	74	0.029365791	0.050096434	0.470634209	0.992537313	Guessing	0	1	12	1	58	65	8	11	77	59	50	79	91	19	58	73	16	19	15	62	24	79
AP402	Dep+Anx	49.05205479	24	10	17	51	0	26.5	0.857142857	0	1.6	0.666666667	2.75	2.666666667	0.75	1.666666667	13	0	20	25	29	74	0.005602812	0.499059209	0.505602812	0.538961039	Tone	0	1	12	1	58	65	8	11	77	59	50	79	91	19	58	73	16	19	15	62	24	79
AP402	Dep+Anx	49.05205479	24	10	17	51	0	26.5	0.857142857	0	1.6	0.666666667	2.75	2.666666667	0.75	1.666666667	13	0	20	25	29	74	0.097061108	0.123321182	0.597061108	0.895833333	Breath_hold	0	1	12	1	58	65	8	11	77	59	50	79	91	19	58	73	16	19	15	62	24	79
AP402	Dep+Anx	49.05205479	24	10	17	51	0	26.5	0.857142857	0	1.6	0.666666667	2.75	2.666666667	0.75	1.666666667	13	0	20	25	29	74	0.061527653	0.161589879	0.438472347	0.858208955	No_guessing	0	1	12	1	58	65	8	11	77	59	50	79	91	19	58	73	16	19	15	62	24	79
AP416	Dep+Anx	37.4739726	5	6	15	26	0	38.9	3.285714286	3.333333333	3.8	1.666666667	4	2	4.75	2.666666667	6	0	15	17	24	56	3.17E-05	0.037401711	0.499968318	1	No_guessing	0	1	10	103	74	60	26	25	82	75	50	50	80	0	74	100	50	0	28	76	76	22
AP416	Dep+Anx	37.4739726	5	6	15	26	0	38.9	3.285714286	3.333333333	3.8	1.666666667	4	2	4.75	2.666666667	6	0	15	17	24	56	0.106072596	0.525961506	0.393927404	0.61038961	Tone	0	1	10	103	74	60	26	25	82	75	50	50	80	0	74	100	50	0	28	76	76	22
AP416	Dep+Anx	37.4739726	5	6	15	26	0	38.9	3.285714286	3.333333333	3.8	1.666666667	4	2	4.75	2.666666667	6	0	15	17	24	56	3.88E-05	0.172797339	0.499961151	0.842696629	Breath_hold	0	1	10	103	74	60	26	25	82	75	50	50	80	0	74	100	50	0	28	76	76	22
AP416	Dep+Anx	37.4739726	5	6	15	26	0	38.9	3.285714286	3.333333333	3.8	1.666666667	4	2	4.75	2.666666667	6	0	15	17	24	56	0.061927204	0.528345919	0.438072796	0.563953488	Guessing	0	1	10	103	74	60	26	25	82	75	50	50	80	0	74	100	50	0	28	76	76	22
AP450	Substance+	37.1890411	0	0	4	4	2	26.1	5	1.666666667	5	0	5	5	5	5	6	0	17	27	32	76	0.028760228	0.046390009	0.471239772	0.993243243	Breath_hold	1	0	15	0	64	0	68	50	77	64	0	76	83	2	64	1	50	72	1	63	0	80
AP450	Substance+	37.1890411	0	0	4	4	2	26.1	5	1.666666667	5	0	5	5	5	5	6	0	17	27	32	76	0.173959706	0.492939212	0.326040294	0.681818182	Tone	1	0	15	0	64	0	68	50	77	64	0	76	83	2	64	1	50	72	1	63	0	80
AP450	Substance+	37.1890411	0	0	4	4	2	26.1	5	1.666666667	5	0	5	5	5	5	6	0	17	27	32	76	3.13E-05	0.041989376	0.499968652	1	Guessing	1	0	15	0	64	0	68	50	77	64	0	76	83	2	64	1	50	72	1	63	0	80
AP450	Substance+	37.1890411	0	0	4	4	2	26.1	5	1.666666667	5	0	5	5	5	5	6	0	17	27	32	76	0.053385888	0.050979477	0.446614112	0.986486486	No_guessing	1	0	15	0	64	0	68	50	77	64	0	76	83	2	64	1	50	72	1	63	0	80
AP471	Dep+Anx	53.96164384	7	6	9	22	0	23.8	3.857142857	3	4.2	0.666666667	4	2.666666667	3.75	3	10	0	17	11	26	54	0.100406613	0.186820067	0.600406613	0.825757576	Breath_hold	0	1	5	51	55	77	31	15	78	56	47	84	92	18	56	89	6	19	23	57	74	25
AP471	Dep+Anx	53.96164384	7	6	9	22	0	23.8	3.857142857	3	4.2	0.666666667	4	2.666666667	3.75	3	10	0	17	11	26	54	3.76E-05	0.161757619	0.499962375	0.861538462	No_guessing	0	1	5	51	55	77	31	15	78	56	47	84	92	18	56	89	6	19	23	57	74	25
AP471	Dep+Anx	53.96164384	7	6	9	22	0	23.8	3.857142857	3	4.2	0.666666667	4	2.666666667	3.75	3	10	0	17	11	26	54	0.038446825	0.403111736	0.461553175	0.6015625	Guessing	0	1	5	51	55	77	31	15	78	56	47	84	92	18	56	89	6	19	23	57	74	25
AP471	Dep+Anx	53.96164384	7	6	9	22	0	23.8	3.857142857	3	4.2	0.666666667	4	2.666666667	3.75	3	10	0	17	11	26	54	0.241425093	0.499960765	0.741425093	0.753246753	Tone	0	1	5	51	55	77	31	15	78	56	47	84	92	18	56	89	6	19	23	57	74	25
AP483	Eating+	35.32054795	15	8	16	39	0	21.3	2.142857143	1	2.4	1	2.75	1	1	2	17	4	18	22	26	66	3.15E-05	0.039932943	0.499968504	1	Breath_hold	1	1	19	104	73	57	64	0	78	73	4	92	100	0	71	100	0	0	0	67	53	0
AP483	Eating+	35.32054795	15	8	16	39	0	21.3	2.142857143	1	2.4	1	2.75	1	1	2	17	4	18	22	26	66	3.99E-05	0.6145071	0.499960111	0.619047619	Guessing	1	1	19	104	73	57	64	0	78	73	4	92	100	0	71	100	0	0	0	67	53	0
AP483	Eating+	35.32054795	15	8	16	39	0	21.3	2.142857143	1	2.4	1	2.75	1	1	2	17	4	18	22	26	66	0.161605611	0.506861256	0.338394389	0.668831169	Tone	1	1	19	104	73	57	64	0	78	73	4	92	100	0	71	100	0	0	0	67	53	0
AP483	Eating+	35.32054795	15	8	16	39	0	21.3	2.142857143	1	2.4	1	2.75	1	1	2	17	4	18	22	26	66	3.16E-05	0.038441663	0.499968395	1	No_guessing	1	1	19	104	73	57	64	0	78	73	4	92	100	0	71	100	0	0	0	67	53	0
AP602	Substance+	31.14794521	4	2	19	25	1	21.2	3	2.333333333	2.4	1	3	3	2	2.333333333	5	1	15	15	24	54	0.023621305	0.046792	0.523621305	0.984042553	Breath_hold	0	0	11	68	85	62	50	8	78	81	43	75	100	69	81	79	24	27	3	79	100	0
AP602	Substance+	31.14794521	4	2	19	25	1	21.2	3	2.333333333	2.4	1	3	3	2	2.333333333	5	1	15	15	24	54	0.01071272	0.344924968	0.48928728	0.66	Guessing	0	0	11	68	85	62	50	8	78	81	43	75	100	69	81	79	24	27	3	79	100	0
AP602	Substance+	31.14794521	4	2	19	25	1	21.2	3	2.333333333	2.4	1	3	3	2	2.333333333	5	1	15	15	24	54	0.115492275	0.365127037	0.615492275	0.632978723	No_guessing	0	0	11	68	85	62	50	8	78	81	43	75	100	69	81	79	24	27	3	79	100	0
AP602	Substance+	31.14794521	4	2	19	25	1	21.2	3	2.333333333	2.4	1	3	3	2	2.333333333	5	1	15	15	24	54	0.093396844	0.499960249	0.406603156	0.597402597	Tone	0	0	11	68	85	62	50	8	78	81	43	75	100	69	81	79	24	27	3	79	100	0
AP607	Dep+Anx	37.79178082	20	0	13	33	0	22.8	3.857142857	1.666666667	2.6	2	2.75	0.333333333	1.25	1.333333333	10	0	14	23	22	59	0.112043265	0.506494734	0.387956735	0.616883117	Tone	0	0	22	81	77	50	50	12	78	75	76	10	99	11	73	75	26	8	0	76	92	95
AP607	Dep+Anx	37.79178082	20	0	13	33	0	22.8	3.857142857	1.666666667	2.6	2	2.75	0.333333333	1.25	1.333333333	10	0	14	23	22	59	0.060161932	0.455992922	0.439838068	0.561797753	Guessing	0	0	22	81	77	50	50	12	78	75	76	10	99	11	73	75	26	8	0	76	92	95
AP607	Dep+Anx	37.79178082	20	0	13	33	0	22.8	3.857142857	1.666666667	2.6	2	2.75	0.333333333	1.25	1.333333333	10	0	14	23	22	59	3.17E-05	0.036742364	0.499968268	1	Breath_hold	0	0	22	81	77	50	50	12	78	75	76	10	99	11	73	75	26	8	0	76	92	95
AP607	Dep+Anx	37.79178082	20	0	13	33	0	22.8	3.857142857	1.666666667	2.6	2	2.75	0.333333333	1.25	1.333333333	10	0	14	23	22	59	0.046701042	0.089224462	0.546701042	0.935294118	No_guessing	0	0	22	81	77	50	50	12	78	75	76	10	99	11	73	75	26	8	0	76	92	95
AP627	Eating+	22.64657534	1	2	5	8	0	17.9	1.857142857	1.333333333	3.8	0.333333333	4.25	4	2.25	2.333333333	13	5	13	13	27	53	0.070580766	0.288054333	0.429419234	0.719178082	Breath_hold	0	0	16	90	59	74	10	47	78	59	30	14	62	26	58	84	13	10	43	63	45	6
AP627	Eating+	22.64657534	1	2	5	8	0	17.9	1.857142857	1.333333333	3.8	0.333333333	4.25	4	2.25	2.333333333	13	5	13	13	27	53	0.401648251	0.515794234	0.098351749	0.928571429	Tone	0	0	16	90	59	74	10	47	78	59	30	14	62	26	58	84	13	10	43	63	45	6
AP627	Eating+	22.64657534	1	2	5	8	0	17.9	1.857142857	1.333333333	3.8	0.333333333	4.25	4	2.25	2.333333333	13	5	13	13	27	53	0.011577283	0.175060996	0.488422717	0.845588235	No_guessing	0	0	16	90	59	74	10	47	78	59	30	14	62	26	58	84	13	10	43	63	45	6
AP627	Eating+	22.64657534	1	2	5	8	0	17.9	1.857142857	1.333333333	3.8	0.333333333	4.25	4	2.25	2.333333333	13	5	13	13	27	53	0.094710028	0.66785342	0.594710028	0.671641791	Guessing	0	0	16	90	59	74	10	47	78	59	30	14	62	26	58	84	13	10	43	63	45	6
AP663	Dep+Anx	24.33424658	4	5	9	18	0	36.7	3.142857143	0.666666667	1	1	1	3.666666667	1	2	11	1	13	16	21	50	0.028059151	0.231069228	0.471940849	0.778947368	Breath_hold	1	0	9	82	85	50	12	0	78	84	17	78	50	0	83	100	0	3	42	80	58	69
AP663	Dep+Anx	24.33424658	4	5	9	18	0	36.7	3.142857143	0.666666667	1	1	1	3.666666667	1	2	11	1	13	16	21	50	0.136776361	0.506655913	0.636776361	0.642857143	Tone	1	0	9	82	85	50	12	0	78	84	17	78	50	0	83	100	0	3	42	80	58	69
AP663	Dep+Anx	24.33424658	4	5	9	18	0	36.7	3.142857143	0.666666667	1	1	1	3.666666667	1	2	11	1	13	16	21	50	3.19E-05	0.034067653	0.499968065	1	No_guessing	1	0	9	82	85	50	12	0	78	84	17	78	50	0	83	100	0	3	42	80	58	69
AP663	Dep+Anx	24.33424658	4	5	9	18	0	36.7	3.142857143	0.666666667	1	1	1	3.666666667	1	2	11	1	13	16	21	50	0.010174341	0.420809247	0.489825659	0.581632653	Guessing	1	0	9	82	85	50	12	0	78	84	17	78	50	0	83	100	0	3	42	80	58	69
AP676	Dep+Anx	30.03287671	18	22	20	60	0	32.9	3.571428571	3	4.8	0.666666667	5	0.666666667	3.75	3.666666667	9	1	15	23	32	70	0.021835258	0.20617081	0.478164742	0.8125	Breath_hold	1	1	8	43	52	70	50	3	77	53	59	97	97	3	49	81	93	5	24	54	94	82
AP676	Dep+Anx	30.03287671	18	22	20	60	0	32.9	3.571428571	3	4.8	0.666666667	5	0.666666667	3.75	3.666666667	9	1	15	23	32	70	0.008474892	0.366218794	0.491525108	0.641666667	Guessing	1	1	8	43	52	70	50	3	77	53	59	97	97	3	49	81	93	5	24	54	94	82
AP676	Dep+Anx	30.03287671	18	22	20	60	0	32.9	3.571428571	3	4.8	0.666666667	5	0.666666667	3.75	3.666666667	9	1	15	23	32	70	0.026285245	0.071097862	0.473714755	0.973214286	No_guessing	1	1	8	43	52	70	50	3	77	53	59	97	97	3	49	81	93	5	24	54	94	82
AP676	Dep+Anx	30.03287671	18	22	20	60	0	32.9	3.571428571	3	4.8	0.666666667	5	0.666666667	3.75	3.666666667	9	1	15	23	32	70	0.055947106	0.499960245	0.555947106	0.558441558	Tone	1	1	8	43	52	70	50	3	77	53	59	97	97	3	49	81	93	5	24	54	94	82
AP699	HC	21.16712329	1	3	3	7	0	NA	3	3	3	2	1.25	2.333333333	3.25	3	2	0	15	22	26	63	0.216941396	0.499960628	0.716941396	0.727272727	Tone	1	0	1	3	62	48	50	53	78	60	22	54	58	42	63	66	44	44	34	68	42	58
AP699	HC	21.16712329	1	3	3	7	0	NA	3	3	3	2	1.25	2.333333333	3.25	3	2	0	15	22	26	63	0.084135511	0.220833649	0.415864489	0.7875	Breath_hold	1	0	1	3	62	48	50	53	78	60	22	54	58	42	63	66	44	44	34	68	42	58
AP699	HC	21.16712329	1	3	3	7	0	NA	3	3	3	2	1.25	2.333333333	3.25	3	2	0	15	22	26	63	0.024949761	0.058775126	0.524949761	0.978873239	Guessing	1	0	1	3	62	48	50	53	78	60	22	54	58	42	63	66	44	44	34	68	42	58
AP699	HC	21.16712329	1	3	3	7	0	NA	3	3	3	2	1.25	2.333333333	3.25	3	2	0	15	22	26	63	0.015330356	0.29374019	0.515330356	0.716216216	No_guessing	1	0	1	3	62	48	50	53	78	60	22	54	58	42	63	66	44	44	34	68	42	58
AP733	Dep+Anx	47.91232877	0	0	12	12	2	29.8	3.142857143	1.666666667	3	1.333333333	4.25	4	3.75	3.666666667	8	0	13	14	19	46	0.289997697	0.499961147	0.789997697	0.805194805	Tone	0	1	5	59	63	75	25	22	78	68	17	88	60	12	65	99	3	3	2	74	68	62
AP733	Dep+Anx	47.91232877	0	0	12	12	2	29.8	3.142857143	1.666666667	3	1.333333333	4.25	4	3.75	3.666666667	8	0	13	14	19	46	0.051745014	0.045245275	0.551745014	0.988372093	Breath_hold	0	1	5	59	63	75	25	22	78	68	17	88	60	12	65	99	3	3	2	74	68	62
AP733	Dep+Anx	47.91232877	0	0	12	12	2	29.8	3.142857143	1.666666667	3	1.333333333	4.25	4	3.75	3.666666667	8	0	13	14	19	46	0.223395515	0.388463679	0.723395515	0.726027397	Guessing	0	1	5	59	63	75	25	22	78	68	17	88	60	12	65	99	3	3	2	74	68	62
AP733	Dep+Anx	47.91232877	0	0	12	12	2	29.8	3.142857143	1.666666667	3	1.333333333	4.25	4	3.75	3.666666667	8	0	13	14	19	46	3.68E-05	0.106574374	0.499963233	0.92	No_guessing	0	1	5	59	63	75	25	22	78	68	17	88	60	12	65	99	3	3	2	74	68	62
AP855	Substance+	41.7260274	9	5	7	21	7	25.8	2.285714286	1.333333333	2.4	1.666666667	2.75	2.333333333	3.25	3	8	1	16	18	28	62	3.15E-05	0.039932943	0.499968504	1	Breath_hold	1	0	13	35	60	0	66	4	78	59	19	86	98	0	56	1	99	0	0	70	1	99
AP855	Substance+	41.7260274	9	5	7	21	7	25.8	2.285714286	1.333333333	2.4	1.666666667	2.75	2.333333333	3.25	3	8	1	16	18	28	62	0.235355903	0.507813973	0.735355903	0.746753247	Tone	1	0	13	35	60	0	66	4	78	59	19	86	98	0	56	1	99	0	0	70	1	99
AP855	Substance+	41.7260274	9	5	7	21	7	25.8	2.285714286	1.333333333	2.4	1.666666667	2.75	2.333333333	3.25	3	8	1	16	18	28	62	3.11E-05	0.045824511	0.499968921	1	No_guessing	1	0	13	35	60	0	66	4	78	59	19	86	98	0	56	1	99	0	0	70	1	99
AP855	Substance+	41.7260274	9	5	7	21	7	25.8	2.285714286	1.333333333	2.4	1.666666667	2.75	2.333333333	3.25	3	8	1	16	18	28	62	0.043415363	0.265167459	0.456584637	0.746376812	Guessing	1	0	13	35	60	0	66	4	78	59	19	86	98	0	56	1	99	0	0	70	1	99
AP857	Substance+	30.38356164	9	13	11	33	4	31.6	4.428571429	3.333333333	4.8	1.666666667	5	2.666666667	3.25	4.333333333	11	0	17	23	32	72	0.028276295	0.546771162	0.471723705	0.548076923	Guessing	0	1	8	119	90	59	49	64	78	91	0	100	51	12	85	64	31	19	22	93	47	68
AP857	Substance+	30.38356164	9	13	11	33	4	31.6	4.428571429	3.333333333	4.8	1.666666667	5	2.666666667	3.25	4.333333333	11	0	17	23	32	72	0.020405339	0.121387633	0.479594661	0.895238095	Breath_hold	0	1	8	119	90	59	49	64	78	91	0	100	51	12	85	64	31	19	22	93	47	68
AP857	Substance+	30.38356164	9	13	11	33	4	31.6	4.428571429	3.333333333	4.8	1.666666667	5	2.666666667	3.25	4.333333333	11	0	17	23	32	72	0.259813543	0.508290887	0.240186457	0.772727273	Tone	0	1	8	119	90	59	49	64	78	91	0	100	51	12	85	64	31	19	22	93	47	68
AP857	Substance+	30.38356164	9	13	11	33	4	31.6	4.428571429	3.333333333	4.8	1.666666667	5	2.666666667	3.25	4.333333333	11	0	17	23	32	72	0.029046785	0.084375148	0.529046785	0.93814433	No_guessing	0	1	8	119	90	59	49	64	78	91	0	100	51	12	85	64	31	19	22	93	47	68
AP861	Dep+Anx	29.95616438	21	17	21	59	0	32.8	3.428571429	3.666666667	4.2	0	4	2.666666667	4.75	2	12	0	20	26	25	71	0.271960518	0.508570065	0.228039482	0.785714286	Tone	1	0	20	71	66	71	43	42	78	61	12	86	50	81	73	76	58	50	64	60	74	89
AP861	Dep+Anx	29.95616438	21	17	21	59	0	32.8	3.428571429	3.666666667	4.2	0	4	2.666666667	4.75	2	12	0	20	26	25	71	0.002845429	0.495261681	0.497154571	0.532894737	Guessing	1	0	20	71	66	71	43	42	78	61	12	86	50	81	73	76	58	50	64	60	74	89
AP861	Dep+Anx	29.95616438	21	17	21	59	0	32.8	3.428571429	3.666666667	4.2	0	4	2.666666667	4.75	2	12	0	20	26	25	71	0.000856881	0.496590481	0.499143119	0.523529412	No_guessing	1	0	20	71	66	71	43	42	78	61	12	86	50	81	73	76	58	50	64	60	74	89
AP861	Dep+Anx	29.95616438	21	17	21	59	0	32.8	3.428571429	3.666666667	4.2	0	4	2.666666667	4.75	2	12	0	20	26	25	71	0.193742413	0.45985967	0.306257587	0.702898551	Breath_hold	1	0	20	71	66	71	43	42	78	61	12	86	50	81	73	76	58	50	64	60	74	89
AP868	Substance+	53.11506849	1	7	1	9	9	NA	2.857142857	0	1.6	1.333333333	1.5	4.333333333	2.25	3.666666667	7	0	7	13	23	43	0.039879118	0.064071186	0.539879118	0.965116279	Breath_hold	0	1	17	109	76	91	0	0	78	78	63	100	100	0	75	0	100	0	6	74	64	75
AP868	Substance+	53.11506849	1	7	1	9	9	NA	2.857142857	0	1.6	1.333333333	1.5	4.333333333	2.25	3.666666667	7	0	7	13	23	43	0.055504797	0.555427267	0.444495203	0.556818182	Guessing	0	1	17	109	76	91	0	0	78	78	63	100	100	0	75	0	100	0	6	74	64	75
AP868	Substance+	53.11506849	1	7	1	9	9	NA	2.857142857	0	1.6	1.333333333	1.5	4.333333333	2.25	3.666666667	7	0	7	13	23	43	3.17E-05	0.037068781	0.499968293	1	No_guessing	0	1	17	109	76	91	0	0	78	78	63	100	100	0	75	0	100	0	6	74	64	75
AP868	Substance+	53.11506849	1	7	1	9	9	NA	2.857142857	0	1.6	1.333333333	1.5	4.333333333	2.25	3.666666667	7	0	7	13	23	43	0.000940773	0.499994044	0.499059227	0.506493506	Tone	0	1	17	109	76	91	0	0	78	78	63	100	100	0	75	0	100	0	6	74	64	75
AP900	Dep+Anx	32.33150685	0	3	16	19	0	28.3	2.571428571	1	3.8	1.333333333	2.5	2.333333333	0.75	3	10	2	13	16	23	52	0.057661059	0.186689591	0.557661059	0.822429907	Guessing	0	1	11	38	92	74	6	20	77	96	28	70	94	0	89	100	50	0	20	85	79	36
AP900	Dep+Anx	32.33150685	0	3	16	19	0	28.3	2.571428571	1	3.8	1.333333333	2.5	2.333333333	0.75	3	10	2	13	16	23	52	0.407099811	0.499963674	0.907099811	0.935064935	Tone	0	1	11	38	92	74	6	20	77	96	28	70	94	0	89	100	50	0	20	85	79	36
AP900	Dep+Anx	32.33150685	0	3	16	19	0	28.3	2.571428571	1	3.8	1.333333333	2.5	2.333333333	0.75	3	10	2	13	16	23	52	0.065575248	0.114648159	0.565575248	0.900990099	Breath_hold	0	1	11	38	92	74	6	20	77	96	28	70	94	0	89	100	50	0	20	85	79	36
AP900	Dep+Anx	32.33150685	0	3	16	19	0	28.3	2.571428571	1	3.8	1.333333333	2.5	2.333333333	0.75	3	10	2	13	16	23	52	3.21E-05	0.031789497	0.499967887	1	No_guessing	0	1	11	38	92	74	6	20	77	96	28	70	94	0	89	100	50	0	20	85	79	36
AP908	Dep+Anx	20.1369863	14	4	15	33	0	26.2	1	0.333333333	1.4	3	1.75	1.333333333	0.25	1	8	1	21	17	28	66	0.056377539	0.247144359	0.556377539	0.762820513	Guessing	0	0	12	37	68	62	34	20	78	68	18	74	85	6	68	79	8	4	11	66	84	38
AP908	Dep+Anx	20.1369863	14	4	15	33	0	26.2	1	0.333333333	1.4	3	1.75	1.333333333	0.25	1	8	1	21	17	28	66	0.015794234	0.098351749	0.515794234	0.928571429	Breath_hold	0	0	12	37	68	62	34	20	78	68	18	74	85	6	68	79	8	4	11	66	84	38
AP908	Dep+Anx	20.1369863	14	4	15	33	0	26.2	1	0.333333333	1.4	3	1.75	1.333333333	0.25	1	8	1	21	17	28	66	0.040422584	0.068117427	0.540422584	0.9625	No_guessing	0	0	12	37	68	62	34	20	78	68	18	74	85	6	68	79	8	4	11	66	84	38
AP908	Dep+Anx	20.1369863	14	4	15	33	0	26.2	1	0.333333333	1.4	3	1.75	1.333333333	0.25	1	8	1	21	17	28	66	0.074758777	0.506321549	0.425241223	0.577922078	Tone	0	0	12	37	68	62	34	20	78	68	18	74	85	6	68	79	8	4	11	66	84	38
AP911	Dep+Anx	20.73150685	10	4	18	32	0	39.4	1.285714286	0	2.6	1.666666667	3	2.666666667	1	1.333333333	9	0	22	16	29	67	0.09054793	0.577181048	0.40945207	0.592857143	Guessing	0	0	17	84	61	73	23	20	78	58	44	45	58	0	60	99	76	0	0	59	43	99
AP911	Dep+Anx	20.73150685	10	4	18	32	0	39.4	1.285714286	0	2.6	1.666666667	3	2.666666667	1	1.333333333	9	0	22	16	29	67	3.13E-05	0.042429416	0.499968683	1	No_guessing	0	0	17	84	61	73	23	20	78	58	44	45	58	0	60	99	76	0	0	59	43	99
AP911	Dep+Anx	20.73150685	10	4	18	32	0	39.4	1.285714286	0	2.6	1.666666667	3	2.666666667	1	1.333333333	9	0	22	16	29	67	3.13E-05	0.043341116	0.499968748	1	Breath_hold	0	0	17	84	61	73	23	20	78	58	44	45	58	0	60	99	76	0	0	59	43	99
AP911	Dep+Anx	20.73150685	10	4	18	32	0	39.4	1.285714286	0	2.6	1.666666667	3	2.666666667	1	1.333333333	9	0	22	16	29	67	0.253622439	0.499960846	0.753622439	0.766233766	Tone	0	0	17	84	61	73	23	20	78	58	44	45	58	0	60	99	76	0	0	59	43	99
AP913	HC	28.13972603	2	1	1	4	1	37.9	3.857142857	3.666666667	4.4	2	3.5	4	3.5	4	0	0	13	13	31	57	0.10219437	0.358592998	0.60219437	0.641975309	Breath_hold	1	0	0	64	57	62	62	23	78	61	28	70	65	20	61	86	10	10	58	70	58	63
AP913	HC	28.13972603	2	1	1	4	1	37.9	3.857142857	3.666666667	4.4	2	3.5	4	3.5	4	0	0	13	13	31	57	0.002200168	0.49889696	0.497799832	0.515384615	Guessing	1	0	0	64	57	62	62	23	78	61	28	70	65	20	61	86	10	10	58	70	58	63
AP913	HC	28.13972603	2	1	1	4	1	37.9	3.857142857	3.666666667	4.4	2	3.5	4	3.5	4	0	0	13	13	31	57	0.136849737	0.506656452	0.363150263	0.642857143	Tone	1	0	0	64	57	62	62	23	78	61	28	70	65	20	61	86	10	10	58	70	58	63
AP913	HC	28.13972603	2	1	1	4	1	37.9	3.857142857	3.666666667	4.4	2	3.5	4	3.5	4	0	0	13	13	31	57	0.119269867	0.15261686	0.380730133	0.85915493	No_guessing	1	0	0	64	57	62	62	23	78	61	28	70	65	20	61	86	10	10	58	70	58	63
AP933	Dep+Anx	45.55616438	5	2	7	14	0	37.2	1.857142857	1.666666667	4.4	1	4.75	0.333333333	3.25	1.666666667	14	2	14	23	24	61	0.047656463	0.411306365	0.547656463	0.59047619	Guessing	0	1	17	86	91	68	52	59	78	90	24	80	97	1	88	98	98	2	1	77	79	99
AP933	Dep+Anx	45.55616438	5	2	7	14	0	37.2	1.857142857	1.666666667	4.4	1	4.75	0.333333333	3.25	1.666666667	14	2	14	23	24	61	0.105819074	0.49996027	0.394180926	0.61038961	Tone	0	1	17	86	91	68	52	59	78	90	24	80	97	1	88	98	98	2	1	77	79	99
AP933	Dep+Anx	45.55616438	5	2	7	14	0	37.2	1.857142857	1.666666667	4.4	1	4.75	0.333333333	3.25	1.666666667	14	2	14	23	24	61	0.027020959	0.036360523	0.472979041	0.995049505	No_guessing	0	1	17	86	91	68	52	59	78	90	24	80	97	1	88	98	98	2	1	77	79	99
AP933	Dep+Anx	45.55616438	5	2	7	14	0	37.2	1.857142857	1.666666667	4.4	1	4.75	0.333333333	3.25	1.666666667	14	2	14	23	24	61	0.027639727	0.039817102	0.472360273	0.994444444	Breath_hold	0	1	17	86	91	68	52	59	78	90	24	80	97	1	88	98	98	2	1	77	79	99
AP949	Substance+	22.29041096	5	7	13	25	9	27.2	3.571428571	2.333333333	4.4	1.666666667	3.75	2	2.5	4.666666667	5	3	13	12	23	48	0.006636804	0.293317835	0.506636804	0.715116279	Breath_hold	0	0	4	91	78	40	39	57	79	75	60	79	89	36	77	43	39	60	49	74	68	34
AP949	Substance+	22.29041096	5	7	13	25	9	27.2	3.571428571	2.333333333	4.4	1.666666667	3.75	2	2.5	4.666666667	5	3	13	12	23	48	0.031361737	0.214038224	0.468638263	0.797752809	No_guessing	0	0	4	91	78	40	39	57	79	75	60	79	89	36	77	43	39	60	49	74	68	34
AP949	Substance+	22.29041096	5	7	13	25	9	27.2	3.571428571	2.333333333	4.4	1.666666667	3.75	2	2.5	4.666666667	5	3	13	12	23	48	0.062250505	0.506272698	0.437749495	0.564935065	Tone	0	0	4	91	78	40	39	57	79	75	60	79	89	36	77	43	39	60	49	74	68	34
AP949	Substance+	22.29041096	5	7	13	25	9	27.2	3.571428571	2.333333333	4.4	1.666666667	3.75	2	2.5	4.666666667	5	3	13	12	23	48	0.000808341	0.501622675	0.500808341	0.511235955	Guessing	0	0	4	91	78	40	39	57	79	75	60	79	89	36	77	43	39	60	49	74	68	34
AP951	Substance+	33.78630137	11	8	10	29	9	27.7	1.428571429	2.666666667	4.8	3.333333333	3.25	0	2.5	3	9	0	16	30	26	72	0.002200205	0.494508534	0.497799795	0.538461538	Breath_hold	1	0	9	6	62	50	50	50	78	60	38	57	67	2	53	69	28	66	99	57	44	45
AP951	Substance+	33.78630137	11	8	10	29	9	27.7	1.428571429	2.666666667	4.8	3.333333333	3.25	0	2.5	3	9	0	16	30	26	72	3.26E-05	0.059520062	0.499967416	0.983870968	No_guessing	1	0	9	6	62	50	50	50	78	60	38	57	67	2	53	69	28	66	99	57	44	45
AP951	Substance+	33.78630137	11	8	10	29	9	27.7	1.428571429	2.666666667	4.8	3.333333333	3.25	0	2.5	3	9	0	16	30	26	72	0.004668051	0.499994044	0.504668051	0.532467532	Tone	1	0	9	6	62	50	50	50	78	60	38	57	67	2	53	69	28	66	99	57	44	45
AP951	Substance+	33.78630137	11	8	10	29	9	27.7	1.428571429	2.666666667	4.8	3.333333333	3.25	0	2.5	3	9	0	16	30	26	72	0.021964504	0.07006376	0.478035496	0.964788732	Guessing	1	0	9	6	62	50	50	50	78	60	38	57	67	2	53	69	28	66	99	57	44	45
AP953	Anx	50.2109589	24	22	24	70	0	21.7	2.571428571	1.333333333	5	2	4	0.666666667	0.5	0.333333333	13	1	11	17	26	54	0.062172496	0.49364804	0.562172496	0.564935065	Tone	0	1	19	1	70	50	50	0	77	72	50	72	88	58	74	50	8	6	46	74	31	25
AP953	Anx	50.2109589	24	22	24	70	0	21.7	2.571428571	1.333333333	5	2	4	0.666666667	0.5	0.333333333	13	1	11	17	26	54	0.027433144	0.273213341	0.527433144	0.735632184	Breath_hold	0	1	19	1	70	50	50	0	77	72	50	72	88	58	74	50	8	6	46	74	31	25
AP953	Anx	50.2109589	24	22	24	70	0	21.7	2.571428571	1.333333333	5	2	4	0.666666667	0.5	0.333333333	13	1	11	17	26	54	0.028161129	0.042827448	0.471838871	0.993902439	Guessing	0	1	19	1	70	50	50	0	77	72	50	72	88	58	74	50	8	6	46	74	31	25
AP953	Anx	50.2109589	24	22	24	70	0	21.7	2.571428571	1.333333333	5	2	4	0.666666667	0.5	0.333333333	13	1	11	17	26	54	3.98E-05	0.343322209	0.49996016	0.662790698	No_guessing	0	1	19	1	70	50	50	0	77	72	50	72	88	58	74	50	8	6	46	74	31	25
AP954	Dep+Anx	36.62191781	14	10	16	40	0	25.5	2.142857143	0.333333333	3.6	1.333333333	4.25	2.666666667	1.25	1.333333333	9	2	16	29	23	68	0.073925945	0.11080827	0.573925945	0.912162162	No_guessing	0	0	14	86	64	58	38	32	78	64	65	43	78	13	63	82	16	38	42	62	74	45
AP954	Dep+Anx	36.62191781	14	10	16	40	0	25.5	2.142857143	0.333333333	3.6	1.333333333	4.25	2.666666667	1.25	1.333333333	9	2	16	29	23	68	0.046120317	0.539524761	0.453879683	0.547945205	Guessing	0	0	14	86	64	58	38	32	78	64	65	43	78	13	63	82	16	38	42	62	74	45
AP954	Dep+Anx	36.62191781	14	10	16	40	0	25.5	2.142857143	0.333333333	3.6	1.333333333	4.25	2.666666667	1.25	1.333333333	9	2	16	29	23	68	0.118156562	0.499960294	0.618156562	0.623376623	Tone	0	0	14	86	64	58	38	32	78	64	65	43	78	13	63	82	16	38	42	62	74	45
AP954	Dep+Anx	36.62191781	14	10	16	40	0	25.5	2.142857143	0.333333333	3.6	1.333333333	4.25	2.666666667	1.25	1.333333333	9	2	16	29	23	68	0.016382862	0.275306771	0.483617138	0.736111111	Breath_hold	0	0	14	86	64	58	38	32	78	64	65	43	78	13	63	82	16	38	42	62	74	45
AP986	Dep+Anx	19.55616438	5	7	19	31	2	24.1	2.571428571	0.666666667	2.4	1	3	2.666666667	1	2.666666667	12	2	15	14	21	50	0.217005311	0.499960628	0.282994689	0.727272727	Tone	0	0	6	59	64	59	19	11	78	67	29	80	88	0	67	54	63	0	29	66	67	74
AP986	Dep+Anx	19.55616438	5	7	19	31	2	24.1	2.571428571	0.666666667	2.4	1	3	2.666666667	1	2.666666667	12	2	15	14	21	50	0.166363754	0.386868037	0.666363754	0.666666667	Guessing	0	0	6	59	64	59	19	11	78	67	29	80	88	0	67	54	63	0	29	66	67	74
AP986	Dep+Anx	19.55616438	5	7	19	31	2	24.1	2.571428571	0.666666667	2.4	1	3	2.666666667	1	2.666666667	12	2	15	14	21	50	3.15E-05	0.039932943	0.499968504	1	No_guessing	0	0	6	59	64	59	19	11	78	67	29	80	88	0	67	54	63	0	29	66	67	74
AP986	Dep+Anx	19.55616438	5	7	19	31	2	24.1	2.571428571	0.666666667	2.4	1	3	2.666666667	1	2.666666667	12	2	15	14	21	50	0.027867562	0.203382833	0.472132438	0.811688312	Breath_hold	0	0	6	59	64	59	19	11	78	67	29	80	88	0	67	54	63	0	29	66	67	74
AQ029	Substance+	25.2630137	0	1	2	3	10	25.3	3.857142857	2	2.6	1	3.5	3.666666667	3.75	3	3	1	16	17	29	62	0.041787059	0.170879421	0.541787059	0.841836735	Breath_hold	1	0	8	56	76	31	50	68	78	74	62	63	75	20	72	83	13	17	31	86	80	50
AQ029	Substance+	25.2630137	0	1	2	3	10	25.3	3.857142857	2	2.6	1	3.5	3.666666667	3.75	3	3	1	16	17	29	62	3.99E-05	0.317978558	0.499960145	0.688888889	Guessing	1	0	8	56	76	31	50	68	78	74	62	63	75	20	72	83	13	17	31	86	80	50
AQ029	Substance+	25.2630137	0	1	2	3	10	25.3	3.857142857	2	2.6	1	3.5	3.666666667	3.75	3	3	1	16	17	29	62	0.118156562	0.499960294	0.618156562	0.623376623	Tone	1	0	8	56	76	31	50	68	78	74	62	63	75	20	72	83	13	17	31	86	80	50
AQ029	Substance+	25.2630137	0	1	2	3	10	25.3	3.857142857	2	2.6	1	3.5	3.666666667	3.75	3	3	1	16	17	29	62	0.090777711	0.130768149	0.590777711	0.88372093	No_guessing	1	0	8	56	76	31	50	68	78	74	62	63	75	20	72	83	13	17	31	86	80	50
AQ031	Substance+	45.37534247	0	0	0	0	6	32	3.857142857	4	3.4	3.333333333	3.25	4.666666667	4	4	0	0	9	7	26	42	0.098956482	0.077800539	0.401043518	0.950704225	No_guessing	0	0	0	53	64	0	17	8	78	63	0	50	99	7	61	0	10	4	3	57	1	50
AQ031	Substance+	45.37534247	0	0	0	0	6	32	3.857142857	4	3.4	3.333333333	3.25	4.666666667	4	4	0	0	9	7	26	42	0.005602813	0.500928879	0.505602813	0.538961039	Tone	0	0	0	53	64	0	17	8	78	63	0	50	99	7	61	0	10	4	3	57	1	50
AQ031	Substance+	45.37534247	0	0	0	0	6	32	3.857142857	4	3.4	3.333333333	3.25	4.666666667	4	4	0	0	9	7	26	42	0.048578669	0.363268938	0.548578669	0.641891892	Guessing	0	0	0	53	64	0	17	8	78	63	0	50	99	7	61	0	10	4	3	57	1	50
AQ031	Substance+	45.37534247	0	0	0	0	6	32	3.857142857	4	3.4	3.333333333	3.25	4.666666667	4	4	0	0	9	7	26	42	0.025391679	0.062335355	0.474608321	0.977272727	Breath_hold	0	0	0	53	64	0	17	8	78	63	0	50	99	7	61	0	10	4	3	57	1	50
AQ137	Substance+	30.45753425	7	9	14	30	8	28.6	2.714285714	1.666666667	4.8	1	4.25	2.333333333	3	1	0	1	19	20	24	63	3.73E-05	0.105676891	0.499962723	0.917647059	No_guessing	0	0	2	81	83	61	21	41	77	76	52	50	55	14	73	73	20	34	20	73	74	26
AQ137	Substance+	30.45753425	7	9	14	30	8	28.6	2.714285714	1.666666667	4.8	1	4.25	2.333333333	3	1	0	1	19	20	24	63	0.01539905	0.419987954	0.48460095	0.582474227	Guessing	0	0	2	81	83	61	21	41	77	76	52	50	55	14	73	73	20	34	20	73	74	26
AQ137	Substance+	30.45753425	7	9	14	30	8	28.6	2.714285714	1.666666667	4.8	1	4.25	2.333333333	3	1	0	1	19	20	24	63	0.325958036	0.499961574	0.825958036	0.844155844	Tone	0	0	2	81	83	61	21	41	77	76	52	50	55	14	73	73	20	34	20	73	74	26
AQ137	Substance+	30.45753425	7	9	14	30	8	28.6	2.714285714	1.666666667	4.8	1	4.25	2.333333333	3	1	0	1	19	20	24	63	0.022500481	0.13549433	0.477499519	0.88372093	Breath_hold	0	0	2	81	83	61	21	41	77	76	52	50	55	14	73	73	20	34	20	73	74	26
AQ244	Substance+	36.89863014	7	1	11	19	10	28.3	2.714285714	3.666666667	3.6	2.666666667	3.5	3.333333333	3.75	3.333333333	3	0	15	20	25	60	0.013147416	0.320609328	0.513147416	0.686746988	Breath_hold	1	1	6	74	77	38	43	70	78	81	33	60	67	65	80	41	58	62	52	70	37	60
AQ244	Substance+	36.89863014	7	1	11	19	10	28.3	2.714285714	3.666666667	3.6	2.666666667	3.5	3.333333333	3.75	3.333333333	3	0	15	20	25	60	0.100143595	0.415559153	0.600143595	0.601123596	Guessing	1	1	6	74	77	38	43	70	78	81	33	60	67	65	80	41	58	62	52	70	37	60
AQ244	Substance+	36.89863014	7	1	11	19	10	28.3	2.714285714	3.666666667	3.6	2.666666667	3.5	3.333333333	3.75	3.333333333	3	0	15	20	25	60	0.180100391	0.499960468	0.319899609	0.688311688	Tone	1	1	6	74	77	38	43	70	78	81	33	60	67	65	80	41	58	62	52	70	37	60
AQ244	Substance+	36.89863014	7	1	11	19	10	28.3	2.714285714	3.666666667	3.6	2.666666667	3.5	3.333333333	3.75	3.333333333	3	0	15	20	25	60	0.028565945	0.361691001	0.528565945	0.642857143	No_guessing	1	1	6	74	77	38	43	70	78	81	33	60	67	65	80	41	58	62	52	70	37	60
AQ401	Anx	52.70410959	3	4	6	13	1	27.5	3.285714286	3.666666667	5	2.333333333	1.5	2.333333333	4.75	4.666666667	11	0	17	18	27	62	0.006772631	0.77251941	0.506772631	0.782828283	Breath_hold	1	1	4	77	68	40	50	52	77	73	50	50	50	67	69	38	45	46	167	87	50	50
AQ401	Anx	52.70410959	3	4	6	13	1	27.5	3.285714286	3.666666667	5	2.333333333	1.5	2.333333333	4.75	4.666666667	11	0	17	18	27	62	0.000928861	0.499994044	0.500928861	0.506493506	Tone	1	1	4	77	68	40	50	52	77	73	50	50	50	67	69	38	45	46	167	87	50	50
AQ401	Anx	52.70410959	3	4	6	13	1	27.5	3.285714286	3.666666667	5	2.333333333	1.5	2.333333333	4.75	4.666666667	11	0	17	18	27	62	0.004555577	0.498169376	0.504555577	0.53164557	Guessing	1	1	4	77	68	40	50	52	77	73	50	50	50	67	69	38	45	46	167	87	50	50
AQ401	Anx	52.70410959	3	4	6	13	1	27.5	3.285714286	3.666666667	5	2.333333333	1.5	2.333333333	4.75	4.666666667	11	0	17	18	27	62	0.116782059	0.417906786	0.616782059	0.61875	No_guessing	1	1	4	77	68	40	50	52	77	73	50	50	50	67	69	38	45	46	167	87	50	50
AQ409	Substance+	35.31232877	2	1	20	23	10	34.9	1.857142857	2	3.6	1.666666667	4.25	2.666666667	3.25	2	10	2	14	18	24	56	0.005985057	0.458582443	0.494014943	0.54375	Breath_hold	0	1	8	75	68	32	69	70	77	69	17	86	94	63	66	28	72	68	73	70	30	67
AQ409	Substance+	35.31232877	2	1	20	23	10	34.9	1.857142857	2	3.6	1.666666667	4.25	2.666666667	3.25	2	10	2	14	18	24	56	0.149162298	0.493168377	0.649162298	0.655844156	Tone	0	1	8	75	68	32	69	70	77	69	17	86	94	63	66	28	72	68	73	70	30	67
AQ409	Substance+	35.31232877	2	1	20	23	10	34.9	1.857142857	2	3.6	1.666666667	4.25	2.666666667	3.25	2	10	2	14	18	24	56	0.054766762	0.475445537	0.554766762	0.556962025	Guessing	0	1	8	75	68	32	69	70	77	69	17	86	94	63	66	28	72	68	73	70	30	67
AQ409	Substance+	35.31232877	2	1	20	23	10	34.9	1.857142857	2	3.6	1.666666667	4.25	2.666666667	3.25	2	10	2	14	18	24	56	0.057655489	0.411761211	0.557655489	0.590909091	No_guessing	0	1	8	75	68	32	69	70	77	69	17	86	94	63	66	28	72	68	73	70	30	67
AQ436	Substance+	55.53972603	0	0	8	8	5	34.5	1.714285714	1.333333333	4.4	2.666666667	4	3.333333333	2.5	2	5	0	9	17	22	48	0.003745184	0.500928868	0.496254816	0.525974026	Tone	1	1	3	44	66	4	50	50	79	64	0	100	94	32	65	99	16	0	11	71	82	23
AQ436	Substance+	55.53972603	0	0	8	8	5	34.5	1.714285714	1.333333333	4.4	2.666666667	4	3.333333333	2.5	2	5	0	9	17	22	48	0.015712742	0.094047164	0.484287258	0.932098765	Breath_hold	1	1	3	44	66	4	50	50	79	64	0	100	94	32	65	99	16	0	11	71	82	23
AQ436	Substance+	55.53972603	0	0	8	8	5	34.5	1.714285714	1.333333333	4.4	2.666666667	4	3.333333333	2.5	2	5	0	9	17	22	48	0.044380318	0.294029362	0.455619682	0.714285714	Guessing	1	1	3	44	66	4	50	50	79	64	0	100	94	32	65	99	16	0	11	71	82	23
AQ436	Substance+	55.53972603	0	0	8	8	5	34.5	1.714285714	1.333333333	4.4	2.666666667	4	3.333333333	2.5	2	5	0	9	17	22	48	0.070620672	0.221264806	0.570620672	0.789473684	No_guessing	1	1	3	44	66	4	50	50	79	64	0	100	94	32	65	99	16	0	11	71	82	23
AQ493	Dep+Anx	32.74794521	20	17	17	54	3	28.2	2.142857143	3	4.6	0	2.5	4	2.75	3	15	1	20	28	28	76	0.00187561	0.50466806	0.49812439	0.532467532	Tone	0	1	22	111	82	96	3	4	82	79	50	50	95	0	81	98	1	4	0	80	8	11
AQ493	Dep+Anx	32.74794521	20	17	17	54	3	28.2	2.142857143	3	4.6	0	2.5	4	2.75	3	15	1	20	28	28	76	3.19E-05	0.03462421	0.499968108	1	Breath_hold	0	1	22	111	82	96	3	4	82	79	50	50	95	0	81	98	1	4	0	80	8	11
AQ493	Dep+Anx	32.74794521	20	17	17	54	3	28.2	2.142857143	3	4.6	0	2.5	4	2.75	3	15	1	20	28	28	76	3.18E-05	0.03520134	0.499968152	1	No_guessing	0	1	22	111	82	96	3	4	82	79	50	50	95	0	81	98	1	4	0	80	8	11
AQ493	Dep+Anx	32.74794521	20	17	17	54	3	28.2	2.142857143	3	4.6	0	2.5	4	2.75	3	15	1	20	28	28	76	0.020886829	0.576507682	0.479113171	0.578947368	Guessing	0	1	22	111	82	96	3	4	82	79	50	50	95	0	81	98	1	4	0	80	8	11
AQ506	Dep+Anx	30.08219178	12	16	12	40	0	19.2	4.142857143	4	5	1.333333333	4.5	2.333333333	3	4	8	3	18	10	24	52	5.96E-06	0.500928861	0.499994044	0.506493506	Tone	0	0	24	25	61	60	26	50	78	66	0	97	100	6	61	81	91	6	16	63	50	71
AQ506	Dep+Anx	30.08219178	12	16	12	40	0	19.2	4.142857143	4	5	1.333333333	4.5	2.333333333	3	4	8	3	18	10	24	52	0.026536819	0.136259571	0.526536819	0.887323944	Breath_hold	0	0	24	25	61	60	26	50	78	66	0	97	100	6	61	81	91	6	16	63	50	71
AQ506	Dep+Anx	30.08219178	12	16	12	40	0	19.2	4.142857143	4	5	1.333333333	4.5	2.333333333	3	4	8	3	18	10	24	52	0.054583415	0.181514354	0.445416585	0.835714286	Guessing	0	0	24	25	61	60	26	50	78	66	0	97	100	6	61	81	91	6	16	63	50	71
AQ506	Dep+Anx	30.08219178	12	16	12	40	0	19.2	4.142857143	4	5	1.333333333	4.5	2.333333333	3	4	8	3	18	10	24	52	3.49E-05	0.07691725	0.499965086	0.957142857	No_guessing	0	0	24	25	61	60	26	50	78	66	0	97	100	6	61	81	91	6	16	63	50	71
AQ521	Dep	52.81369863	10	0	5	15	0	27	1	0.333333333	0.6	1.666666667	0.5	3	0.25	1.666666667	10	2	22	26	27	75	0.0517424	0.307452232	0.5517424	0.7	Guessing	1	0	12	45	65	78	14	0	77	69	10	66	85	0	64	100	0	0	0	66	78	16
AQ521	Dep	52.81369863	10	0	5	15	0	27	1	0.333333333	0.6	1.666666667	0.5	3	0.25	1.666666667	10	2	22	26	27	75	0.314026034	0.499961414	0.814026034	0.831168831	Tone	1	0	12	45	65	78	14	0	77	69	10	66	85	0	64	100	0	0	0	66	78	16
AQ521	Dep	52.81369863	10	0	5	15	0	27	1	0.333333333	0.6	1.666666667	0.5	3	0.25	1.666666667	10	2	22	26	27	75	3.15E-05	0.040326158	0.499968532	1	Breath_hold	1	0	12	45	65	78	14	0	77	69	10	66	85	0	64	100	0	0	0	66	78	16
AQ521	Dep	52.81369863	10	0	5	15	0	27	1	0.333333333	0.6	1.666666667	0.5	3	0.25	1.666666667	10	2	22	26	27	75	3.13E-05	0.041989376	0.499968652	1	No_guessing	1	0	12	45	65	78	14	0	77	69	10	66	85	0	64	100	0	0	0	66	78	16
AQ579	Anx	44.35068493	11	6	6	23	1	35.1	4	4	4	2	3.25	3.333333333	4	3.666666667	14	0	16	27	32	75	0.044044505	0.262164899	0.544044505	0.746987952	Breath_hold	1	1	21	51	70	28	53	23	78	69	36	60	50	1	67	0	0	0	42	71	29	50
AQ579	Anx	44.35068493	11	6	6	23	1	35.1	4	4	4	2	3.25	3.333333333	4	3.666666667	14	0	16	27	32	75	0.033620828	0.321759376	0.533620828	0.685185185	Guessing	1	1	21	51	70	28	53	23	78	69	36	60	50	1	67	0	0	0	42	71	29	50
AQ579	Anx	44.35068493	11	6	6	23	1	35.1	4	4	4	2	3.25	3.333333333	4	3.666666667	14	0	16	27	32	75	0.068378341	0.499960257	0.568378341	0.571428571	Tone	1	1	21	51	70	28	53	23	78	69	36	60	50	1	67	0	0	0	42	71	29	50
AQ579	Anx	44.35068493	11	6	6	23	1	35.1	4	4	4	2	3.25	3.333333333	4	3.666666667	14	0	16	27	32	75	0.028525201	0.044979636	0.471474799	0.993506494	No_guessing	1	1	21	51	70	28	53	23	78	69	36	60	50	1	67	0	0	0	42	71	29	50
AQ589	Dep+Anx	35.60821918	18	10	14	42	2	33.6	4.571428571	3	4.8	2.666666667	4.75	0.666666667	3.25	4.666666667	12	3	6	23	28	57	0.011691425	0.305642777	0.488308575	0.701030928	Breath_hold	0	1	15	117	71	0	39	2	78	76	0	100	81	59	71	100	0	4	62	84	68	2
AQ589	Dep+Anx	35.60821918	18	10	14	42	2	33.6	4.571428571	3	4.8	2.666666667	4.75	0.666666667	3.25	4.666666667	12	3	6	23	28	57	0.020381393	0.696696601	0.479618607	0.704819277	Guessing	0	1	15	117	71	0	39	2	78	76	0	100	81	59	71	100	0	4	62	84	68	2
AQ589	Dep+Anx	35.60821918	18	10	14	42	2	33.6	4.571428571	3	4.8	2.666666667	4.75	0.666666667	3.25	4.666666667	12	3	6	23	28	57	0.01272707	0.343634361	0.51272707	0.662650602	No_guessing	0	1	15	117	71	0	39	2	78	76	0	100	81	59	71	100	0	4	62	84	68	2
AQ589	Dep+Anx	35.60821918	18	10	14	42	2	33.6	4.571428571	3	4.8	2.666666667	4.75	0.666666667	3.25	4.666666667	12	3	6	23	28	57	0.093396844	0.499960249	0.406603156	0.597402597	Tone	0	1	15	117	71	0	39	2	78	76	0	100	81	59	71	100	0	4	62	84	68	2
AQ822	Substance+	27.98356164	3	15	13	31	10	27	3.428571429	4.333333333	5	2.333333333	3.5	2.666666667	3.25	5	16	0	17	26	27	70	0.003938572	0.496049418	0.503938572	0.527173913	Guessing	1	1	13	87	79	50	71	64	78	80	13	98	100	81	81	0	83	73	82	84	0	92
AQ822	Substance+	27.98356164	3	15	13	31	10	27	3.428571429	4.333333333	5	2.333333333	3.5	2.666666667	3.25	5	16	0	17	26	27	70	0.089811363	0.435676842	0.410188637	0.591397849	No_guessing	1	1	13	87	79	50	71	64	78	80	13	98	100	81	81	0	83	73	82	84	0	92
AQ822	Substance+	27.98356164	3	15	13	31	10	27	3.428571429	4.333333333	5	2.333333333	3.5	2.666666667	3.25	5	16	0	17	26	27	70	0.105819074	0.49996027	0.394180926	0.61038961	Tone	1	1	13	87	79	50	71	64	78	80	13	98	100	81	81	0	83	73	82	84	0	92
AQ822	Substance+	27.98356164	3	15	13	31	10	27	3.428571429	4.333333333	5	2.333333333	3.5	2.666666667	3.25	5	16	0	17	26	27	70	0.081115351	0.418884649	0.418884649	0.581632653	Breath_hold	1	1	13	87	79	50	71	64	78	80	13	98	100	81	81	0	83	73	82	84	0	92
AQ824	Dep+Anx	23.72876712	12	8	13	33	1	32.9	2.571428571	2.666666667	2.8	2.666666667	3.25	3	2.5	1	10	1	18	22	24	64	0.027062389	0.621444744	0.472937611	0.626666667	Guessing	0	0	13	94	66	63	25	52	77	71	67	12	56	31	68	85	8	5	77	74	87	22
AQ824	Dep+Anx	23.72876712	12	8	13	33	1	32.9	2.571428571	2.666666667	2.8	2.666666667	3.25	3	2.5	1	10	1	18	22	24	64	0.06221545	0.208110379	0.43778455	0.803797468	No_guessing	0	0	13	94	66	63	25	52	77	71	67	12	56	31	68	85	8	5	77	74	87	22
AQ824	Dep+Anx	23.72876712	12	8	13	33	1	32.9	2.571428571	2.666666667	2.8	2.666666667	3.25	3	2.5	1	10	1	18	22	24	64	0.017560018	0.453566635	0.482439982	0.548192771	Breath_hold	0	0	13	94	66	63	25	52	77	71	67	12	56	31	68	85	8	5	77	74	87	22
AQ824	Dep+Anx	23.72876712	12	8	13	33	1	32.9	2.571428571	2.666666667	2.8	2.666666667	3.25	3	2.5	1	10	1	18	22	24	64	0.210904731	0.492491963	0.289095269	0.720779221	Tone	0	0	13	94	66	63	25	52	77	71	67	12	56	31	68	85	8	5	77	74	87	22
AQ833	Substance+	54.49863014	8	7	15	30	6	38.5	2.857142857	3.333333333	4.6	2	4.25	3	2.25	4	14	1	16	19	25	60	3.62E-05	0.103550585	0.499963817	0.926470588	No_guessing	1	1	19	36	58	76	65	15	78	59	20	71	88	10	58	99	8	12	12	52	17	60
AQ833	Substance+	54.49863014	8	7	15	30	6	38.5	2.857142857	3.333333333	4.6	2	4.25	3	2.25	4	14	1	16	19	25	60	0.216941396	0.499960628	0.716941396	0.727272727	Tone	1	1	19	36	58	76	65	15	78	59	20	71	88	10	58	99	8	12	12	52	17	60
AQ833	Substance+	54.49863014	8	7	15	30	6	38.5	2.857142857	3.333333333	4.6	2	4.25	3	2.25	4	14	1	16	19	25	60	0.034629509	0.280111555	0.465370491	0.731343284	Guessing	1	1	19	36	58	76	65	15	78	59	20	71	88	10	58	99	8	12	12	52	17	60
AQ833	Substance+	54.49863014	8	7	15	30	6	38.5	2.857142857	3.333333333	4.6	2	4.25	3	2.25	4	14	1	16	19	25	60	0.032060188	0.129249693	0.467939812	0.9	Breath_hold	1	1	19	36	58	76	65	15	78	59	20	71	88	10	58	99	8	12	12	52	17	60
AQ849	HC	33.41917808	0	2	0	2	0	21	1.857142857	0.333333333	0.6	0	4	4.666666667	0.25	1.333333333	1	0	13	7	16	36	0.271960518	0.508570065	0.228039482	0.785714286	Tone	1	0	5	101	67	48	36	30	78	69	12	60	69	10	73	82	23	14	77	97	20	64
AQ849	HC	33.41917808	0	2	0	2	0	21	1.857142857	0.333333333	0.6	0	4	4.666666667	0.25	1.333333333	1	0	13	7	16	36	0.040425722	0.643748448	0.540425722	0.649350649	Guessing	1	0	5	101	67	48	36	30	78	69	12	60	69	10	73	82	23	14	77	97	20	64
AQ849	HC	33.41917808	0	2	0	2	0	21	1.857142857	0.333333333	0.6	0	4	4.666666667	0.25	1.333333333	1	0	13	7	16	36	0.091174534	0.3466288	0.591174534	0.653153153	Breath_hold	1	0	5	101	67	48	36	30	78	69	12	60	69	10	73	82	23	14	77	97	20	64
AQ849	HC	33.41917808	0	2	0	2	0	21	1.857142857	0.333333333	0.6	0	4	4.666666667	0.25	1.333333333	1	0	13	7	16	36	0.032572092	0.085572129	0.532572092	0.94047619	No_guessing	1	0	5	101	67	48	36	30	78	69	12	60	69	10	73	82	23	14	77	97	20	64
AQ901	Eating+	34.85479452	3	6	7	16	1	19.8	1.285714286	1	3.2	2	3	3	1.75	2.666666667	15	2	12	14	32	58	0.143110792	0.486474129	0.356889208	0.649350649	Tone	0	1	11	40	61	50	42	49	75	62	8	49	100	27	63	59	18	25	33	58	39	42
AQ901	Eating+	34.85479452	3	6	7	16	1	19.8	1.285714286	1	3.2	2	3	3	1.75	2.666666667	15	2	12	14	32	58	0.008977136	0.25284489	0.491022864	0.760869565	Breath_hold	0	1	11	40	61	50	42	49	75	62	8	49	100	27	63	59	18	25	33	58	39	42
AQ901	Eating+	34.85479452	3	6	7	16	1	19.8	1.285714286	1	3.2	2	3	3	1.75	2.666666667	15	2	12	14	32	58	3.92E-05	0.292393354	0.499960781	0.718309859	Guessing	0	1	11	40	61	50	42	49	75	62	8	49	100	27	63	59	18	25	33	58	39	42
AQ901	Eating+	34.85479452	3	6	7	16	1	19.8	1.285714286	1	3.2	2	3	3	1.75	2.666666667	15	2	12	14	32	58	0.049119943	0.200028591	0.549119943	0.815068493	No_guessing	0	1	11	40	61	50	42	49	75	62	8	49	100	27	63	59	18	25	33	58	39	42
AQ905	Substance+	31.12328767	3	1	13	17	10	28.3	2	1.333333333	3.6	2.333333333	3.5	3	1.75	1	6	2	18	19	27	64	3.45E-05	0.048631791	0.499965479	0.98	No_guessing	0	0	5	44	87	54	14	19	78	88	49	54	71	4	87	52	13	8	16	92	51	20
AQ905	Substance+	31.12328767	3	1	13	17	10	28.3	2	1.333333333	3.6	2.333333333	3.5	3	1.75	1	6	2	18	19	27	64	0.125894513	0.087271389	0.374105487	0.924528302	Breath_hold	0	0	5	44	87	54	14	19	78	88	49	54	71	4	87	52	13	8	16	92	51	20
AQ905	Substance+	31.12328767	3	1	13	17	10	28.3	2	1.333333333	3.6	2.333333333	3.5	3	1.75	1	6	2	18	19	27	64	0.223173729	0.50761214	0.276826271	0.733766234	Tone	0	0	5	44	87	54	14	19	78	88	49	54	71	4	87	52	13	8	16	92	51	20
AQ905	Substance+	31.12328767	3	1	13	17	10	28.3	2	1.333333333	3.6	2.333333333	3.5	3	1.75	1	6	2	18	19	27	64	0.040040064	0.22455332	0.459959936	0.784313725	Guessing	0	0	5	44	87	54	14	19	78	88	49	54	71	4	87	52	13	8	16	92	51	20
AQ913	Substance+	26.60821918	10	5	23	38	10	23.2	3.857142857	2.333333333	4.4	0.333333333	3.75	1.333333333	3.25	2	15	0	18	21	22	61	0.010759716	0.411540374	0.489240284	0.591397849	Breath_hold	0	1	20	76	75	50	20	0	78	73	42	51	49	3	72	0	0	0	76	80	42	54
AQ913	Substance+	26.60821918	10	5	23	38	10	23.2	3.857142857	2.333333333	4.4	0.333333333	3.75	1.333333333	3.25	2	15	0	18	21	22	61	0.198610192	0.50726431	0.301389808	0.707792208	Tone	0	1	20	76	75	50	20	0	78	73	42	51	49	3	72	0	0	0	76	80	42	54
AQ913	Substance+	26.60821918	10	5	23	38	10	23.2	3.857142857	2.333333333	4.4	0.333333333	3.75	1.333333333	3.25	2	15	0	18	21	22	61	0.02413351	0.051288225	0.52413351	0.982142857	No_guessing	0	1	20	76	75	50	20	0	78	73	42	51	49	3	72	0	0	0	76	80	42	54
AQ913	Substance+	26.60821918	10	5	23	38	10	23.2	3.857142857	2.333333333	4.4	0.333333333	3.75	1.333333333	3.25	2	15	0	18	21	22	61	0.157356082	0.432858687	0.342643918	0.66091954	Guessing	0	1	20	76	75	50	20	0	78	73	42	51	49	3	72	0	0	0	76	80	42	54
AQ918	Substance+	48.56986301	2	6	10	18	9	25.9	3.142857143	1.666666667	3.8	2	4.75	3.666666667	3.25	4	8	1	14	18	27	59	0.018702724	0.337566171	0.481297276	0.668604651	Guessing	1	1	20	62	72	80	18	2	78	67	2	95	91	52	70	86	11	9	67	77	50	50
AQ918	Substance+	48.56986301	2	6	10	18	9	25.9	3.142857143	1.666666667	3.8	2	4.75	3.666666667	3.25	4	8	1	14	18	27	59	0.017536746	0.37384899	0.482463254	0.630681818	Breath_hold	1	1	20	62	72	80	18	2	78	67	2	95	91	52	70	86	11	9	67	77	50	50
AQ918	Substance+	48.56986301	2	6	10	18	9	25.9	3.142857143	1.666666667	3.8	2	4.75	3.666666667	3.25	4	8	1	14	18	27	59	0.277912464	0.499961035	0.777912464	0.792207792	Tone	1	1	20	62	72	80	18	2	78	67	2	95	91	52	70	86	11	9	67	77	50	50
AQ918	Substance+	48.56986301	2	6	10	18	9	25.9	3.142857143	1.666666667	3.8	2	4.75	3.666666667	3.25	4	8	1	14	18	27	59	0.007071885	0.302463213	0.492928115	0.70625	No_guessing	1	1	20	62	72	80	18	2	78	67	2	95	91	52	70	86	11	9	67	77	50	50
AQ928	Dep+Anx	48.83835616	1	0	4	5	0	22.4	2.714285714	3	3.6	2	3	2.333333333	2.75	1.666666667	10	0	18	26	27	71	3.11E-05	0.045302654	0.499968885	1	No_guessing	0	1	13	103	58	7	41	49	79	59	32	59	66	0	57	1	86	0	21	58	35	50
AQ928	Dep+Anx	48.83835616	1	0	4	5	0	22.4	2.714285714	3	3.6	2	3	2.333333333	2.75	1.666666667	10	0	18	26	27	71	0.302334942	0.518887954	0.197665058	0.818181818	Tone	0	1	13	103	58	7	41	49	79	59	32	59	66	0	57	1	86	0	21	58	35	50
AQ928	Dep+Anx	48.83835616	1	0	4	5	0	22.4	2.714285714	3	3.6	2	3	2.333333333	2.75	1.666666667	10	0	18	26	27	71	0.009298205	0.753898807	0.509298205	0.768656716	Guessing	0	1	13	103	58	7	41	49	79	59	32	59	66	0	57	1	86	0	21	58	35	50
AQ928	Dep+Anx	48.83835616	1	0	4	5	0	22.4	2.714285714	3	3.6	2	3	2.333333333	2.75	1.666666667	10	0	18	26	27	71	0.105100512	0.167706969	0.394899488	0.845588235	Breath_hold	0	1	13	103	58	7	41	49	79	59	32	59	66	0	57	1	86	0	21	58	35	50
AQ929	Substance+	29.16438356	6	6	4	16	6	27.3	2.714285714	3	3	2	2.75	2.333333333	3	2.666666667	7	0	15	19	24	58	0.020889423	0.178002899	0.479110577	0.84	Breath_hold	1	1	6	16	62	50	24	24	77	65	50	77	89	35	63	14	7	19	24	66	33	31
AQ929	Substance+	29.16438356	6	6	4	16	6	27.3	2.714285714	3	3	2	2.75	2.333333333	3	2.666666667	7	0	15	19	24	58	0.053330108	0.134970702	0.446669892	0.887323944	Guessing	1	1	6	16	62	50	24	24	77	65	50	77	89	35	63	14	7	19	24	66	33	31
AQ929	Substance+	29.16438356	6	6	4	16	6	27.3	2.714285714	3	3	2	2.75	2.333333333	3	2.666666667	7	0	15	19	24	58	0.118231525	0.499960294	0.381768475	0.623376623	Tone	1	1	6	16	62	50	24	24	77	65	50	77	89	35	63	14	7	19	24	66	33	31
AQ929	Substance+	29.16438356	6	6	4	16	6	27.3	2.714285714	3	3	2	2.75	2.333333333	3	2.666666667	7	0	15	19	24	58	0.025189009	0.245842387	0.525189009	0.766666667	No_guessing	1	1	6	16	62	50	24	24	77	65	50	77	89	35	63	14	7	19	24	66	33	31
AQ947	Dep+Anx	41.68493151	19	10	24	53	0	18.9	2.428571429	4	4.6	1.666666667	3	2	3	4	7	1	19	32	25	76	0.149162298	0.493168377	0.649162298	0.655844156	Tone	0	1	11	45	79	45	27	50	77	77	9	44	58	9	75	88	14	5	53	84	50	50
AQ947	Dep+Anx	41.68493151	19	10	24	53	0	18.9	2.428571429	4	4.6	1.666666667	3	2	3	4	7	1	19	32	25	76	0.051037756	0.077425594	0.551037756	0.948275862	No_guessing	0	1	11	45	79	45	27	50	77	77	9	44	58	9	75	88	14	5	53	84	50	50
AQ947	Dep+Anx	41.68493151	19	10	24	53	0	18.9	2.428571429	4	4.6	1.666666667	3	2	3	4	7	1	19	32	25	76	0.13137747	0.24466472	0.36862253	0.752747253	Guessing	0	1	11	45	79	45	27	50	77	77	9	44	58	9	75	88	14	5	53	84	50	50
AQ947	Dep+Anx	41.68493151	19	10	24	53	0	18.9	2.428571429	4	4.6	1.666666667	3	2	3	4	7	1	19	32	25	76	0.018187445	0.278055431	0.518187445	0.729591837	Breath_hold	0	1	11	45	79	45	27	50	77	77	9	44	58	9	75	88	14	5	53	84	50	50
AQ955	Eating+	21.74794521	0	0	0	0	0	33.1	3.428571429	4	4	2.333333333	4	4	4	4	0	3	10	8	23	41	0.02776203	0.04089075	0.52776203	0.994252874	Guessing	0	0	4	1	75	53	35	0	76	77	68	38	99	31	75	74	34	42	0	69	97	92
AQ955	Eating+	21.74794521	0	0	0	0	0	33.1	3.428571429	4	4	2.333333333	4	4	4	4	0	3	10	8	23	41	3.16E-05	0.038441663	0.499968395	1	Breath_hold	0	0	4	1	75	53	35	0	76	77	68	38	99	31	75	74	34	42	0	69	97	92
AQ955	Eating+	21.74794521	0	0	0	0	0	33.1	3.428571429	4	4	2.333333333	4	4	4	4	0	3	10	8	23	41	0.308151514	0.49029811	0.191848486	0.824675325	Tone	0	0	4	1	75	53	35	0	76	77	68	38	99	31	75	74	34	42	0	69	97	92
AQ955	Eating+	21.74794521	0	0	0	0	0	33.1	3.428571429	4	4	2.333333333	4	4	4	4	0	3	10	8	23	41	0.060354575	0.187920795	0.439645425	0.823863636	No_guessing	0	0	4	1	75	53	35	0	76	77	68	38	99	31	75	74	34	42	0	69	97	92
AQ978	Dep+Anx	35.03013699	2	5	18	25	0	24.9	3	2.666666667	4	1.333333333	3.75	1.666666667	2.75	3	8	1	12	15	30	57	0.048083844	0.364535912	0.548083844	0.639534884	Guessing	1	1	8	62	74	50	33	33	77	83	27	80	99	22	72	50	32	50	50	80	60	58
AQ978	Dep+Anx	35.03013699	2	5	18	25	0	24.9	3	2.666666667	4	1.333333333	3.75	1.666666667	2.75	3	8	1	12	15	30	57	0.0128918	0.280045754	0.4871082	0.72826087	Breath_hold	1	1	8	62	74	50	33	33	77	83	27	80	99	22	72	50	32	50	50	80	60	58
AQ978	Dep+Anx	35.03013699	2	5	18	25	0	24.9	3	2.666666667	4	1.333333333	3.75	1.666666667	2.75	3	8	1	12	15	30	57	0.253622439	0.499960846	0.753622439	0.766233766	Tone	1	1	8	62	74	50	33	33	77	83	27	80	99	22	72	50	32	50	50	80	60	58
AQ978	Dep+Anx	35.03013699	2	5	18	25	0	24.9	3	2.666666667	4	1.333333333	3.75	1.666666667	2.75	3	8	1	12	15	30	57	0.064134957	0.145341552	0.564134957	0.870588235	No_guessing	1	1	8	62	74	50	33	33	77	83	27	80	99	22	72	50	32	50	50	80	60	58
AQ987	Dep+Anx	42.10684932	8	8	8	24	0	29.8	3.857142857	3	4	1	4.25	3.666666667	3.25	3.333333333	12	0	15	16	26	57	0.000940773	0.499994044	0.499059227	0.506493506	Tone	0	1	19	56	68	60	30	30	78	64	37	60	70	10	62	100	0	15	16	68	36	10
AQ987	Dep+Anx	42.10684932	8	8	8	24	0	29.8	3.857142857	3	4	1	4.25	3.666666667	3.25	3.333333333	12	0	15	16	26	57	0.033466158	0.096780647	0.533466158	0.931506849	No_guessing	0	1	19	56	68	60	30	30	78	64	37	60	70	10	62	100	0	15	16	68	36	10
AQ987	Dep+Anx	42.10684932	8	8	8	24	0	29.8	3.857142857	3	4	1	4.25	3.666666667	3.25	3.333333333	12	0	15	16	26	57	3.75E-05	0.125531715	0.499962474	0.897435897	Breath_hold	0	1	19	56	68	60	30	30	78	64	37	60	70	10	62	100	0	15	16	68	36	10
AQ987	Dep+Anx	42.10684932	8	8	8	24	0	29.8	3.857142857	3	4	1	4.25	3.666666667	3.25	3.333333333	12	0	15	16	26	57	0.039382962	0.359657408	0.460617038	0.64556962	Guessing	0	1	19	56	68	60	30	30	78	64	37	60	70	10	62	100	0	15	16	68	36	10
AQ998	Substance+	21.9369863	0	0	3	3	5	38.2	2.142857143	3	3.2	4	3.75	3.666666667	3.75	4.666666667	5	0	12	8	23	43	0.054451578	0.580467774	0.445548422	0.582417582	Guessing	0	1	7	108	78	71	28	6	79	83	63	39	73	6	77	87	26	25	16	61	80	77
AQ998	Substance+	21.9369863	0	0	3	3	5	38.2	2.142857143	3	3.2	4	3.75	3.666666667	3.75	4.666666667	5	0	12	8	23	43	0.026696708	0.138015893	0.473303292	0.885714286	Breath_hold	0	1	7	108	78	71	28	6	79	83	63	39	73	6	77	87	26	25	16	61	80	77
AQ998	Substance+	21.9369863	0	0	3	3	5	38.2	2.142857143	3	3.2	4	3.75	3.666666667	3.75	4.666666667	5	0	12	8	23	43	0.039699399	0.06223242	0.460300601	0.966292135	No_guessing	0	1	7	108	78	71	28	6	79	83	63	39	73	6	77	87	26	25	16	61	80	77
AQ998	Substance+	21.9369863	0	0	3	3	5	38.2	2.142857143	3	3.2	4	3.75	3.666666667	3.75	4.666666667	5	0	12	8	23	43	0.001875586	0.500928862	0.498124414	0.512987013	Tone	0	1	7	108	78	71	28	6	79	83	63	39	73	6	77	87	26	25	16	61	80	77
AR001	Substance+	45.11506849	0	0	5	5	4	35.7	4.571428571	3	4.8	3	4.75	4.666666667	5	5	0	1	18	18	28	64	0.006651408	0.552318701	0.493348592	0.554794521	Guessing	0	0	0	81	64	6	54	65	78	66	1	95	98	25	64	25	41	52	41	65	44	59
AR001	Substance+	45.11506849	0	0	5	5	4	35.7	4.571428571	3	4.8	3	4.75	4.666666667	5	5	0	1	18	18	28	64	0.002798479	0.499994044	0.502798479	0.519480519	Tone	0	0	0	81	64	6	54	65	78	66	1	95	98	25	64	25	41	52	41	65	44	59
AR001	Substance+	45.11506849	0	0	5	5	4	35.7	4.571428571	3	4.8	3	4.75	4.666666667	5	5	0	1	18	18	28	64	0.038446862	0.279356521	0.538446862	0.730263158	Breath_hold	0	0	0	81	64	6	54	65	78	66	1	95	98	25	64	25	41	52	41	65	44	59
AR001	Substance+	45.11506849	0	0	5	5	4	35.7	4.571428571	3	4.8	3	4.75	4.666666667	5	5	0	1	18	18	28	64	0.010176608	0.18665768	0.510176608	0.831081081	No_guessing	0	0	0	81	64	6	54	65	78	66	1	95	98	25	64	25	41	52	41	65	44	59
AR025	Substance+	19.83013699	5	1	3	9	7	29.3	1.571428571	3	2.8	2.333333333	2	2.666666667	3.5	3	2	0	15	20	27	62	5.90E-06	0.498896963	0.499994099	0.507692308	Breath_hold	1	1	5	70	58	62	56	30	78	62	28	80	88	55	63	66	42	57	64	56	64	39
AR025	Substance+	19.83013699	5	1	3	9	7	29.3	1.571428571	3	2.8	2.333333333	2	2.666666667	3.5	3	2	0	15	20	27	62	0.229197145	0.499960693	0.729197145	0.74025974	Tone	1	1	5	70	58	62	56	30	78	62	28	80	88	55	63	66	42	57	64	56	64	39
AR025	Substance+	19.83013699	5	1	3	9	7	29.3	1.571428571	3	2.8	2.333333333	2	2.666666667	3.5	3	2	0	15	20	27	62	0.007006659	0.387232961	0.492993341	0.618055556	No_guessing	1	1	5	70	58	62	56	30	78	62	28	80	88	55	63	66	42	57	64	56	64	39
AR025	Substance+	19.83013699	5	1	3	9	7	29.3	1.571428571	3	2.8	2.333333333	2	2.666666667	3.5	3	2	0	15	20	27	62	0.004320034	0.504320034	0.504320034	0.53030303	Guessing	1	1	5	70	58	62	56	30	78	62	28	80	88	55	63	66	42	57	64	56	64	39
AR063	Substance+	28.30958904	0	0	2	2	7	22.8	4.285714286	4.666666667	4.6	1.666666667	5	2.333333333	4.25	5	4	0	7	7	27	41	0.022797121	0.143174862	0.477202879	0.87654321	No_guessing	0	0	0	48	73	65	43	40	78	68	29	80	75	20	70	40	41	50	39	69	61	37
AR063	Substance+	28.30958904	0	0	2	2	7	22.8	4.285714286	4.666666667	4.6	1.666666667	5	2.333333333	4.25	5	4	0	7	7	27	41	0.040873365	0.293306646	0.540873365	0.714285714	Guessing	0	0	0	48	73	65	43	40	78	68	29	80	75	20	70	40	41	50	39	69	61	37
AR063	Substance+	28.30958904	0	0	2	2	7	22.8	4.285714286	4.666666667	4.6	1.666666667	5	2.333333333	4.25	5	4	0	7	7	27	41	0.049736652	0.506239851	0.549736652	0.551948052	Tone	0	0	0	48	73	65	43	40	78	68	29	80	75	20	70	40	41	50	39	69	61	37
AR063	Substance+	28.30958904	0	0	2	2	7	22.8	4.285714286	4.666666667	4.6	1.666666667	5	2.333333333	4.25	5	4	0	7	7	27	41	0.007783178	0.255155109	0.492216822	0.75625	Breath_hold	0	0	0	48	73	65	43	40	78	68	29	80	75	20	70	40	41	50	39	69	61	37
AR116	Dep+Anx	23.91506849	12	18	14	44	0	35.6	3.857142857	4.333333333	4.2	1.333333333	3.75	2	3.75	3.666666667	11	1	13	21	24	58	0.142948914	0.499960352	0.642948914	0.649350649	Tone	0	1	12	17	57	41	50	0	78	57	0	94	96	10	57	62	50	21	10	64	64	50
AR116	Dep+Anx	23.91506849	12	18	14	44	0	35.6	3.857142857	4.333333333	4.2	1.333333333	3.75	2	3.75	3.666666667	11	1	13	21	24	58	3.63E-05	0.096167503	0.499963719	0.932432432	Breath_hold	0	1	12	17	57	41	50	0	78	57	0	94	96	10	57	62	50	21	10	64	64	50
AR116	Dep+Anx	23.91506849	12	18	14	44	0	35.6	3.857142857	4.333333333	4.2	1.333333333	3.75	2	3.75	3.666666667	11	1	13	21	24	58	0.034161609	0.105693075	0.534161609	0.924242424	No_guessing	0	1	12	17	57	41	50	0	78	57	0	94	96	10	57	62	50	21	10	64	64	50
AR116	Dep+Anx	23.91506849	12	18	14	44	0	35.6	3.857142857	4.333333333	4.2	1.333333333	3.75	2	3.75	3.666666667	11	1	13	21	24	58	0.013105532	0.152642202	0.486894468	0.871212121	Guessing	0	1	12	17	57	41	50	0	78	57	0	94	96	10	57	62	50	21	10	64	64	50
AR118	Dep	25.16986301	0	0	4	4	0	22	3.285714286	2.333333333	3.8	2.333333333	4.5	3	2.5	3	8	0	12	12	23	47	0.039866887	0.319642689	0.460133113	0.68556701	Breath_hold	0	0	14	126	81	0	49	32	78	83	35	60	100	98	83	0	67	71	61	83	30	50
AR118	Dep	25.16986301	0	0	4	4	0	22	3.285714286	2.333333333	3.8	2.333333333	4.5	3	2.5	3	8	0	12	12	23	47	0.022971599	0.66465584	0.477028401	0.670212766	Guessing	0	0	14	126	81	0	49	32	78	83	35	60	100	98	83	0	67	71	61	83	30	50
AR118	Dep	25.16986301	0	0	4	4	0	22	3.285714286	2.333333333	3.8	2.333333333	4.5	3	2.5	3	8	0	12	12	23	47	0.235417049	0.507815041	0.264582951	0.746753247	Tone	0	0	14	126	81	0	49	32	78	83	35	60	100	98	83	0	67	71	61	83	30	50
AR118	Dep	25.16986301	0	0	4	4	0	22	3.285714286	2.333333333	3.8	2.333333333	4.5	3	2.5	3	8	0	12	12	23	47	0.039385399	0.504898771	0.460614601	0.541237113	No_guessing	0	0	14	126	81	0	49	32	78	83	35	60	100	98	83	0	67	71	61	83	30	50
AR119	Dep+Anx	29.98082192	12	5	11	28	1	25.5	2.142857143	1	3	0.333333333	0.75	3	3	1.333333333	5	2	16	20	26	62	0.10574318	0.49996027	0.60574318	0.61038961	Tone	0	0	12	86	77	30	49	52	78	74	18	74	82	68	70	17	81	81	45	69	75	87
AR119	Dep+Anx	29.98082192	12	5	11	28	1	25.5	2.142857143	1	3	0.333333333	0.75	3	3	1.333333333	5	2	16	20	26	62	0.087779948	0.488664381	0.412220052	0.590909091	Guessing	0	0	12	86	77	30	49	52	78	74	18	74	82	68	70	17	81	81	45	69	75	87
AR119	Dep+Anx	29.98082192	12	5	11	28	1	25.5	2.142857143	1	3	0.333333333	0.75	3	3	1.333333333	5	2	16	20	26	62	0.048189541	0.417173216	0.451810459	0.585365854	No_guessing	0	0	12	86	77	30	49	52	78	74	18	74	82	68	70	17	81	81	45	69	75	87
AR119	Dep+Anx	29.98082192	12	5	11	28	1	25.5	2.142857143	1	3	0.333333333	0.75	3	3	1.333333333	5	2	16	20	26	62	0.092364836	0.274894224	0.592364836	0.728915663	Breath_hold	0	0	12	86	77	30	49	52	78	74	18	74	82	68	70	17	81	81	45	69	75	87
AR126	Substance+	41.5260274	1	0	9	10	8	26.1	3.142857143	2	3.4	1.333333333	4.25	3.666666667	2.5	3.666666667	0	2	16	15	26	57	0.277966312	0.499961036	0.222033688	0.792207792	Tone	1	0	3	83	62	50	26	0	78	60	30	66	76	25	59	50	50	27	27	72	50	17
AR126	Substance+	41.5260274	1	0	9	10	8	26.1	3.142857143	2	3.4	1.333333333	4.25	3.666666667	2.5	3.666666667	0	2	16	15	26	57	0.006853328	0.580644505	0.506853328	0.584507042	Guessing	1	0	3	83	62	50	26	0	78	60	30	66	76	25	59	50	50	27	27	72	50	17
AR126	Substance+	41.5260274	1	0	9	10	8	26.1	3.142857143	2	3.4	1.333333333	4.25	3.666666667	2.5	3.666666667	0	2	16	15	26	57	0.021467785	0.19762015	0.521467785	0.820895522	No_guessing	1	0	3	83	62	50	26	0	78	60	30	66	76	25	59	50	50	27	27	72	50	17
AR126	Substance+	41.5260274	1	0	9	10	8	26.1	3.142857143	2	3.4	1.333333333	4.25	3.666666667	2.5	3.666666667	0	2	16	15	26	57	0.0095097	0.178853391	0.4904903	0.837349398	Breath_hold	1	0	3	83	62	50	26	0	78	60	30	66	76	25	59	50	50	27	27	72	50	17
AR142	HC	25.88493151	1	0	0	1	0	25.4	3.142857143	1	3	2	1	1.333333333	1.25	5	0	0	9	9	31	49	3.19E-05	0.034067653	0.499968065	1	No_guessing	0	1	0	93	83	51	45	22	78	82	50	56	86	0	82	50	85	2	0	63	31	61
AR142	HC	25.88493151	1	0	0	1	0	25.4	3.142857143	1	3	2	1	1.333333333	1.25	5	0	0	9	9	31	49	0.136849737	0.506656452	0.363150263	0.642857143	Tone	0	1	0	93	83	51	45	22	78	82	50	56	86	0	82	50	85	2	0	63	31	61
AR142	HC	25.88493151	1	0	0	1	0	25.4	3.142857143	1	3	2	1	1.333333333	1.25	5	0	0	9	9	31	49	0.000771052	0.498463914	0.499228948	0.510526316	Guessing	0	1	0	93	83	51	45	22	78	82	50	56	86	0	82	50	85	2	0	63	31	61
AR142	HC	25.88493151	1	0	0	1	0	25.4	3.142857143	1	3	2	1	1.333333333	1.25	5	0	0	9	9	31	49	3.15E-05	0.040326158	0.499968532	1	Breath_hold	0	1	0	93	83	51	45	22	78	82	50	56	86	0	82	50	85	2	0	63	31	61
AR153	Eating+	26.5260274	14	2	13	29	0	29.2	2.428571429	0	2	1	2.25	4	0.5	1.666666667	8	2	19	24	29	72	3.12E-05	0.04429768	0.499968815	1	No_guessing	1	1	24	103	58	82	35	0	78	61	58	65	81	0	58	49	100	0	21	71	14	14
AR153	Eating+	26.5260274	14	2	13	29	0	29.2	2.428571429	0	2	1	2.25	4	0.5	1.666666667	8	2	19	24	29	72	0.011032487	0.145705202	0.488967513	0.873493976	Breath_hold	1	1	24	103	58	82	35	0	78	61	58	65	81	0	58	49	100	0	21	71	14	14
AR153	Eating+	26.5260274	14	2	13	29	0	29.2	2.428571429	0	2	1	2.25	4	0.5	1.666666667	8	2	19	24	29	72	0.017324737	0.719242363	0.482675263	0.731343284	Guessing	1	1	24	103	58	82	35	0	78	61	58	65	81	0	58	49	100	0	21	71	14	14
AR153	Eating+	26.5260274	14	2	13	29	0	29.2	2.428571429	0	2	1	2.25	4	0.5	1.666666667	8	2	19	24	29	72	0.210903978	0.50742924	0.289096022	0.720779221	Tone	1	1	24	103	58	82	35	0	78	61	58	65	81	0	58	49	100	0	21	71	14	14
AR165	HC	24.02739726	0	1	6	7	0	21	4.142857143	3	4	3.333333333	1.75	4	4.25	4.666666667	3	0	11	15	27	53	0.008159028	0.262041548	0.508159028	0.75	Guessing	0	0	0	37	64	55	24	19	78	62	20	74	100	2	62	7	94	6	8	72	60	28
AR165	HC	24.02739726	0	1	6	7	0	21	4.142857143	3	4	3.333333333	1.75	4	4.25	4.666666667	3	0	11	15	27	53	0.035916026	0.075372818	0.535916026	0.952380952	Breath_hold	0	0	0	37	64	55	24	19	78	62	20	74	100	2	62	7	94	6	8	72	60	28
AR165	HC	24.02739726	0	1	6	7	0	21	4.142857143	3	4	3.333333333	1.75	4	4.25	4.666666667	3	0	11	15	27	53	0.002810389	0.499994044	0.497189611	0.519480519	Tone	0	0	0	37	64	55	24	19	78	62	20	74	100	2	62	7	94	6	8	72	60	28
AR165	HC	24.02739726	0	1	6	7	0	21	4.142857143	3	4	3.333333333	1.75	4	4.25	4.666666667	3	0	11	15	27	53	0.053617708	0.052097553	0.553617708	0.986111111	No_guessing	0	0	0	37	64	55	24	19	78	62	20	74	100	2	62	7	94	6	8	72	60	28
AR167	Substance+	37.31780822	6	5	13	24	7	40.4	2	0.333333333	3	4	2.5	2	1	0.333333333	17	0	16	24	27	67	0.018360875	0.260610325	0.518360875	0.747524752	Guessing	0	0	18	51	87	65	9	32	77	83	18	61	84	20	81	56	8	8	27	74	1	45
AR167	Substance+	37.31780822	6	5	13	24	7	40.4	2	0.333333333	3	4	2.5	2	1	0.333333333	17	0	16	24	27	67	0.005602812	0.499059209	0.505602812	0.538961039	Tone	0	0	18	51	87	65	9	32	77	83	18	61	84	20	81	56	8	8	27	74	1	45
AR167	Substance+	37.31780822	6	5	13	24	7	40.4	2	0.333333333	3	4	2.5	2	1	0.333333333	17	0	16	24	27	67	0.009346722	0.173008948	0.509346722	0.843023256	Breath_hold	0	0	18	51	87	65	9	32	77	83	18	61	84	20	81	56	8	8	27	74	1	45
AR167	Substance+	37.31780822	6	5	13	24	7	40.4	2	0.333333333	3	4	2.5	2	1	0.333333333	17	0	16	24	27	67	0.022088662	0.124827526	0.477911338	0.893617021	No_guessing	0	0	18	51	87	65	9	32	77	83	18	61	84	20	81	56	8	8	27	74	1	45
AR220	HC	25.54246575	0	0	5	5	0	25.9	2.571428571	3	4.2	0.666666667	3.5	4	3.75	3	1	0	13	9	30	52	0.030462767	0.463394151	0.530462767	0.537974684	Guessing	1	0	1	73	69	94	16	16	77	71	8	89	90	70	71	76	50	62	33	71	76	50
AR220	HC	25.54246575	0	0	5	5	0	25.9	2.571428571	3	4.2	0.666666667	3.5	4	3.75	3	1	0	13	9	30	52	0.124378361	0.493350507	0.624378361	0.62987013	Tone	1	0	1	73	69	94	16	16	77	71	8	89	90	70	71	76	50	62	33	71	76	50
AR220	HC	25.54246575	0	0	5	5	0	25.9	2.571428571	3	4.2	0.666666667	3.5	4	3.75	3	1	0	13	9	30	52	0.18231352	0.188087792	0.31768648	0.801204819	Breath_hold	1	0	1	73	69	94	16	16	77	71	8	89	90	70	71	76	50	62	33	71	76	50
AR220	HC	25.54246575	0	0	5	5	0	25.9	2.571428571	3	4.2	0.666666667	3.5	4	3.75	3	1	0	13	9	30	52	0.142311239	0.418697119	0.357688761	0.644578313	No_guessing	1	0	1	73	69	94	16	16	77	71	8	89	90	70	71	76	50	62	33	71	76	50
AR250	Dep+Anx	53.7890411	0	0	2	2	0	23.1	1.857142857	0	3.8	3.666666667	0.75	3.333333333	1.5	2	10	0	15	21	26	62	0.041925799	0.387346162	0.541925799	0.618644068	Guessing	1	1	14	45	52	96	55	19	77	54	13	96	100	12	52	100	9	10	9	66	100	37
AR250	Dep+Anx	53.7890411	0	0	2	2	0	23.1	1.857142857	0	3.8	3.666666667	0.75	3.333333333	1.5	2	10	0	15	21	26	62	0.049815536	0.493680463	0.450184464	0.551948052	Tone	1	1	14	45	52	96	55	19	77	54	13	96	100	12	52	100	9	10	9	66	100	37
AR250	Dep+Anx	53.7890411	0	0	2	2	0	23.1	1.857142857	0	3.8	3.666666667	0.75	3.333333333	1.5	2	10	0	15	21	26	62	3.65E-05	0.12983894	0.499963486	0.9	No_guessing	1	1	14	45	52	96	55	19	77	54	13	96	100	12	52	100	9	10	9	66	100	37
AR250	Dep+Anx	53.7890411	0	0	2	2	0	23.1	1.857142857	0	3.8	3.666666667	0.75	3.333333333	1.5	2	10	0	15	21	26	62	0.052292759	0.086106071	0.447707241	0.941558442	Breath_hold	1	1	14	45	52	96	55	19	77	54	13	96	100	12	52	100	9	10	9	66	100	37
AR258	Dep+Anx	35.50684932	0	1	10	11	0	20.7	1.428571429	1	2.6	1.666666667	2.25	3.666666667	3.75	3	9	0	9	18	25	52	0.090404221	0.091424851	0.409595779	0.929411765	No_guessing	0	1	8	56	71	67	29	0	78	72	23	72	100	12	73	76	8	15	11	97	57	31
AR258	Dep+Anx	35.50684932	0	1	10	11	0	20.7	1.428571429	1	2.6	1.666666667	2.25	3.666666667	3.75	3	9	0	9	18	25	52	0.130632869	0.499960322	0.369367131	0.636363636	Tone	0	1	8	56	71	67	29	0	78	72	23	72	100	12	73	76	8	15	11	97	57	31
AR258	Dep+Anx	35.50684932	0	1	10	11	0	20.7	1.428571429	1	2.6	1.666666667	2.25	3.666666667	3.75	3	9	0	9	18	25	52	0.074745226	0.069010168	0.574745226	0.95045045	Breath_hold	0	1	8	56	71	67	29	0	78	72	23	72	100	12	73	76	8	15	11	97	57	31
AR258	Dep+Anx	35.50684932	0	1	10	11	0	20.7	1.428571429	1	2.6	1.666666667	2.25	3.666666667	3.75	3	9	0	9	18	25	52	0.012808907	0.347658251	0.512808907	0.658536585	Guessing	0	1	8	56	71	67	29	0	78	72	23	72	100	12	73	76	8	15	11	97	57	31
AR263	Dep+Anx	51.17534247	1	3	12	16	1	31.1	2.857142857	2.666666667	4.2	2.666666667	3.5	1.333333333	1.75	4.333333333	13	3	14	19	23	56	0.017042745	0.165533892	0.482957255	0.848484848	Breath_hold	0	1	16	54	78	86	23	21	78	82	11	86	100	6	80	94	50	3	30	86	67	42
AR263	Dep+Anx	51.17534247	1	3	12	16	1	31.1	2.857142857	2.666666667	4.2	2.666666667	3.5	1.333333333	1.75	4.333333333	13	3	14	19	23	56	0.093320121	0.499960249	0.593320121	0.597402597	Tone	0	1	16	54	78	86	23	21	78	82	11	86	100	6	80	94	50	3	30	86	67	42
AR263	Dep+Anx	51.17534247	1	3	12	16	1	31.1	2.857142857	2.666666667	4.2	2.666666667	3.5	1.333333333	1.75	4.333333333	13	3	14	19	23	56	0.02479699	0.30371809	0.52479699	0.703296703	Guessing	0	1	16	54	78	86	23	21	78	82	11	86	100	6	80	94	50	3	30	86	67	42
AR263	Dep+Anx	51.17534247	1	3	12	16	1	31.1	2.857142857	2.666666667	4.2	2.666666667	3.5	1.333333333	1.75	4.333333333	13	3	14	19	23	56	3.53E-05	0.059916122	0.499964706	0.968085106	No_guessing	0	1	16	54	78	86	23	21	78	82	11	86	100	6	80	94	50	3	30	86	67	42
AR336	HC	47.64931507	0	0	0	0	0	31.5	3.428571429	4	3	0.333333333	3.75	5	5	5	0	0	11	7	25	43	3.18E-05	0.036422261	0.499968244	1	No_guessing	1	0	0	20	76	74	0	14	77	77	0	78	96	0	77	88	100	0	0	79	0	100
AR336	HC	47.64931507	0	0	0	0	0	31.5	3.428571429	4	3	0.333333333	3.75	5	5	5	0	0	11	7	25	43	3.18E-05	0.03520134	0.499968152	1	Breath_hold	1	0	0	20	76	74	0	14	77	77	0	78	96	0	77	88	100	0	0	79	0	100
AR336	HC	47.64931507	0	0	0	0	0	31.5	3.428571429	4	3	0.333333333	3.75	5	5	5	0	0	11	7	25	43	0.113778157	0.125135526	0.386221843	0.886363636	Guessing	1	0	0	20	76	74	0	14	77	77	0	78	96	0	77	88	100	0	0	79	0	100
AR336	HC	47.64931507	0	0	0	0	0	31.5	3.428571429	4	3	0.333333333	3.75	5	5	5	0	0	11	7	25	43	0.149162298	0.493168377	0.649162298	0.655844156	Tone	1	0	0	20	76	74	0	14	77	77	0	78	96	0	77	88	100	0	0	79	0	100
AR345	Dep+Anx	40.64657534	8	10	14	32	0	19.3	NA	NA	NA	NA	4	NA	NA	NA	8	0	10	14	29	53	0.025203635	0.212055526	0.525203635	0.801204819	No_guessing	0	0	10	52	72	25	65	75	78	71	51	75	99	33	72	50	40	54	33	71	72	82
AR345	Dep+Anx	40.64657534	8	10	14	32	0	19.3	NA	NA	NA	NA	4	NA	NA	NA	8	0	10	14	29	53	0.008479859	0.214898576	0.491520141	0.798780488	Breath_hold	0	0	10	52	72	25	65	75	78	71	51	75	99	33	72	50	40	54	33	71	72	82
AR345	Dep+Anx	40.64657534	8	10	14	32	0	19.3	NA	NA	NA	NA	4	NA	NA	NA	8	0	10	14	29	53	0.002798479	0.499994044	0.502798479	0.519480519	Tone	0	0	10	52	72	25	65	75	78	71	51	75	99	33	72	50	40	54	33	71	72	82
AR345	Dep+Anx	40.64657534	8	10	14	32	0	19.3	NA	NA	NA	NA	4	NA	NA	NA	8	0	10	14	29	53	0.026418275	0.320303909	0.473581725	0.686746988	Guessing	0	0	10	52	72	25	65	75	78	71	51	75	99	33	72	50	40	54	33	71	72	82
AR402	Dep+Anx	48.09589041	10	1	9	20	0	29	4.714285714	3.666666667	5	0.333333333	5	4.333333333	3	5	6	0	10	12	28	50	0.101707798	0.103067957	0.601707798	0.90952381	Breath_hold	1	0	6	100	77	6	72	67	78	77	0	100	100	78	78	10	65	63	19	90	7	14
AR402	Dep+Anx	48.09589041	10	1	9	20	0	29	4.714285714	3.666666667	5	0.333333333	5	4.333333333	3	5	6	0	10	12	28	50	4.01E-05	0.430934361	0.4999599	0.571428571	No_guessing	1	0	6	100	77	6	72	67	78	77	0	100	100	78	78	10	65	63	19	90	7	14
AR402	Dep+Anx	48.09589041	10	1	9	20	0	29	4.714285714	3.666666667	5	0.333333333	5	4.333333333	3	5	6	0	10	12	28	50	4.00E-05	0.559565899	0.499959973	0.561797753	Guessing	1	0	6	100	77	6	72	67	78	77	0	100	100	78	78	10	65	63	19	90	7	14
AR402	Dep+Anx	48.09589041	10	1	9	20	0	29	4.714285714	3.666666667	5	0.333333333	5	4.333333333	3	5	6	0	10	12	28	50	0.068456291	0.499960258	0.431543709	0.571428571	Tone	1	0	6	100	77	6	72	67	78	77	0	100	100	78	78	10	65	63	19	90	7	14
AR438	Substance+	30.10958904	6	3	7	16	7	35.6	2.142857143	1.666666667	2.4	2	2.25	3	3	3.333333333	3	2	13	19	23	55	0.034054798	0.104314997	0.534054798	0.925373134	No_guessing	1	1	5	42	55	1	37	28	79	56	20	21	22	10	57	1	2	1	0	62	50	50
AR438	Substance+	30.10958904	6	3	7	16	7	35.6	2.142857143	1.666666667	2.4	2	2.25	3	3	3.333333333	3	2	13	19	23	55	0.124452368	0.506570603	0.375547632	0.62987013	Tone	1	1	5	42	55	1	37	28	79	56	20	21	22	10	57	1	2	1	0	62	50	50
AR438	Substance+	30.10958904	6	3	7	16	7	35.6	2.142857143	1.666666667	2.4	2	2.25	3	3	3.333333333	3	2	13	19	23	55	0.01640591	0.337094977	0.51640591	0.671875	Guessing	1	1	5	42	55	1	37	28	79	56	20	21	22	10	57	1	2	1	0	62	50	50
AR438	Substance+	30.10958904	6	3	7	16	7	35.6	2.142857143	1.666666667	2.4	2	2.25	3	3	3.333333333	3	2	13	19	23	55	3.13E-05	0.042429416	0.499968683	1	Breath_hold	1	1	5	42	55	1	37	28	79	56	20	21	22	10	57	1	2	1	0	62	50	50
AR465	Substance+	31.93972603	0	0	2	2	10	28.6	2.571428571	2.333333333	2.8	3	4	4	3.75	3.666666667	1	0	13	9	27	49	0.00867534	0.805358339	0.49132466	0.819767442	Guessing	0	1	0	164	74	57	18	20	78	72	15	90	93	66	79	64	19	16	85	76	42	55
AR465	Substance+	31.93972603	0	0	2	2	10	28.6	2.571428571	2.333333333	2.8	3	4	4	3.75	3.666666667	1	0	13	9	27	49	0.036657225	0.313809849	0.463342775	0.692307692	No_guessing	0	1	0	164	74	57	18	20	78	72	15	90	93	66	79	64	19	16	85	76	42	55
AR465	Substance+	31.93972603	0	0	2	2	10	28.6	2.571428571	2.333333333	2.8	3	4	4	3.75	3.666666667	1	0	13	9	27	49	0.204660382	0.499960569	0.704660382	0.714285714	Tone	0	1	0	164	74	57	18	20	78	72	15	90	93	66	79	64	19	16	85	76	42	55
AR465	Substance+	31.93972603	0	0	2	2	10	28.6	2.571428571	2.333333333	2.8	3	4	4	3.75	3.666666667	1	0	13	9	27	49	0.049363206	0.483423217	0.549363206	0.551136364	Breath_hold	0	1	0	164	74	57	18	20	78	72	15	90	93	66	79	64	19	16	85	76	42	55
AR485	Substance+	55.41369863	0	0	0	0	7	37.1	0.857142857	0	0	1.666666667	0	3	2.25	3	0	2	12	9	25	46	0.024091954	0.050314231	0.475908046	0.98255814	Breath_hold	1	0	2	2	77	100	50	0	78	83	0	100	100	0	77	100	99	0	3	75	99	100
AR485	Substance+	55.41369863	0	0	0	0	7	37.1	0.857142857	0	0	1.666666667	0	3	2.25	3	0	2	12	9	25	46	0.229197145	0.499960693	0.729197145	0.74025974	Tone	1	0	2	2	77	100	50	0	78	83	0	100	100	0	77	100	99	0	3	75	99	100
AR485	Substance+	55.41369863	0	0	0	0	7	37.1	0.857142857	0	0	1.666666667	0	3	2.25	3	0	2	12	9	25	46	0.051246218	0.043247186	0.448753782	0.989010989	Guessing	1	0	2	2	77	100	50	0	78	83	0	100	100	0	77	100	99	0	3	75	99	100
AR485	Substance+	55.41369863	0	0	0	0	7	37.1	0.857142857	0	0	1.666666667	0	3	2.25	3	0	2	12	9	25	46	3.18E-05	0.035800254	0.499968197	1	No_guessing	1	0	2	2	77	100	50	0	78	83	0	100	100	0	77	100	99	0	3	75	99	100
AR486	Substance+	35.19726027	7	8	13	28	7	NA	2.142857143	0.333333333	1.8	1	3	3.666666667	0.5	4	16	2	18	23	26	67	0.060447864	0.294328261	0.560447864	0.711764706	No_guessing	1	1	20	61	71	63	50	55	78	73	24	88	73	49	74	76	22	33	21	76	81	11
AR486	Substance+	35.19726027	7	8	13	28	7	NA	2.142857143	0.333333333	1.8	1	3	3.666666667	0.5	4	16	2	18	23	26	67	0.010842114	0.139509653	0.510842114	0.879310345	Breath_hold	1	1	20	61	71	63	50	55	78	73	24	88	73	49	74	76	22	33	21	76	81	11
AR486	Substance+	35.19726027	7	8	13	28	7	NA	2.142857143	0.333333333	1.8	1	3	3.666666667	0.5	4	16	2	18	23	26	67	5.96E-06	0.500928861	0.499994044	0.506493506	Tone	1	1	20	61	71	63	50	55	78	73	24	88	73	49	74	76	22	33	21	76	81	11
AR486	Substance+	35.19726027	7	8	13	28	7	NA	2.142857143	0.333333333	1.8	1	3	3.666666667	0.5	4	16	2	18	23	26	67	0.105823756	0.371912592	0.605823756	0.62804878	Guessing	1	1	20	61	71	63	50	55	78	73	24	88	73	49	74	76	22	33	21	76	81	11
AR508	HC	40.33424658	0	0	2	2	0	33.8	0.714285714	0	0.4	2.333333333	0.5	4.666666667	1	3	0	1	15	14	24	53	0.111524309	0.097139509	0.388475691	0.91954023	Breath_hold	1	1	0	65	79	80	50	0	78	26	26	80	100	0	51	100	0	0	14	74	69	25
AR508	HC	40.33424658	0	0	2	2	0	33.8	0.714285714	0	0.4	2.333333333	0.5	4.666666667	1	3	0	1	15	14	24	53	3.08E-05	0.049262479	0.499969156	1	No_guessing	1	1	0	65	79	80	50	0	78	26	26	80	100	0	51	100	0	0	14	74	69	25
AR508	HC	40.33424658	0	0	2	2	0	33.8	0.714285714	0	0.4	2.333333333	0.5	4.666666667	1	3	0	1	15	14	24	53	0.005716445	0.365948263	0.505716445	0.638888889	Guessing	1	1	0	65	79	80	50	0	78	26	26	80	100	0	51	100	0	0	14	74	69	25
AR508	HC	40.33424658	0	0	2	2	0	33.8	0.714285714	0	0.4	2.333333333	0.5	4.666666667	1	3	0	1	15	14	24	53	0.149233948	0.506752967	0.350766052	0.655844156	Tone	1	1	0	65	79	80	50	0	78	26	26	80	100	0	51	100	0	0	14	74	69	25
AR560	Substance+	27.84657534	3	1	10	14	7	23.1	2.714285714	2.333333333	3.2	0	3.5	2.333333333	3.25	4	1	0	18	27	28	73	0.028608317	0.549781188	0.528608317	0.552238806	Guessing	1	0	3	74	58	23	17	36	79	56	1	72	79	28	56	98	16	25	26	62	0	70
AR560	Substance+	27.84657534	3	1	10	14	7	23.1	2.714285714	2.333333333	3.2	0	3.5	2.333333333	3.25	4	1	0	18	27	28	73	0.149161758	0.506752372	0.649161758	0.655844156	Tone	1	0	3	74	58	23	17	36	79	56	1	72	79	28	56	98	16	25	26	62	0	70
AR560	Substance+	27.84657534	3	1	10	14	7	23.1	2.714285714	2.333333333	3.2	0	3.5	2.333333333	3.25	4	1	0	18	27	28	73	0.019898191	0.231554042	0.519898191	0.784615385	No_guessing	1	0	3	74	58	23	17	36	79	56	1	72	79	28	56	98	16	25	26	62	0	70
AR560	Substance+	27.84657534	3	1	10	14	7	23.1	2.714285714	2.333333333	3.2	0	3.5	2.333333333	3.25	4	1	0	18	27	28	73	3.85E-05	0.197924792	0.499961477	0.819444444	Breath_hold	1	0	3	74	58	23	17	36	79	56	1	72	79	28	56	98	16	25	26	62	0	70
AR561	Dep+Anx	39.78082192	1	3	9	13	0	38.6	1.714285714	1	1.6	3.666666667	1.25	3	1	1	10	1	17	25	24	66	0.098960289	0.132064359	0.598960289	0.880681818	Breath_hold	0	1	11	86	75	50	0	0	78	76	50	50	50	0	74	100	0	1	21	76	71	9
AR561	Dep+Anx	39.78082192	1	3	9	13	0	38.6	1.714285714	1	1.6	3.666666667	1.25	3	1	1	10	1	17	25	24	66	0.001640361	0.498347651	0.501640361	0.511363636	Guessing	0	1	11	86	75	50	0	0	78	76	50	50	50	0	74	100	0	1	21	76	71	9
AR561	Dep+Anx	39.78082192	1	3	9	13	0	38.6	1.714285714	1	1.6	3.666666667	1.25	3	1	1	10	1	17	25	24	66	0.080888653	0.499960231	0.580888653	0.584415584	Tone	0	1	11	86	75	50	0	0	78	76	50	50	50	0	74	100	0	1	21	76	71	9
AR561	Dep+Anx	39.78082192	1	3	9	13	0	38.6	1.714285714	1	1.6	3.666666667	1.25	3	1	1	10	1	17	25	24	66	3.17E-05	0.037068781	0.499968293	1	No_guessing	0	1	11	86	75	50	0	0	78	76	50	50	50	0	74	100	0	1	21	76	71	9
AR574	Dep+Anx	20.05479452	6	5	16	27	1	20.1	1.857142857	2.666666667	2.4	1.666666667	3.25	2.666666667	2.75	3	11	2	13	19	26	58	0.005602813	0.500928879	0.505602813	0.538961039	Tone	0	0	12	16	58	80	27	0	78	60	15	100	59	2	58	64	69	0	8	57	27	64
AR574	Dep+Anx	20.05479452	6	5	16	27	1	20.1	1.857142857	2.666666667	2.4	1.666666667	3.25	2.666666667	2.75	3	11	2	13	19	26	58	0.114678913	0.087447422	0.614678913	0.939393939	Breath_hold	0	0	12	16	58	80	27	0	78	60	15	100	59	2	58	64	69	0	8	57	27	64
AR574	Dep+Anx	20.05479452	6	5	16	27	1	20.1	1.857142857	2.666666667	2.4	1.666666667	3.25	2.666666667	2.75	3	11	2	13	19	26	58	3.74E-05	0.142121146	0.49996261	0.882352941	Guessing	0	0	12	16	58	80	27	0	78	60	15	100	59	2	58	64	69	0	8	57	27	64
AR574	Dep+Anx	20.05479452	6	5	16	27	1	20.1	1.857142857	2.666666667	2.4	1.666666667	3.25	2.666666667	2.75	3	11	2	13	19	26	58	3.28E-05	0.055339434	0.499967237	0.985294118	No_guessing	0	0	12	16	58	80	27	0	78	60	15	100	59	2	58	64	69	0	8	57	27	64
AR627	Substance+	26.70958904	0	0	2	2	9	22.4	2.714285714	0.333333333	3.4	1	2	4.666666667	2.25	5	3	0	11	11	24	46	0.002810389	0.499994044	0.497189611	0.519480519	Tone	1	0	1	46	64	69	26	9	78	68	13	81	82	49	69	50	50	35	30	85	37	43
AR627	Substance+	26.70958904	0	0	2	2	9	22.4	2.714285714	0.333333333	3.4	1	2	4.666666667	2.25	5	3	0	11	11	24	46	0.058550152	0.313352848	0.558550152	0.693333333	Guessing	1	0	1	46	64	69	26	9	78	68	13	81	82	49	69	50	50	35	30	85	37	43
AR627	Substance+	26.70958904	0	0	2	2	9	22.4	2.714285714	0.333333333	3.4	1	2	4.666666667	2.25	5	3	0	11	11	24	46	0.017084195	0.167127099	0.482915805	0.846938776	Breath_hold	1	0	1	46	64	69	26	9	78	68	13	81	82	49	69	50	50	35	30	85	37	43
AR627	Substance+	26.70958904	0	0	2	2	9	22.4	2.714285714	0.333333333	3.4	1	2	4.666666667	2.25	5	3	0	11	11	24	46	0.075955798	0.310897359	0.575955798	0.69375	No_guessing	1	0	1	46	64	69	26	9	78	68	13	81	82	49	69	50	50	35	30	85	37	43
AR642	Dep+Anx	21.41917808	6	2	10	18	0	18.5	3.285714286	2.333333333	3.2	1.333333333	3.5	2	3.25	3	14	2	18	30	32	80	0.064263858	0.060907622	0.564263858	0.969512195	No_guessing	0	0	9	107	72	50	11	0	78	77	50	41	36	5	71	50	27	0	0	74	50	50
AR642	Dep+Anx	21.41917808	6	2	10	18	0	18.5	3.285714286	2.333333333	3.2	1.333333333	3.5	2	3.25	3	14	2	18	30	32	80	0.024888042	0.633429593	0.475111958	0.638554217	Guessing	0	0	9	107	72	50	11	0	78	77	50	41	36	5	71	50	27	0	0	74	50	50
AR642	Dep+Anx	21.41917808	6	2	10	18	0	18.5	3.285714286	2.333333333	3.2	1.333333333	3.5	2	3.25	3	14	2	18	30	32	80	0.247631296	0.508040342	0.252368704	0.75974026	Tone	0	0	9	107	72	50	11	0	78	77	50	41	36	5	71	50	27	0	0	74	50	50
AR642	Dep+Anx	21.41917808	6	2	10	18	0	18.5	3.285714286	2.333333333	3.2	1.333333333	3.5	2	3.25	3	14	2	18	30	32	80	3.17E-05	0.037401711	0.499968318	1	Breath_hold	0	0	9	107	72	50	11	0	78	77	50	41	36	5	71	50	27	0	0	74	50	50
AR676	Dep+Anx	50.37534247	0	0	5	5	0	26.6	2	1.666666667	3	0.333333333	1.5	5	3	3	8	0	10	8	26	44	0.259814449	0.491630896	0.240185551	0.772727273	Tone	0	1	5	27	64	70	53	2	77	69	0	63	69	0	64	0	50	11	37	67	3	50
AR676	Dep+Anx	50.37534247	0	0	5	5	0	26.6	2	1.666666667	3	0.333333333	1.5	5	3	3	8	0	10	8	26	44	0.02918698	0.19609549	0.52918698	0.82	Guessing	0	1	5	27	64	70	53	2	77	69	0	63	69	0	64	0	50	11	37	67	3	50
AR676	Dep+Anx	50.37534247	0	0	5	5	0	26.6	2	1.666666667	3	0.333333333	1.5	5	3	3	8	0	10	8	26	44	0.008003227	0.249303365	0.508003227	0.762820513	Breath_hold	0	1	5	27	64	70	53	2	77	69	0	63	69	0	64	0	50	11	37	67	3	50
AR676	Dep+Anx	50.37534247	0	0	5	5	0	26.6	2	1.666666667	3	0.333333333	1.5	5	3	3	8	0	10	8	26	44	3.14E-05	0.04113906	0.499968591	1	No_guessing	0	1	5	27	64	70	53	2	77	69	0	63	69	0	64	0	50	11	37	67	3	50
AR684	Substance+	31.40821918	0	0	2	2	6	21.3	4.714285714	5	5	2.666666667	3	3.666666667	5	3.666666667	0	1	16	11	29	56	0.037997694	0.431109214	0.537997694	0.571428571	No_guessing	1	0	0	101	66	11	93	81	79	66	0	96	91	66	68	3	76	76	51	59	0	100
AR684	Substance+	31.40821918	0	0	2	2	6	21.3	4.714285714	5	5	2.666666667	3	3.666666667	5	3.666666667	0	1	16	11	29	56	0.035613495	0.666258623	0.464386505	0.673333333	Guessing	1	0	0	101	66	11	93	81	79	66	0	96	91	66	68	3	76	76	51	59	0	100
AR684	Substance+	31.40821918	0	0	2	2	6	21.3	4.714285714	5	5	2.666666667	3	3.666666667	5	3.666666667	0	1	16	11	29	56	0.049736652	0.506239851	0.549736652	0.551948052	Tone	1	0	0	101	66	11	93	81	79	66	0	96	91	66	68	3	76	76	51	59	0	100
AR684	Substance+	31.40821918	0	0	2	2	6	21.3	4.714285714	5	5	2.666666667	3	3.666666667	5	3.666666667	0	1	16	11	29	56	0.110119047	0.370333097	0.389880953	0.630434783	Breath_hold	1	0	0	101	66	11	93	81	79	66	0	96	91	66	68	3	76	76	51	59	0	100
AR696	Substance+	39.57534247	5	4	8	17	7	27.3	2.857142857	3	3	1.333333333	3	2	3	3	1	0	13	20	21	54	5.88E-06	0.498829583	0.499994122	0.508196721	Guessing	0	0	6	60	52	50	41	49	77	55	31	62	62	48	53	31	37	50	47	58	50	83
AR696	Substance+	39.57534247	5	4	8	17	7	27.3	2.857142857	3	3	1.333333333	3	2	3	3	1	0	13	20	21	54	0.048409445	0.398354108	0.451590555	0.606557377	No_guessing	0	0	6	60	52	50	41	49	77	55	31	62	62	48	53	31	37	50	47	58	50	83
AR696	Substance+	39.57534247	5	4	8	17	7	27.3	2.857142857	3	3	1.333333333	3	2	3	3	1	0	13	20	21	54	0.224666711	0.32957426	0.724666711	0.71641791	Breath_hold	0	0	6	60	52	50	41	49	77	55	31	62	62	48	53	31	37	50	47	58	50	83
AR696	Substance+	39.57534247	5	4	8	17	7	27.3	2.857142857	3	3	1.333333333	3	2	3	3	1	0	13	20	21	54	0.277966312	0.499961036	0.222033688	0.792207792	Tone	0	0	6	60	52	50	41	49	77	55	31	62	62	48	53	31	37	50	47	58	50	83
AR803	Dep	49.37808219	21	6	15	42	1	24.5	2.857142857	2	2.8	1.333333333	3	1.333333333	2.25	2.333333333	10	0	17	26	25	68	0.019207833	0.288113236	0.480792167	0.71978022	No_guessing	0	0	16	129	77	56	43	43	78	75	9	72	74	51	79	16	72	54	35	91	60	68
AR803	Dep	49.37808219	21	6	15	42	1	24.5	2.857142857	2	2.8	1.333333333	3	1.333333333	2.25	2.333333333	10	0	17	26	25	68	0.043807252	0.681566121	0.456192748	0.6875	Guessing	0	0	16	129	77	56	43	43	78	75	9	72	74	51	79	16	72	54	35	91	60	68
AR803	Dep	49.37808219	21	6	15	42	1	24.5	2.857142857	2	2.8	1.333333333	3	1.333333333	2.25	2.333333333	10	0	17	26	25	68	0.186226499	0.507114841	0.686226499	0.694805195	Tone	0	0	16	129	77	56	43	43	78	75	9	72	74	51	79	16	72	54	35	91	60	68
AR803	Dep	49.37808219	21	6	15	42	1	24.5	2.857142857	2	2.8	1.333333333	3	1.333333333	2.25	2.333333333	10	0	17	26	25	68	0.084329733	0.17406102	0.584329733	0.833333333	Breath_hold	0	0	16	129	77	56	43	43	78	75	9	72	74	51	79	16	72	54	35	91	60	68
AR823	HC	21.99178082	1	2	2	5	0	25.8	4.142857143	4	4.4	2	3.75	3.333333333	4.5	5	2	0	9	7	28	44	0.012886793	0.258887019	0.512886793	0.75	Guessing	0	0	0	48	83	56	14	9	78	87	17	94	76	24	79	66	36	15	36	78	38	52
AR823	HC	21.99178082	1	2	2	5	0	25.8	4.142857143	4	4.4	2	3.75	3.333333333	4.5	5	2	0	9	7	28	44	0.142325902	0.193372381	0.357674098	0.804347826	Breath_hold	0	0	0	48	83	56	14	9	78	87	17	94	76	24	79	66	36	15	36	78	38	52
AR823	HC	21.99178082	1	2	2	5	0	25.8	4.142857143	4	4.4	2	3.75	3.333333333	4.5	5	2	0	9	7	28	44	0.039627499	0.144973457	0.539627499	0.870967742	No_guessing	0	0	0	48	83	56	14	9	78	87	17	94	76	24	79	66	36	15	36	78	38	52
AR823	HC	21.99178082	1	2	2	5	0	25.8	4.142857143	4	4.4	2	3.75	3.333333333	4.5	5	2	0	9	7	28	44	0.124452368	0.506570603	0.375547632	0.62987013	Tone	0	0	0	48	83	56	14	9	78	87	17	94	76	24	79	66	36	15	36	78	38	52
AR868	Substance+	34.80547945	0	0	1	1	5	27.8	2.857142857	2.333333333	4	2	3.75	3.333333333	2.5	2.333333333	6	0	10	10	24	44	0.116293517	0.356737719	0.616293517	0.643939394	Breath_hold	1	0	9	60	59	19	76	82	77	56	50	76	84	48	57	28	72	74	47	57	22	77
AR868	Substance+	34.80547945	0	0	1	1	5	27.8	2.857142857	2.333333333	4	2	3.75	3.333333333	2.5	2.333333333	6	0	10	10	24	44	0.226139619	0.431066864	0.273860381	0.735294118	Guessing	1	0	9	60	59	19	76	82	77	56	50	76	84	48	57	28	72	74	47	57	22	77
AR868	Substance+	34.80547945	0	0	1	1	5	27.8	2.857142857	2.333333333	4	2	3.75	3.333333333	2.5	2.333333333	6	0	10	10	24	44	0.265786062	0.499960935	0.765786062	0.779220779	Tone	1	0	9	60	59	19	76	82	77	56	50	76	84	48	57	28	72	74	47	57	22	77
AR868	Substance+	34.80547945	0	0	1	1	5	27.8	2.857142857	2.333333333	4	2	3.75	3.333333333	2.5	2.333333333	6	0	10	10	24	44	0.077519792	0.373257812	0.577519792	0.630769231	No_guessing	1	0	9	60	59	19	76	82	77	56	50	76	84	48	57	28	72	74	47	57	22	77
AR938	Substance+	35.01917808	9	8	9	26	9	21.5	3.142857143	3.666666667	3.2	1.666666667	3.75	2.333333333	3.5	2.333333333	9	1	14	24	26	64	0.015769302	0.289883042	0.515769302	0.716216216	Guessing	0	0	12	63	97	66	58	58	78	105	5	96	98	22	97	77	50	24	44	104	73	56
AR938	Substance+	35.01917808	9	8	9	26	9	21.5	3.142857143	3.666666667	3.2	1.666666667	3.75	2.333333333	3.5	2.333333333	9	1	14	24	26	64	0.020046864	0.113376913	0.520046864	0.902654867	No_guessing	0	0	12	63	97	66	58	58	78	105	5	96	98	22	97	77	50	24	44	104	73	56
AR938	Substance+	35.01917808	9	8	9	26	9	21.5	3.142857143	3.666666667	3.2	1.666666667	3.75	2.333333333	3.5	2.333333333	9	1	14	24	26	64	0.012771801	0.194544027	0.487228199	0.81512605	Breath_hold	0	0	12	63	97	66	58	58	78	105	5	96	98	22	97	77	50	24	44	104	73	56
AR938	Substance+	35.01917808	9	8	9	26	9	21.5	3.142857143	3.666666667	3.2	1.666666667	3.75	2.333333333	3.5	2.333333333	9	1	14	24	26	64	0.080888653	0.499960231	0.580888653	0.584415584	Tone	0	0	12	63	97	66	58	58	78	105	5	96	98	22	97	77	50	24	44	104	73	56
AS009	Substance+	33.10136986	1	8	8	17	7	34.2	0.571428571	2	2	4.333333333	1.75	2.666666667	1.25	1	12	2	14	22	24	60	0.017624379	0.092426672	0.482375621	0.9375	No_guessing	0	1	12	51	64	89	12	15	79	63	50	21	100	9	63	84	21	16	29	72	71	24
AS009	Substance+	33.10136986	1	8	8	17	7	34.2	0.571428571	2	2	4.333333333	1.75	2.666666667	1.25	1	12	2	14	22	24	60	0.045587979	0.19079301	0.545587979	0.823170732	Breath_hold	0	1	12	51	64	89	12	15	79	63	50	21	100	9	63	84	21	16	29	72	71	24
AS009	Substance+	33.10136986	1	8	8	17	7	34.2	0.571428571	2	2	4.333333333	1.75	2.666666667	1.25	1	12	2	14	22	24	60	0.034948955	0.34640951	0.534948955	0.66	Guessing	0	1	12	51	64	89	12	15	79	63	50	21	100	9	63	84	21	16	29	72	71	24
AS009	Substance+	33.10136986	1	8	8	17	7	34.2	0.571428571	2	2	4.333333333	1.75	2.666666667	1.25	1	12	2	14	22	24	60	0.367289888	0.512577402	0.132710112	0.88961039	Tone	0	1	12	51	64	89	12	15	79	63	50	21	100	9	63	84	21	16	29	72	71	24
AS229	Dep+Anx	42.44109589	4	2	7	13	0	37.5	2.285714286	1	3.4	1.666666667	4.5	3	1.75	2.666666667	17	0	14	21	29	64	0.051372688	0.76173796	0.448627312	0.773333333	Breath_hold	1	1	21	119	62	50	24	26	78	63	0	78	100	112	61	28	9	91	153	65	89	67
AS229	Dep+Anx	42.44109589	4	2	7	13	0	37.5	2.285714286	1	3.4	1.666666667	4.5	3	1.75	2.666666667	17	0	14	21	29	64	0.074758777	0.506321549	0.425241223	0.577922078	Tone	1	1	21	119	62	50	24	26	78	63	0	78	100	112	61	28	9	91	153	65	89	67
AS229	Dep+Anx	42.44109589	4	2	7	13	0	37.5	2.285714286	1	3.4	1.666666667	4.5	3	1.75	2.666666667	17	0	14	21	29	64	0.0142422	0.63258949	0.4857578	0.638888889	No_guessing	1	1	21	119	62	50	24	26	78	63	0	78	100	112	61	28	9	91	153	65	89	67
AS229	Dep+Anx	42.44109589	4	2	7	13	0	37.5	2.285714286	1	3.4	1.666666667	4.5	3	1.75	2.666666667	17	0	14	21	29	64	0.050526648	0.739212964	0.449473352	0.75	Guessing	1	1	21	119	62	50	24	26	78	63	0	78	100	112	61	28	9	91	153	65	89	67
AS239	Dep+Anx	19.64383562	24	19	23	66	0	31.9	4	3.666666667	4	1.333333333	4.5	2.333333333	2.75	2	11	2	18	27	30	75	3.17E-05	0.037741357	0.499968343	1	No_guessing	0	0	12	62	69	70	34	19	78	70	24	91	99	0	73	99	0	0	0	71	75	99
AS239	Dep+Anx	19.64383562	24	19	23	66	0	31.9	4	3.666666667	4	1.333333333	4.5	2.333333333	2.75	2	11	2	18	27	30	75	0.136849737	0.506656452	0.363150263	0.642857143	Tone	0	0	12	62	69	70	34	19	78	70	24	91	99	0	73	99	0	0	0	71	75	99
AS239	Dep+Anx	19.64383562	24	19	23	66	0	31.9	4	3.666666667	4	1.333333333	4.5	2.333333333	2.75	2	11	2	18	27	30	75	3.98E-05	0.387306325	0.499960179	0.617283951	Guessing	0	0	12	62	69	70	34	19	78	70	24	91	99	0	73	99	0	0	0	71	75	99
AS239	Dep+Anx	19.64383562	24	19	23	66	0	31.9	4	3.666666667	4	1.333333333	4.5	2.333333333	2.75	2	11	2	18	27	30	75	3.17E-05	0.037741357	0.499968343	1	Breath_hold	0	0	12	62	69	70	34	19	78	70	24	91	99	0	73	99	0	0	0	71	75	99
AS240	Dep	39.29315068	4	0	6	10	0	23.7	3.142857143	1.333333333	3.6	2	2.25	3.666666667	2.5	3	9	1	13	15	30	58	3.12E-05	0.04429768	0.499968815	1	No_guessing	1	0	16	88	57	0	47	1	78	58	0	76	51	0	59	0	88	0	0	63	0	48
AS240	Dep	39.29315068	4	0	6	10	0	23.7	3.142857143	1.333333333	3.6	2	2.25	3.666666667	2.5	3	9	1	13	15	30	58	0.102178593	0.55980475	0.397821407	0.606060606	Guessing	1	0	16	88	57	0	47	1	78	58	0	76	51	0	59	0	88	0	0	63	0	48
AS240	Dep	39.29315068	4	0	6	10	0	23.7	3.142857143	1.333333333	3.6	2	2.25	3.666666667	2.5	3	9	1	13	15	30	58	3.13E-05	0.041989376	0.499968652	1	Breath_hold	1	0	16	88	57	0	47	1	78	58	0	76	51	0	59	0	88	0	0	63	0	48
AS240	Dep	39.29315068	4	0	6	10	0	23.7	3.142857143	1.333333333	3.6	2	2.25	3.666666667	2.5	3	9	1	13	15	30	58	0.068378341	0.499960257	0.568378341	0.571428571	Tone	1	0	16	88	57	0	47	1	78	58	0	76	51	0	59	0	88	0	0	63	0	48
AS331	Dep+Anx	28.69041096	10	15	14	39	3	34.8	2.714285714	1.666666667	3.6	1.666666667	4.25	2.333333333	2	1.333333333	10	1	15	26	24	65	0.029097866	0.151897078	0.470902134	0.864130435	Breath_hold	0	1	10	127	82	87	50	3	78	80	39	50	77	40	81	77	20	18	25	80	65	6
AS331	Dep+Anx	28.69041096	10	15	14	39	3	34.8	2.714285714	1.666666667	3.6	1.666666667	4.25	2.333333333	2	1.333333333	10	1	15	26	24	65	0.161605611	0.506861256	0.338394389	0.668831169	Tone	0	1	10	127	82	87	50	3	78	80	39	50	77	40	81	77	20	18	25	80	65	6
AS331	Dep+Anx	28.69041096	10	15	14	39	3	34.8	2.714285714	1.666666667	3.6	1.666666667	4.25	2.333333333	2	1.333333333	10	1	15	26	24	65	0.030958277	0.205277614	0.469041723	0.806451613	No_guessing	0	1	10	127	82	87	50	3	78	80	39	50	77	40	81	77	20	18	25	80	65	6
AS331	Dep+Anx	28.69041096	10	15	14	39	3	34.8	2.714285714	1.666666667	3.6	1.666666667	4.25	2.333333333	2	1.333333333	10	1	15	26	24	65	0.048196415	0.612922925	0.451803585	0.615789474	Guessing	0	1	10	127	82	87	50	3	78	80	39	50	77	40	81	77	20	18	25	80	65	6
AS459	Substance+	28.20273973	4	3	3	10	9	29.5	4	4	4	2.333333333	4	3.666666667	4	4	11	0	13	22	30	65	0.062172276	0.506272474	0.562172276	0.564935065	Tone	1	1	12	75	63	43	32	32	79	63	30	78	69	32	66	14	29	18	33	83	54	38
AS459	Substance+	28.20273973	4	3	3	10	9	29.5	4	4	4	2.333333333	4	3.666666667	4	4	11	0	13	22	30	65	0.040701057	0.187754179	0.459298943	0.824468085	Breath_hold	1	1	12	75	63	43	32	32	79	63	30	78	69	32	66	14	29	18	33	83	54	38
AS459	Substance+	28.20273973	4	3	3	10	9	29.5	4	4	4	2.333333333	4	3.666666667	4	4	11	0	13	22	30	65	0.08515769	0.499960349	0.41484231	0.589041096	Guessing	1	1	12	75	63	43	32	32	79	63	30	78	69	32	66	14	29	18	33	83	54	38
AS459	Substance+	28.20273973	4	3	3	10	9	29.5	4	4	4	2.333333333	4	3.666666667	4	4	11	0	13	22	30	65	0.062373822	0.210638123	0.562373822	0.801282051	No_guessing	1	1	12	75	63	43	32	32	79	63	30	78	69	32	66	14	29	18	33	83	54	38
AS495	HC	21.51232877	0	1	4	5	0	24.7	4.857142857	4	4.4	3	3.25	2.333333333	4.5	4.666666667	2	0	9	7	27	43	3.18E-05	0.036108285	0.499968221	1	No_guessing	1	0	0	70	77	40	24	22	78	68	11	84	88	0	77	86	0	0	25	79	25	26
AS495	HC	21.51232877	0	1	4	5	0	24.7	4.857142857	4	4.4	3	3.25	2.333333333	4.5	4.666666667	2	0	9	7	27	43	0.149161758	0.506752372	0.649161758	0.655844156	Tone	1	0	0	70	77	40	24	22	78	68	11	84	88	0	77	86	0	0	25	79	25	26
AS495	HC	21.51232877	0	1	4	5	0	24.7	4.857142857	4	4.4	3	3.25	2.333333333	4.5	4.666666667	2	0	9	7	27	43	0.194055502	0.130752602	0.694055502	0.861111111	Breath_hold	1	0	0	70	77	40	24	22	78	68	11	84	88	0	77	86	0	0	25	79	25	26
AS495	HC	21.51232877	0	1	4	5	0	24.7	4.857142857	4	4.4	3	3.25	2.333333333	4.5	4.666666667	2	0	9	7	27	43	0.067387717	0.39093477	0.432612283	0.611111111	Guessing	1	0	0	70	77	40	24	22	78	68	11	84	88	0	77	86	0	0	25	79	25	26
AS588	Dep	21.41643836	12	9	9	30	1	20.8	3	3.666666667	4.4	1.666666667	3.75	1	2.75	1.666666667	8	0	12	12	24	48	0.010582502	0.16403736	0.489417498	0.85443038	No_guessing	1	0	13	31	73	66	0	15	78	69	56	35	54	23	67	65	58	27	27	77	63	59
AS588	Dep	21.41643836	12	9	9	30	1	20.8	3	3.666666667	4.4	1.666666667	3.75	1	2.75	1.666666667	8	0	12	12	24	48	0.096900718	0.194608234	0.403099282	0.813253012	Guessing	1	0	13	31	73	66	0	15	78	69	56	35	54	23	67	65	58	27	27	77	63	59
AS588	Dep	21.41643836	12	9	9	30	1	20.8	3	3.666666667	4.4	1.666666667	3.75	1	2.75	1.666666667	8	0	12	12	24	48	0.087118108	0.506370339	0.587118108	0.590909091	Tone	1	0	13	31	73	66	0	15	78	69	56	35	54	23	67	65	58	27	27	77	63	59
AS588	Dep	21.41643836	12	9	9	30	1	20.8	3	3.666666667	4.4	1.666666667	3.75	1	2.75	1.666666667	8	0	12	12	24	48	0.046738637	0.167903178	0.546738637	0.846590909	Breath_hold	1	0	13	31	73	66	0	15	78	69	56	35	54	23	67	65	58	27	27	77	63	59
AS590	Substance+	28.72054795	6	6	13	25	9	23.7	3.142857143	2.666666667	4	1	3.5	2.333333333	2	4	10	0	15	14	23	52	0.053581307	0.126961747	0.553581307	0.889473684	Breath_hold	1	1	11	83	81	16	51	66	77	78	19	84	61	49	83	20	53	56	21	83	39	57
AS590	Substance+	28.72054795	6	6	13	25	9	23.7	3.142857143	2.666666667	4	1	3.5	2.333333333	2	4	10	0	15	14	23	52	0.006349628	0.263936762	0.506349628	0.744791667	No_guessing	1	1	11	83	81	16	51	66	77	78	19	84	61	49	83	20	53	56	21	83	39	57
AS590	Substance+	28.72054795	6	6	13	25	9	23.7	3.142857143	2.666666667	4	1	3.5	2.333333333	2	4	10	0	15	14	23	52	0.015577497	0.443341026	0.515577497	0.558510638	Guessing	1	1	11	83	81	16	51	66	77	78	19	84	61	49	83	20	53	56	21	83	39	57
AS590	Substance+	28.72054795	6	6	13	25	9	23.7	3.142857143	2.666666667	4	1	3.5	2.333333333	2	4	10	0	15	14	23	52	0.068378341	0.499960257	0.568378341	0.571428571	Tone	1	1	11	83	81	16	51	66	77	78	19	84	61	49	83	20	53	56	21	83	39	57
AS591	Substance+	39.65205479	0	1	0	1	9	23.7	3	4	5	0	5	2.666666667	5	4.666666667	9	0	11	17	27	55	0.014895664	0.119409295	0.485104336	0.907142857	No_guessing	1	0	5	92	62	49	47	53	77	62	3	57	93	13	61	57	96	1	50	69	53	53
AS591	Substance+	39.65205479	0	1	0	1	9	23.7	3	4	5	0	5	2.666666667	5	4.666666667	9	0	11	17	27	55	0.043001002	0.628381757	0.456998998	0.633802817	Guessing	1	0	5	92	62	49	47	53	77	62	3	57	93	13	61	57	96	1	50	69	53	53
AS591	Substance+	39.65205479	0	1	0	1	9	23.7	3	4	5	0	5	2.666666667	5	4.666666667	9	0	11	17	27	55	0.013870324	0.328061513	0.486129676	0.679487179	Breath_hold	1	0	5	92	62	49	47	53	77	62	3	57	93	13	61	57	96	1	50	69	53	53
AS591	Substance+	39.65205479	0	1	0	1	9	23.7	3	4	5	0	5	2.666666667	5	4.666666667	9	0	11	17	27	55	0.068456291	0.499960258	0.431543709	0.571428571	Tone	1	0	5	92	62	49	47	53	77	62	3	57	93	13	61	57	96	1	50	69	53	53
AS599	Dep+Anx	18.84931507	2	3	7	12	0	22.4	0.857142857	0	0.4	2.666666667	2.25	2.666666667	0.25	0.666666667	11	0	13	13	25	51	0.069361583	0.401079716	0.430638417	0.601265823	Guessing	0	0	13	63	67	50	43	51	78	67	13	54	84	10	69	44	41	50	4	66	48	31
AS599	Dep+Anx	18.84931507	2	3	7	12	0	22.4	0.857142857	0	0.4	2.666666667	2.25	2.666666667	0.25	0.666666667	11	0	13	13	25	51	3.41E-05	0.060390013	0.499965852	0.974025974	Breath_hold	0	0	13	63	67	50	43	51	78	67	13	54	84	10	69	44	41	50	4	66	48	31
AS599	Dep+Anx	18.84931507	2	3	7	12	0	22.4	0.857142857	0	0.4	2.666666667	2.25	2.666666667	0.25	0.666666667	11	0	13	13	25	51	0.332018128	0.510572876	0.167981872	0.850649351	Tone	0	0	13	63	67	50	43	51	78	67	13	54	84	10	69	44	41	50	4	66	48	31
AS599	Dep+Anx	18.84931507	2	3	7	12	0	22.4	0.857142857	0	0.4	2.666666667	2.25	2.666666667	0.25	0.666666667	11	0	13	13	25	51	0.032873736	0.089317816	0.532873736	0.9375	No_guessing	0	0	13	63	67	50	43	51	78	67	13	54	84	10	69	44	41	50	4	66	48	31
AS619	Substance+	52.98082192	3	4	1	8	6	32.8	2.857142857	3	4.4	1.333333333	3.5	3	3.75	4.333333333	12	2	16	18	25	59	0.058207517	0.169132074	0.441792483	0.845238095	Breath_hold	1	0	14	30	66	50	81	97	80	72	1	100	98	36	70	50	68	68	26	72	2	80
AS619	Substance+	52.98082192	3	4	1	8	6	32.8	2.857142857	3	4.4	1.333333333	3.5	3	3.75	4.333333333	12	2	16	18	25	59	0.073317163	0.208750977	0.573317163	0.802631579	Guessing	1	0	14	30	66	50	81	97	80	72	1	100	98	36	70	50	68	68	26	72	2	80
AS619	Substance+	52.98082192	3	4	1	8	6	32.8	2.857142857	3	4.4	1.333333333	3.5	3	3.75	4.333333333	12	2	16	18	25	59	0.186469078	0.521426586	0.686469078	0.694805195	Tone	1	0	14	30	66	50	81	97	80	72	1	100	98	36	70	50	68	68	26	72	2	80
AS619	Substance+	52.98082192	3	4	1	8	6	32.8	2.857142857	3	4.4	1.333333333	3.5	3	3.75	4.333333333	12	2	16	18	25	59	0.016163663	0.234608638	0.483836337	0.777777778	No_guessing	1	0	14	30	66	50	81	97	80	72	1	100	98	36	70	50	68	68	26	72	2	80
AS632	Substance+	34.67123288	1	7	13	21	9	25.5	3.571428571	2.666666667	4.6	2	3.75	3.333333333	2.5	3.666666667	10	1	17	17	25	59	0.037471607	0.316306201	0.462528393	0.691780822	Guessing	0	1	7	45	62	48	50	57	78	72	2	97	97	38	77	68	49	54	41	64	5	96
AS632	Substance+	34.67123288	1	7	13	21	9	25.5	3.571428571	2.666666667	4.6	2	3.75	3.333333333	2.5	3.666666667	10	1	17	17	25	59	0.038654102	0.282903372	0.538654102	0.726666667	Breath_hold	0	1	7	45	62	48	50	57	78	72	2	97	97	38	77	68	49	54	41	64	5	96
AS632	Substance+	34.67123288	1	7	13	21	9	25.5	3.571428571	2.666666667	4.6	2	3.75	3.333333333	2.5	3.666666667	10	1	17	17	25	59	0.075945125	0.218802056	0.424054875	0.788888889	No_guessing	0	1	7	45	62	48	50	57	78	72	2	97	97	38	77	68	49	54	41	64	5	96
AS632	Substance+	34.67123288	1	7	13	21	9	25.5	3.571428571	2.666666667	4.6	2	3.75	3.333333333	2.5	3.666666667	10	1	17	17	25	59	0.10574318	0.49996027	0.60574318	0.61038961	Tone	0	1	7	45	62	48	50	57	78	72	2	97	97	38	77	68	49	54	41	64	5	96
AS659	Dep+Anx	47.75068493	11	5	19	35	0	18.7	2.714285714	1	3.8	0	2.25	1.666666667	1.75	3	13	0	12	19	29	60	0.041940481	0.166886924	0.458059519	0.842975207	Breath_hold	0	1	7	74	97	50	50	13	81	98	5	79	100	42	98	82	22	17	38	105	50	85
AS659	Dep+Anx	47.75068493	11	5	19	35	0	18.7	2.714285714	1	3.8	0	2.25	1.666666667	1.75	3	13	0	12	19	29	60	0.001863683	0.502798485	0.501863683	0.519480519	Tone	0	1	7	74	97	50	50	13	81	98	5	79	100	42	98	82	22	17	38	105	50	85
AS659	Dep+Anx	47.75068493	11	5	19	35	0	18.7	2.714285714	1	3.8	0	2.25	1.666666667	1.75	3	13	0	12	19	29	60	0.009743379	0.334919612	0.490256621	0.669642857	Guessing	0	1	7	74	97	50	50	13	81	98	5	79	100	42	98	82	22	17	38	105	50	85
AS659	Dep+Anx	47.75068493	11	5	19	35	0	18.7	2.714285714	1	3.8	0	2.25	1.666666667	1.75	3	13	0	12	19	29	60	0.013291266	0.197735392	0.513291266	0.8125	No_guessing	0	1	7	74	97	50	50	13	81	98	5	79	100	42	98	82	22	17	38	105	50	85
AS697	Substance+	32.04383562	2	10	11	23	9	41.3	1.428571429	1.666666667	4	1.333333333	2.75	1.666666667	2	1	8	2	10	9	26	45	0.259813543	0.508290887	0.240186457	0.772727273	Tone	0	0	13	72	83	8	73	79	78	86	10	97	97	28	79	95	8	16	8	76	35	50
AS697	Substance+	32.04383562	2	10	11	23	9	41.3	1.428571429	1.666666667	4	1.333333333	2.75	1.666666667	2	1	8	2	10	9	26	45	0.054261442	0.16382267	0.445738558	0.849462366	No_guessing	0	0	13	72	83	8	73	79	78	86	10	97	97	28	79	95	8	16	8	76	35	50
AS697	Substance+	32.04383562	2	10	11	23	9	41.3	1.428571429	1.666666667	4	1.333333333	2.75	1.666666667	2	1	8	2	10	9	26	45	0.010575338	0.375158976	0.510575338	0.628865979	Guessing	0	0	13	72	83	8	73	79	78	86	10	97	97	28	79	95	8	16	8	76	35	50
AS697	Substance+	32.04383562	2	10	11	23	9	41.3	1.428571429	1.666666667	4	1.333333333	2.75	1.666666667	2	1	8	2	10	9	26	45	0.035609372	0.071692495	0.464390628	0.95505618	Breath_hold	0	0	13	72	83	8	73	79	78	86	10	97	97	28	79	95	8	16	8	76	35	50
AS724	Substance+	20.30958904	17	10	6	33	7	23.1	3.571428571	3	2.4	1.666666667	4	1.666666667	3.75	3	10	0	12	15	31	58	0.075133762	0.41194104	0.424866238	0.590277778	No_guessing	1	0	18	65	61	50	56	34	79	62	14	75	69	59	63	60	42	54	35	62	58	50
AS724	Substance+	20.30958904	17	10	6	33	7	23.1	3.571428571	3	2.4	1.666666667	4	1.666666667	3.75	3	10	0	12	15	31	58	0.062250505	0.506272698	0.437749495	0.564935065	Tone	1	0	18	65	61	50	56	34	79	62	14	75	69	59	63	60	42	54	35	62	58	50
AS724	Substance+	20.30958904	17	10	6	33	7	23.1	3.571428571	3	2.4	1.666666667	4	1.666666667	3.75	3	10	0	12	15	31	58	0.143567783	0.463072813	0.356432217	0.65	Guessing	1	0	18	65	61	50	56	34	79	62	14	75	69	59	63	60	42	54	35	62	58	50
AS724	Substance+	20.30958904	17	10	6	33	7	23.1	3.571428571	3	2.4	1.666666667	4	1.666666667	3.75	3	10	0	12	15	31	58	0.076346567	0.245375086	0.423653433	0.763513514	Breath_hold	1	0	18	65	61	50	56	34	79	62	14	75	69	59	63	60	42	54	35	62	58	50
AS726	Dep	39.71506849	1	7	20	28	0	33.1	1.285714286	0.333333333	2.4	3.333333333	2.75	4.666666667	0.5	4	5	0	13	15	30	58	0.035903362	0.28980978	0.535903362	0.71875	Guessing	1	0	11	45	69	100	0	4	77	68	74	63	100	12	70	96	3	3	30	77	72	8
AS726	Dep	39.71506849	1	7	20	28	0	33.1	1.285714286	0.333333333	2.4	3.333333333	2.75	4.666666667	0.5	4	5	0	13	15	30	58	0.074759051	0.49359891	0.425240949	0.577922078	Tone	1	0	11	45	69	100	0	4	77	68	74	63	100	12	70	96	3	3	30	77	72	8
AS726	Dep	39.71506849	1	7	20	28	0	33.1	1.285714286	0.333333333	2.4	3.333333333	2.75	4.666666667	0.5	4	5	0	13	15	30	58	3.90E-05	0.183225533	0.499961025	0.831460674	Breath_hold	1	0	11	45	69	100	0	4	77	68	74	63	100	12	70	96	3	3	30	77	72	8
AS726	Dep	39.71506849	1	7	20	28	0	33.1	1.285714286	0.333333333	2.4	3.333333333	2.75	4.666666667	0.5	4	5	0	13	15	30	58	0.030106672	0.100181801	0.530106672	0.925	No_guessing	1	0	11	45	69	100	0	4	77	68	74	63	100	12	70	96	3	3	30	77	72	8
AS768	Dep	36.50410959	18	11	13	42	0	23.4	2	2.333333333	2.6	1.666666667	3.75	1	1.25	2.666666667	8	1	12	18	24	54	0.014433145	0.396335936	0.485566855	0.608695652	Guessing	0	0	15	54	58	60	39	32	78	59	1	86	90	28	59	78	54	54	15	69	83	57
AS768	Dep	36.50410959	18	11	13	42	0	23.4	2	2.333333333	2.6	1.666666667	3.75	1	1.25	2.666666667	8	1	12	18	24	54	0.040334029	0.116223448	0.459665971	0.90625	Breath_hold	0	0	15	54	58	60	39	32	78	59	1	86	90	28	59	78	54	54	15	69	83	57
AS768	Dep	36.50410959	18	11	13	42	0	23.4	2	2.333333333	2.6	1.666666667	3.75	1	1.25	2.666666667	8	1	12	18	24	54	3.86E-05	0.225372276	0.499961411	0.791044776	No_guessing	0	0	15	54	58	60	39	32	78	59	1	86	90	28	59	78	54	54	15	69	83	57
AS768	Dep	36.50410959	18	11	13	42	0	23.4	2	2.333333333	2.6	1.666666667	3.75	1	1.25	2.666666667	8	1	12	18	24	54	0.000928861	0.499994044	0.500928861	0.506493506	Tone	0	0	15	54	58	60	39	32	78	59	1	86	90	28	59	78	54	54	15	69	83	57
AS849	Substance+	27.25753425	1	0	4	5	5	27.9	3	3	3	1.333333333	3	2.333333333	3	3	0	0	5	7	8	20	0.050436201	0.132780202	0.449563799	0.882653061	Breath_hold	0	1	0	1	80	50	50	50	81	81	50	50	50	19	82	50	50	50	23	85	50	50
AS849	Substance+	27.25753425	1	0	4	5	5	27.9	3	3	3	1.333333333	3	2.333333333	3	3	0	0	5	7	8	20	0.124603514	0.519791951	0.375396486	0.62987013	Tone	0	1	0	1	80	50	50	50	81	81	50	50	50	19	82	50	50	50	23	85	50	50
AS849	Substance+	27.25753425	1	0	4	5	5	27.9	3	3	3	1.333333333	3	2.333333333	3	3	0	0	5	7	8	20	0.027460801	0.038804335	0.472539199	0.994623656	Guessing	0	1	0	1	80	50	50	50	81	81	50	50	50	19	82	50	50	50	23	85	50	50
AS849	Substance+	27.25753425	1	0	4	5	5	27.9	3	3	3	1.333333333	3	2.333333333	3	3	0	0	5	7	8	20	0.034023264	0.117334225	0.465976736	0.901041667	No_guessing	0	1	0	1	80	50	50	50	81	81	50	50	50	19	82	50	50	50	23	85	50	50
AS850	Substance+	22.88493151	0	0	0	0	10	26.4	3.714285714	0.333333333	3	1.666666667	4.25	4.666666667	3.25	2	3	3	13	13	22	48	3.97E-05	0.32829459	0.499960328	0.679012346	No_guessing	0	1	8	64	71	44	50	18	79	70	0	93	75	52	70	11	49	52	55	87	4	62
AS850	Substance+	22.88493151	0	0	0	0	10	26.4	3.714285714	0.333333333	3	1.666666667	4.25	4.666666667	3.25	2	3	3	13	13	22	48	0.036414604	0.389365594	0.536414604	0.614457831	Guessing	0	1	8	64	71	44	50	18	79	70	0	93	75	52	70	11	49	52	55	87	4	62
AS850	Substance+	22.88493151	0	0	0	0	10	26.4	3.714285714	0.333333333	3	1.666666667	4.25	4.666666667	3.25	2	3	3	13	13	22	48	0.006023042	0.290880419	0.493976958	0.716494845	Breath_hold	0	1	8	64	71	44	50	18	79	70	0	93	75	52	70	11	49	52	55	87	4	62
AS850	Substance+	22.88493151	0	0	0	0	10	26.4	3.714285714	0.333333333	3	1.666666667	4.25	4.666666667	3.25	2	3	3	13	13	22	48	0.143109753	0.513446621	0.356890247	0.649350649	Tone	0	1	8	64	71	44	50	18	79	70	0	93	75	52	70	11	49	52	55	87	4	62
AS853	Substance+	38.64931507	5	2	3	10	9	30.4	0.857142857	2	3.2	1.333333333	4.25	2	0.5	1.666666667	3	0	14	10	20	44	0.144669457	0.444038029	0.355330543	0.648809524	Guessing	0	0	1	76	72	45	98	99	78	71	55	48	97	64	71	29	10	77	28	66	1	3
AS853	Substance+	38.64931507	5	2	3	10	9	30.4	0.857142857	2	3.2	1.333333333	4.25	2	0.5	1.666666667	3	0	14	10	20	44	3.87E-05	0.197913545	0.499961273	0.818181818	Breath_hold	0	0	1	76	72	45	98	99	78	71	55	48	97	64	71	29	10	77	28	66	1	3
AS853	Substance+	38.64931507	5	2	3	10	9	30.4	0.857142857	2	3.2	1.333333333	4.25	2	0.5	1.666666667	3	0	14	10	20	44	0.098545983	0.395677639	0.598545983	0.604938272	No_guessing	0	0	1	76	72	45	98	99	78	71	55	48	97	64	71	29	10	77	28	66	1	3
AS853	Substance+	38.64931507	5	2	3	10	9	30.4	0.857142857	2	3.2	1.333333333	4.25	2	0.5	1.666666667	3	0	14	10	20	44	0.002798479	0.499994044	0.502798479	0.519480519	Tone	0	0	1	76	72	45	98	99	78	71	55	48	97	64	71	29	10	77	28	66	1	3
AS896	Dep+Anx	25.52328767	10	1	10	21	0	28.8	3.857142857	2.333333333	4.8	2.666666667	4.25	3	1.75	1.333333333	17	3	15	18	26	59	0.014006327	0.090014662	0.485993673	0.932291667	No_guessing	0	1	16	31	80	89	9	60	78	87	13	80	86	13	83	81	3	20	17	80	17	72
AS896	Dep+Anx	25.52328767	10	1	10	21	0	28.8	3.857142857	2.333333333	4.8	2.666666667	4.25	3	1.75	1.333333333	17	3	15	18	26	59	0.284068542	0.508881947	0.215931458	0.798701299	Tone	0	1	16	31	80	89	9	60	78	87	13	80	86	13	83	81	3	20	17	80	17	72
AS896	Dep+Anx	25.52328767	10	1	10	21	0	28.8	3.857142857	2.333333333	4.8	2.666666667	4.25	3	1.75	1.333333333	17	3	15	18	26	59	0.025285103	0.178541183	0.525285103	0.835106383	Guessing	0	1	16	31	80	89	9	60	78	87	13	80	86	13	83	81	3	20	17	80	17	72
AS896	Dep+Anx	25.52328767	10	1	10	21	0	28.8	3.857142857	2.333333333	4.8	2.666666667	4.25	3	1.75	1.333333333	17	3	15	18	26	59	0.036591024	0.112183308	0.463408976	0.907608696	Breath_hold	0	1	16	31	80	89	9	60	78	87	13	80	86	13	83	81	3	20	17	80	17	72
AS914	Anx	19.54246575	17	4	15	36	1	22.4	3.571428571	3	4.6	1.333333333	3.75	2	2	4.333333333	9	0	16	19	21	56	0.018464132	0.180179282	0.481535868	0.835294118	Breath_hold	0	0	11	84	70	55	50	39	77	69	0	100	100	12	76	95	8	0	28	75	60	50
AS914	Anx	19.54246575	17	4	15	36	1	22.4	3.571428571	3	4.6	1.333333333	3.75	2	2	4.333333333	9	0	16	19	21	56	0.015397062	0.087396047	0.515397062	0.9375	No_guessing	0	0	11	84	70	55	50	39	77	69	0	100	100	12	76	95	8	0	28	75	60	50
AS914	Anx	19.54246575	17	4	15	36	1	22.4	3.571428571	3	4.6	1.333333333	3.75	2	2	4.333333333	9	0	16	19	21	56	0.071325732	0.518112314	0.428674268	0.574074074	Guessing	0	0	11	84	70	55	50	39	77	69	0	100	100	12	76	95	8	0	28	75	60	50
AS914	Anx	19.54246575	17	4	15	36	1	22.4	3.571428571	3	4.6	1.333333333	3.75	2	2	4.333333333	9	0	16	19	21	56	0.093396844	0.499960249	0.406603156	0.597402597	Tone	0	0	11	84	70	55	50	39	77	69	0	100	100	12	76	95	8	0	28	75	60	50
AS920	Substance+	33.61643836	5	10	8	23	7	22.1	4.142857143	3.333333333	4.6	3	5	2.666666667	2.75	3.666666667	5	2	13	19	31	63	0.0395904	0.17058365	0.5395904	0.841346154	Breath_hold	0	1	5	74	96	69	40	32	78	98	16	91	88	21	94	76	23	17	33	89	6	90
AS920	Substance+	33.61643836	5	10	8	23	7	22.1	4.142857143	3.333333333	4.6	3	5	2.666666667	2.75	3.666666667	5	2	13	19	31	63	0.01034161	0.112277451	0.51034161	0.904545455	No_guessing	0	1	5	74	96	69	40	32	78	98	16	91	88	21	94	76	23	17	33	89	6	90
AS920	Substance+	33.61643836	5	10	8	23	7	22.1	4.142857143	3.333333333	4.6	3	5	2.666666667	2.75	3.666666667	5	2	13	19	31	63	0.048728733	0.336600185	0.548728733	0.666666667	Guessing	0	1	5	74	96	69	40	32	78	98	16	91	88	21	94	76	23	17	33	89	6	90
AS920	Substance+	33.61643836	5	10	8	23	7	22.1	4.142857143	3.333333333	4.6	3	5	2.666666667	2.75	3.666666667	5	2	13	19	31	63	0.09954746	0.506427876	0.59954746	0.603896104	Tone	0	1	5	74	96	69	40	32	78	98	16	91	88	21	94	76	23	17	33	89	6	90
AS923	Substance+	25.29041096	1	0	14	15	9	30.9	2.428571429	0	3	1.666666667	3.75	1.666666667	1.25	0	10	0	17	18	18	53	0.006195895	0.295697458	0.506195895	0.711956522	Breath_hold	0	0	20	66	78	43	84	55	77	76	47	74	73	82	77	28	59	65	53	80	0	68
AS923	Substance+	25.29041096	1	0	14	15	9	30.9	2.428571429	0	3	1.666666667	3.75	1.666666667	1.25	0	10	0	17	18	18	53	0.326002221	0.499961574	0.173997779	0.844155844	Tone	0	0	20	66	78	43	84	55	77	76	47	74	73	82	77	28	59	65	53	80	0	68
AS923	Substance+	25.29041096	1	0	14	15	9	30.9	2.428571429	0	3	1.666666667	3.75	1.666666667	1.25	0	10	0	17	18	18	53	0.068773958	0.36914639	0.431226042	0.633333333	Guessing	0	0	20	66	78	43	84	55	77	76	47	74	73	82	77	28	59	65	53	80	0	68
AS923	Substance+	25.29041096	1	0	14	15	9	30.9	2.428571429	0	3	1.666666667	3.75	1.666666667	1.25	0	10	0	17	18	18	53	0.065528247	0.461408241	0.434471753	0.56741573	No_guessing	0	0	20	66	78	43	84	55	77	76	47	74	73	82	77	28	59	65	53	80	0	68
AS927	Substance+	30.42191781	0	0	2	2	9	27	4.571428571	3	4.6	0	4.5	0.333333333	3	3.666666667	1	0	15	25	34	74	0.074847366	0.48087645	0.425152634	0.577922078	Breath_hold	1	0	4	43	69	62	41	31	77	64	0	90	66	65	68	0	50	79	74	66	50	50
AS927	Substance+	30.42191781	0	0	2	2	9	27	4.571428571	3	4.6	0	4.5	0.333333333	3	3.666666667	1	0	15	25	34	74	0.235356734	0.492107489	0.735356734	0.746753247	Tone	1	0	4	43	69	62	41	31	77	64	0	90	66	65	68	0	50	79	74	66	50	50
AS927	Substance+	30.42191781	0	0	2	2	9	27	4.571428571	3	4.6	0	4.5	0.333333333	3	3.666666667	1	0	15	25	34	74	0.022214207	0.281836563	0.477785793	0.727848101	Guessing	1	0	4	43	69	62	41	31	77	64	0	90	66	65	68	0	50	79	74	66	50	50
AS927	Substance+	30.42191781	0	0	2	2	9	27	4.571428571	3	4.6	0	4.5	0.333333333	3	3.666666667	1	0	15	25	34	74	0.006287497	0.414899166	0.493712503	0.588607595	No_guessing	1	0	4	43	69	62	41	31	77	64	0	90	66	65	68	0	50	79	74	66	50	50
AS928	Substance+	29.52328767	7	9	14	30	8	26.7	4.857142857	4	5	3	4.25	3.333333333	3.75	4.333333333	4	0	16	12	31	59	0.007700396	0.312274396	0.507700396	0.697183099	No_guessing	1	1	3	63	64	54	48	47	78	61	56	45	90	43	62	73	45	45	62	75	23	80
AS928	Substance+	29.52328767	7	9	14	30	8	26.7	4.857142857	4	5	3	4.25	3.333333333	3.75	4.333333333	4	0	16	12	31	59	0.325958036	0.499961574	0.825958036	0.844155844	Tone	1	1	3	63	64	54	48	47	78	61	56	45	90	43	62	73	45	45	62	75	23	80
AS928	Substance+	29.52328767	7	9	14	30	8	26.7	4.857142857	4	5	3	4.25	3.333333333	3.75	4.333333333	4	0	16	12	31	59	0.241358498	0.402925786	0.741358498	0.746666667	Guessing	1	1	3	63	64	54	48	47	78	61	56	45	90	43	62	73	45	45	62	75	23	80
AS928	Substance+	29.52328767	7	9	14	30	8	26.7	4.857142857	4	5	3	4.25	3.333333333	3.75	4.333333333	4	0	16	12	31	59	0.10919498	0.36414074	0.39080502	0.635294118	Breath_hold	1	1	3	63	64	54	48	47	78	61	56	45	90	43	62	73	45	45	62	75	23	80
AS935	Dep+Anx	35.36986301	1	3	9	13	0	27.2	2.857142857	1.666666667	4.8	1.333333333	4.75	3.666666667	3.75	2.666666667	10	1	16	17	24	57	0.012883182	0.142861094	0.487116818	0.88028169	No_guessing	0	0	18	63	57	50	23	9	78	59	61	91	99	17	60	67	38	14	38	67	66	61
AS935	Dep+Anx	35.36986301	1	3	9	13	0	27.2	2.857142857	1.666666667	4.8	1.333333333	4.75	3.666666667	3.75	2.666666667	10	1	16	17	24	57	0.111923394	0.246591497	0.388076606	0.756410256	Breath_hold	0	0	18	63	57	50	23	9	78	59	61	91	99	17	60	67	38	14	38	67	66	61
AS935	Dep+Anx	35.36986301	1	3	9	13	0	27.2	2.857142857	1.666666667	4.8	1.333333333	4.75	3.666666667	3.75	2.666666667	10	1	16	17	24	57	0.064915901	0.478028042	0.435084099	0.568181818	Guessing	0	0	18	63	57	50	23	9	78	59	61	91	99	17	60	67	38	14	38	67	66	61
AS935	Dep+Anx	35.36986301	1	3	9	13	0	27.2	2.857142857	1.666666667	4.8	1.333333333	4.75	3.666666667	3.75	2.666666667	10	1	16	17	24	57	0.002798479	0.499994044	0.502798479	0.519480519	Tone	0	0	18	63	57	50	23	9	78	59	61	91	99	17	60	67	38	14	38	67	66	61
AS948	HC	22.86027397	0	2	1	3	1	24.2	5	4	3.6	1.333333333	4.25	2.666666667	4	5	3	0	19	7	24	50	0.183749009	0.211753132	0.683749009	0.777777778	Breath_hold	1	0	1	3	63	24	50	27	78	63	4	94	81	4	64	7	30	24	32	62	21	66
AS948	HC	22.86027397	0	2	1	3	1	24.2	5	4	3.6	1.333333333	4.25	2.666666667	4	5	3	0	19	7	24	50	0.02487766	0.057470131	0.47512234	0.979452055	Guessing	1	0	1	3	63	24	50	27	78	63	4	94	81	4	64	7	30	24	32	62	21	66
AS948	HC	22.86027397	0	2	1	3	1	24.2	5	4	3.6	1.333333333	4.25	2.666666667	4	5	3	0	19	7	24	50	3.41E-05	0.06171316	0.499965892	0.973333333	No_guessing	1	0	1	3	63	24	50	27	78	63	4	94	81	4	64	7	30	24	32	62	21	66
AS948	HC	22.86027397	0	2	1	3	1	24.2	5	4	3.6	1.333333333	4.25	2.666666667	4	5	3	0	19	7	24	50	0.10574318	0.49996027	0.60574318	0.61038961	Tone	1	0	1	3	63	24	50	27	78	63	4	94	81	4	64	7	30	24	32	62	21	66
AS964	Substance+	35.42465753	8	6	20	34	4	27.3	3.428571429	4	4	1.333333333	3.75	1	4.25	3.666666667	5	1	14	22	24	60	0.017314372	0.448364048	0.517314372	0.553571429	Breath_hold	0	1	6	59	71	50	56	30	78	70	77	92	100	50	69	77	25	30	75	73	59	50
AS964	Substance+	35.42465753	8	6	20	34	4	27.3	3.428571429	4	4	1.333333333	3.75	1	4.25	3.666666667	5	1	14	22	24	60	0.095162793	0.365351201	0.595162793	0.635802469	Guessing	0	1	6	59	71	50	56	30	78	70	77	92	100	50	69	77	25	30	75	73	59	50
AS964	Substance+	35.42465753	8	6	20	34	4	27.3	3.428571429	4	4	1.333333333	3.75	1	4.25	3.666666667	5	1	14	22	24	60	0.040576777	0.311850393	0.459423223	0.695121951	No_guessing	0	1	6	59	71	50	56	30	78	70	77	92	100	50	69	77	25	30	75	73	59	50
AS964	Substance+	35.42465753	8	6	20	34	4	27.3	3.428571429	4	4	1.333333333	3.75	1	4.25	3.666666667	5	1	14	22	24	60	0.337867892	0.499961757	0.162132108	0.857142857	Tone	0	1	6	59	71	50	56	30	78	70	77	92	100	50	69	77	25	30	75	73	59	50
AS965	Substance+	36.6109589	0	12	23	35	8	24.5	5	4.333333333	5	3.333333333	3.75	5	5	5	15	0	13	7	28	48	0.32011416	0.510068662	0.17988584	0.837662338	Tone	0	1	2	66	73	61	64	58	79	71	0	95	99	69	70	2	95	98	57	73	0	85
AS965	Substance+	36.6109589	0	12	23	35	8	24.5	5	4.333333333	5	3.333333333	3.75	5	5	5	15	0	13	7	28	48	0.018735776	0.341388493	0.518735776	0.664705882	Breath_hold	0	1	2	66	73	61	64	58	79	71	0	95	99	69	70	2	95	98	57	73	0	85
AS965	Substance+	36.6109589	0	12	23	35	8	24.5	5	4.333333333	5	3.333333333	3.75	5	5	5	15	0	13	7	28	48	0.083048933	0.389644039	0.416951067	0.611764706	Guessing	0	1	2	66	73	61	64	58	79	71	0	95	99	69	70	2	95	98	57	73	0	85
AS965	Substance+	36.6109589	0	12	23	35	8	24.5	5	4.333333333	5	3.333333333	3.75	5	5	5	15	0	13	7	28	48	0.223689982	0.412865594	0.276310018	0.728395062	No_guessing	0	1	2	66	73	61	64	58	79	71	0	95	99	69	70	2	95	98	57	73	0	85
AS974	Dep+Anx	43.28767123	6	0	11	17	0	24.3	2.142857143	0	1.6	0.333333333	2	2	1	2.666666667	10	0	13	13	27	53	0.100283251	0.086215442	0.399716749	0.936708861	No_guessing	0	0	20	31	67	71	29	13	78	70	19	75	92	10	68	96	10	17	1	65	91	49
AS974	Dep+Anx	43.28767123	6	0	11	17	0	24.3	2.142857143	0	1.6	0.333333333	2	2	1	2.666666667	10	0	13	13	27	53	0.008924718	0.213326615	0.491075282	0.801282051	Guessing	0	0	20	31	67	71	29	13	78	70	19	75	92	10	68	96	10	17	1	65	91	49
AS974	Dep+Anx	43.28767123	6	0	11	17	0	24.3	2.142857143	0	1.6	0.333333333	2	2	1	2.666666667	10	0	13	13	27	53	0.028537352	0.045440028	0.528537352	0.993421053	Breath_hold	0	0	20	31	67	71	29	13	78	70	19	75	92	10	68	96	10	17	1	65	91	49
AS974	Dep+Anx	43.28767123	6	0	11	17	0	24.3	2.142857143	0	1.6	0.333333333	2	2	1	2.666666667	10	0	13	13	27	53	0.118156562	0.499960294	0.618156562	0.623376623	Tone	0	0	20	31	67	71	29	13	78	70	19	75	92	10	68	96	10	17	1	65	91	49
AS988	HC	46.50410959	0	1	2	3	0	27.8	4.142857143	3.333333333	4	2.333333333	4.5	4.666666667	4.5	5	0	0	9	7	26	42	3.80E-05	0.154016265	0.49996199	0.866666667	Breath_hold	0	0	0	63	78	61	35	16	78	67	0	90	98	45	69	96	7	24	20	64	82	3
AS988	HC	46.50410959	0	1	2	3	0	27.8	4.142857143	3.333333333	4	2.333333333	4.5	4.666666667	4.5	5	0	0	9	7	26	42	0.029356011	0.358713715	0.470643989	0.646067416	Guessing	0	0	0	63	78	61	35	16	78	67	0	90	98	45	69	96	7	24	20	64	82	3
AS988	HC	46.50410959	0	1	2	3	0	27.8	4.142857143	3.333333333	4	2.333333333	4.5	4.666666667	4.5	5	0	0	9	7	26	42	0.021596894	0.290337075	0.478403106	0.71875	No_guessing	0	0	0	63	78	61	35	16	78	67	0	90	98	45	69	96	7	24	20	64	82	3
AS988	HC	46.50410959	0	1	2	3	0	27.8	4.142857143	3.333333333	4	2.333333333	4.5	4.666666667	4.5	5	0	0	9	7	26	42	0.235417049	0.507815041	0.264582951	0.746753247	Tone	0	0	0	63	78	61	35	16	78	67	0	90	98	45	69	96	7	24	20	64	82	3
AT004	Substance+	31.4630137	2	2	7	11	8	22.1	3.428571429	3.333333333	4.2	1.666666667	3	0.666666667	4.25	3.333333333	9	1	14	20	30	64	0.011595036	0.325266117	0.511595036	0.680851064	No_guessing	0	0	13	127	89	6	40	34	79	77	2	72	74	60	81	0	62	57	59	91	7	33
AT004	Substance+	31.4630137	2	2	7	11	8	22.1	3.428571429	3.333333333	4.2	1.666666667	3	0.666666667	4.25	3.333333333	9	1	14	20	30	64	0.015138379	0.615286493	0.515138379	0.618811881	Guessing	0	0	13	127	89	6	40	34	79	77	2	72	74	60	81	0	62	57	59	91	7	33
AT004	Substance+	31.4630137	2	2	7	11	8	22.1	3.428571429	3.333333333	4.2	1.666666667	3	0.666666667	4.25	3.333333333	9	1	14	20	30	64	0.081013603	0.512729916	0.418986397	0.584415584	Tone	0	0	13	127	89	6	40	34	79	77	2	72	74	60	81	0	62	57	59	91	7	33
AT004	Substance+	31.4630137	2	2	7	11	8	22.1	3.428571429	3.333333333	4.2	1.666666667	3	0.666666667	4.25	3.333333333	9	1	14	20	30	64	0.005602114	0.273569861	0.505602114	0.73364486	Breath_hold	0	0	13	127	89	6	40	34	79	77	2	72	74	60	81	0	62	57	59	91	7	33
AT006	Substance+	31.4109589	5	9	18	32	8	24.9	2	2.333333333	4.2	1.666666667	3.75	3	3.5	3.666666667	4	0	12	19	31	62	0.022934618	0.194704019	0.522934618	0.825396825	Guessing	0	1	2	23	55	50	6	14	78	58	14	69	71	6	53	11	50	1	3	61	1	90
AT006	Substance+	31.4109589	5	9	18	32	8	24.9	2	2.333333333	4.2	1.666666667	3.75	3	3.5	3.666666667	4	0	12	19	31	62	0.042947545	0.499960827	0.457052455	0.545454545	Tone	0	1	2	23	55	50	6	14	78	58	14	69	71	6	53	11	50	1	3	61	1	90
AT006	Substance+	31.4109589	5	9	18	32	8	24.9	2	2.333333333	4.2	1.666666667	3.75	3	3.5	3.666666667	4	0	12	19	31	62	0.075344765	0.057231865	0.575344765	0.978873239	Breath_hold	0	1	2	23	55	50	6	14	78	58	14	69	71	6	53	11	50	1	3	61	1	90
AT006	Substance+	31.4109589	5	9	18	32	8	24.9	2	2.333333333	4.2	1.666666667	3.75	3	3.5	3.666666667	4	0	12	19	31	62	0.042877392	0.086763366	0.457122608	0.95	No_guessing	0	1	2	23	55	50	6	14	78	58	14	69	71	6	53	11	50	1	3	61	1	90
AT016	HC	18.52054795	3	0	10	13	0	21	2.714285714	2.666666667	3.6	2.666666667	4.25	2.333333333	4	4.666666667	4	0	14	9	29	52	0.014510666	0.257428826	0.514510666	0.752941176	Breath_hold	0	0	3	49	75	67	28	11	77	74	17	75	91	14	78	80	18	28	42	73	32	57
AT016	HC	18.52054795	3	0	10	13	0	21	2.714285714	2.666666667	3.6	2.666666667	4.25	2.333333333	4	4.666666667	4	0	14	9	29	52	0.235356734	0.492107489	0.735356734	0.746753247	Tone	0	0	3	49	75	67	28	11	77	74	17	75	91	14	78	80	18	28	42	73	32	57
AT016	HC	18.52054795	3	0	10	13	0	21	2.714285714	2.666666667	3.6	2.666666667	4.25	2.333333333	4	4.666666667	4	0	14	9	29	52	0.006636804	0.293317835	0.506636804	0.715116279	Guessing	0	0	3	49	75	67	28	11	77	74	17	75	91	14	78	80	18	28	42	73	32	57
AT016	HC	18.52054795	3	0	10	13	0	21	2.714285714	2.666666667	3.6	2.666666667	4.25	2.333333333	4	4.666666667	4	0	14	9	29	52	0.027117817	0.099009855	0.527117817	0.923076923	No_guessing	0	0	3	49	75	67	28	11	77	74	17	75	91	14	78	80	18	28	42	73	32	57
AT030	Dep+Anx	22.58082192	5	4	11	20	2	21	1.857142857	0	2.8	1.666666667	4	2	2	0.666666667	9	2	15	14	25	54	0.022002437	0.746203334	0.477997563	0.763636364	Guessing	0	1	6	85	47	77	32	30	77	52	54	54	66	42	48	69	49	45	0	50	59	27
AT030	Dep+Anx	22.58082192	5	4	11	20	2	21	1.857142857	0	2.8	1.666666667	4	2	2	0.666666667	9	2	15	14	25	54	3.08E-05	0.049892698	0.499969199	1	Breath_hold	0	1	6	85	47	77	32	30	77	52	54	54	66	42	48	69	49	45	0	50	59	27
AT030	Dep+Anx	22.58082192	5	4	11	20	2	21	1.857142857	0	2.8	1.666666667	4	2	2	0.666666667	9	2	15	14	25	54	0.017745683	0.382341847	0.482254317	0.625	No_guessing	0	1	6	85	47	77	32	30	77	52	54	54	66	42	48	69	49	45	0	50	59	27
AT030	Dep+Anx	22.58082192	5	4	11	20	2	21	1.857142857	0	2.8	1.666666667	4	2	2	0.666666667	9	2	15	14	25	54	0.136850234	0.493264233	0.363149766	0.642857143	Tone	0	1	6	85	47	77	32	30	77	52	54	54	66	42	48	69	49	45	0	50	59	27
AT042	Substance+	51.75616438	3	3	1	7	7	30.5	1.428571429	0	2.4	4	3.25	3	1.5	1.666666667	3	1	16	19	24	59	0.155325012	0.499960387	0.655325012	0.662337662	Tone	1	1	5	39	75	4	74	38	78	71	32	71	61	0	66	91	73	0	35	68	61	65
AT042	Substance+	51.75616438	3	3	1	7	7	30.5	1.428571429	0	2.4	4	3.25	3	1.5	1.666666667	3	1	16	19	24	59	3.15E-05	0.040326158	0.499968532	1	No_guessing	1	1	5	39	75	4	74	38	78	71	32	71	61	0	66	91	73	0	35	68	61	65
AT042	Substance+	51.75616438	3	3	1	7	7	30.5	1.428571429	0	2.4	4	3.25	3	1.5	1.666666667	3	1	16	19	24	59	0.008297558	0.234434079	0.491702442	0.778481013	Breath_hold	1	1	5	39	75	4	74	38	78	71	32	71	61	0	66	91	73	0	35	68	61	65
AT042	Substance+	51.75616438	3	3	1	7	7	30.5	1.428571429	0	2.4	4	3.25	3	1.5	1.666666667	3	1	16	19	24	59	0.007511315	0.238205898	0.507511315	0.773255814	Guessing	1	1	5	39	75	4	74	38	78	71	32	71	61	0	66	91	73	0	35	68	61	65
AT047	Eating+	27.44657534	16	5	15	36	9	23.3	2.857142857	2	4.6	2	4.5	2	3.25	1	16	5	14	20	27	61	0.062362095	0.43756155	0.562362095	0.564102564	Guessing	0	1	24	68	68	68	0	0	78	61	12	73	84	14	59	74	14	33	18	65	50	8
AT047	Eating+	27.44657534	16	5	15	36	9	23.3	2.857142857	2	4.6	2	4.5	2	3.25	1	16	5	14	20	27	61	0.087195207	0.506370669	0.412804793	0.590909091	Tone	0	1	24	68	68	68	0	0	78	61	12	73	84	14	59	74	14	33	18	65	50	8
AT047	Eating+	27.44657534	16	5	15	36	9	23.3	2.857142857	2	4.6	2	4.5	2	3.25	1	16	5	14	20	27	61	0.074505098	0.140294774	0.425494902	0.878378378	Breath_hold	0	1	24	68	68	68	0	0	78	61	12	73	84	14	59	74	14	33	18	65	50	8
AT047	Eating+	27.44657534	16	5	15	36	9	23.3	2.857142857	2	4.6	2	4.5	2	3.25	1	16	5	14	20	27	61	0.028844759	0.128628409	0.471155241	0.897058824	No_guessing	0	1	24	68	68	68	0	0	78	61	12	73	84	14	59	74	14	33	18	65	50	8
AT049	Substance+	24.56986301	2	1	5	8	7	25.1	0.142857143	0.333333333	2.4	1.333333333	3	1.333333333	0.75	3.333333333	0	0	16	21	23	60	0.044206712	0.586414265	0.455793288	0.588888889	Breath_hold	0	0	3	86	67	43	59	50	78	73	16	71	88	37	68	36	63	64	113	77	57	60
AT049	Substance+	24.56986301	2	1	5	8	7	25.1	0.142857143	0.333333333	2.4	1.333333333	3	1.333333333	0.75	3.333333333	0	0	16	21	23	60	0.008010784	0.243392997	0.491989216	0.76875	No_guessing	0	0	3	86	67	43	59	50	78	73	16	71	88	37	68	36	63	64	113	77	57	60
AT049	Substance+	24.56986301	2	1	5	8	7	25.1	0.142857143	0.333333333	2.4	1.333333333	3	1.333333333	0.75	3.333333333	0	0	16	21	23	60	0.056620735	0.550366832	0.443379265	0.558441558	Guessing	0	0	3	86	67	43	59	50	78	73	16	71	88	37	68	36	63	64	113	77	57	60
AT049	Substance+	24.56986301	2	1	5	8	7	25.1	0.142857143	0.333333333	2.4	1.333333333	3	1.333333333	0.75	3.333333333	0	0	16	21	23	60	0.401648251	0.515794234	0.098351749	0.928571429	Tone	0	0	3	86	67	43	59	50	78	73	16	71	88	37	68	36	63	64	113	77	57	60
AT050	Substance+	25.7369863	17	15	21	53	6	22.1	0.571428571	0	1.2	1.333333333	4.25	2	0.25	0	12	4	16	29	25	70	0.186294556	0.50711562	0.313705444	0.694805195	Tone	0	1	14	93	87	36	65	69	78	91	15	76	74	84	88	30	63	74	50	85	74	32
AT050	Substance+	25.7369863	17	15	21	53	6	22.1	0.571428571	0	1.2	1.333333333	4.25	2	0.25	0	12	4	16	29	25	70	0.062895032	0.460973802	0.437104968	0.564356436	Guessing	0	1	14	93	87	36	65	69	78	91	15	76	74	84	88	30	63	74	50	85	74	32
AT050	Substance+	25.7369863	17	15	21	53	6	22.1	0.571428571	0	1.2	1.333333333	4.25	2	0.25	0	12	4	16	29	25	70	0.029223847	0.410122468	0.470776153	0.59223301	No_guessing	0	1	14	93	87	36	65	69	78	91	15	76	74	84	88	30	63	74	50	85	74	32
AT050	Substance+	25.7369863	17	15	21	53	6	22.1	0.571428571	0	1.2	1.333333333	4.25	2	0.25	0	12	4	16	29	25	70	0.075557372	0.259699977	0.424442628	0.744897959	Breath_hold	0	1	14	93	87	36	65	69	78	91	15	76	74	84	88	30	63	74	50	85	74	32
AT117	Substance+	25.99726027	12	0	24	36	6	32.7	3.428571429	2	2.4	2.666666667	4	1.666666667	3	3	2	0	18	18	21	57	0.075347485	0.201465757	0.424652515	0.808139535	Guessing	0	0	2	34	73	66	50	14	80	80	31	72	76	2	80	97	77	1	1	72	90	91
AT117	Substance+	25.99726027	12	0	24	36	6	32.7	3.428571429	2	2.4	2.666666667	4	1.666666667	3	3	2	0	18	18	21	57	0.050964706	0.04250302	0.550964706	0.989247312	No_guessing	0	0	2	34	73	66	50	14	80	80	31	72	76	2	80	97	77	1	1	72	90	91
AT117	Substance+	25.99726027	12	0	24	36	6	32.7	3.428571429	2	2.4	2.666666667	4	1.666666667	3	3	2	0	18	18	21	57	0.028092086	0.042423883	0.471907914	0.993975904	Breath_hold	0	0	2	34	73	66	50	14	80	80	31	72	76	2	80	97	77	1	1	72	90	91
AT117	Substance+	25.99726027	12	0	24	36	6	32.7	3.428571429	2	2.4	2.666666667	4	1.666666667	3	3	2	0	18	18	21	57	0.080936154	0.512729306	0.580936154	0.584415584	Tone	0	0	2	34	73	66	50	14	80	80	31	72	76	2	80	97	77	1	1	72	90	91
AT192	Substance+	28.20821918	0	0	2	2	10	23.3	3.142857143	3.666666667	2.8	2	3.75	2	3.75	3.666666667	1	1	12	15	28	55	0.085344099	0.114225985	0.585344099	0.906666667	No_guessing	1	0	10	141	67	36	59	37	76	73	21	70	56	14	64	85	23	8	NA	NA	NA	NA
AT192	Substance+	28.20821918	0	0	2	2	10	23.3	3.142857143	3.666666667	2.8	2	3.75	2	3.75	3.666666667	1	1	12	15	28	55	0.186295227	0.492805373	0.313704773	0.694805195	Tone	1	0	10	141	67	36	59	37	76	73	21	70	56	14	64	85	23	8	NA	NA	NA	NA
AT192	Substance+	28.20821918	0	0	2	2	10	23.3	3.142857143	3.666666667	2.8	2	3.75	2	3.75	3.666666667	1	1	12	15	28	55	0.058482927	0.762099345	0.441517073	0.772727273	Guessing	1	0	10	141	67	36	59	37	76	73	21	70	56	14	64	85	23	8	NA	NA	NA	NA
AT193	Substance+	20.73972603	2	7	8	17	8	20.6	4.285714286	3.333333333	4.6	2.333333333	4	3.333333333	4.25	5	14	1	20	18	30	68	0.084173534	0.332505769	0.584173534	0.671052632	Guessing	1	1	18	50	66	60	31	33	78	69	30	78	85	39	68	69	59	58	34	80	26	62
AT193	Substance+	20.73972603	2	7	8	17	8	20.6	4.285714286	3.333333333	4.6	2.333333333	4	3.333333333	4.25	5	14	1	20	18	30	68	3.92E-05	0.195870101	0.499960776	0.817204301	Breath_hold	1	1	18	50	66	60	31	33	78	69	30	78	85	39	68	69	59	58	34	80	26	62
AT193	Substance+	20.73972603	2	7	8	17	8	20.6	4.285714286	3.333333333	4.6	2.333333333	4	3.333333333	4.25	5	14	1	20	18	30	68	0.167687847	0.499960425	0.667687847	0.675324675	Tone	1	1	18	50	66	60	31	33	78	69	30	78	85	39	68	69	59	58	34	80	26	62
AT193	Substance+	20.73972603	2	7	8	17	8	20.6	4.285714286	3.333333333	4.6	2.333333333	4	3.333333333	4.25	5	14	1	20	18	30	68	0.02349527	0.261029579	0.47650473	0.75	No_guessing	1	1	18	50	66	60	31	33	78	69	30	78	85	39	68	69	59	58	34	80	26	62
AT196	Substance+	23.46027397	8	9	8	25	7	23.7	2.857142857	2.333333333	3.4	2	3.5	3	3	4.333333333	0	0	17	15	26	58	0.056025588	0.499960245	0.443974412	0.558441558	Tone	0	0	0	73	86	1	66	33	78	85	0	60	56	22	86	61	21	9	56	79	7	33
AT196	Substance+	23.46027397	8	9	8	25	7	23.7	2.857142857	2.333333333	3.4	2	3.5	3	3	4.333333333	0	0	17	15	26	58	0.062050756	0.12497171	0.437949244	0.89	No_guessing	0	0	0	73	86	1	66	33	78	85	0	60	56	22	86	61	21	9	56	79	7	33
AT196	Substance+	23.46027397	8	9	8	25	7	23.7	2.857142857	2.333333333	3.4	2	3.5	3	3	4.333333333	0	0	17	15	26	58	0.061122332	0.312362943	0.438877668	0.692307692	Breath_hold	0	0	0	73	86	1	66	33	78	85	0	60	56	22	86	61	21	9	56	79	7	33
AT196	Substance+	23.46027397	8	9	8	25	7	23.7	2.857142857	2.333333333	3.4	2	3.5	3	3	4.333333333	0	0	17	15	26	58	0.015522574	0.369014757	0.515522574	0.635	Guessing	0	0	0	73	86	1	66	33	78	85	0	60	56	22	86	61	21	9	56	79	7	33
AT230	Substance+	27.01917808	5	6	6	17	10	28.8	2.428571429	2.333333333	2.6	2	2.75	3	2.75	2.666666667	1	0	11	16	22	49	0.167864318	0.513879832	0.332135682	0.675324675	Tone	0	0	0	55	68	42	55	62	79	64	38	55	63	40	66	65	30	59	34	66	38	57
AT230	Substance+	27.01917808	5	6	6	17	10	28.8	2.428571429	2.333333333	2.6	2	2.75	3	2.75	2.666666667	1	0	11	16	22	49	0.033999607	0.236258036	0.533999607	0.776315789	Breath_hold	0	0	0	55	68	42	55	62	79	64	38	55	63	40	66	65	30	59	34	66	38	57
AT230	Substance+	27.01917808	5	6	6	17	10	28.8	2.428571429	2.333333333	2.6	2	2.75	3	2.75	2.666666667	1	0	11	16	22	49	0.006687615	0.358689268	0.493312385	0.647435897	Guessing	0	0	0	55	68	42	55	62	79	64	38	55	63	40	66	65	30	59	34	66	38	57
AT230	Substance+	27.01917808	5	6	6	17	10	28.8	2.428571429	2.333333333	2.6	2	2.75	3	2.75	2.666666667	1	0	11	16	22	49	0.045849825	0.2596531	0.545849825	0.75	No_guessing	0	0	0	55	68	42	55	62	79	64	38	55	63	40	66	65	30	59	34	66	38	57
AT232	Substance+	38.06849315	5	3	11	19	9	31.1	1.714285714	1	2.8	1.666666667	1	1	1.75	2.333333333	17	0	18	21	29	68	0.002359529	0.499994128	0.502359529	0.516666667	Guessing	0	1	10	60	50	23	67	50	78	52	9	94	90	59	51	93	46	44	36	58	71	50
AT232	Substance+	38.06849315	5	3	11	19	9	31.1	1.714285714	1	2.8	1.666666667	1	1	1.75	2.333333333	17	0	18	21	29	68	0.068378341	0.499960258	0.568378341	0.571428571	Tone	0	1	10	60	50	23	67	50	78	52	9	94	90	59	51	93	46	44	36	58	71	50
AT232	Substance+	38.06849315	5	3	11	19	9	31.1	1.714285714	1	2.8	1.666666667	1	1	1.75	2.333333333	17	0	18	21	29	68	0.105687822	0.508443304	0.394312178	0.612068966	No_guessing	0	1	10	60	50	23	67	50	78	52	9	94	90	59	51	93	46	44	36	58	71	50
AT232	Substance+	38.06849315	5	3	11	19	9	31.1	1.714285714	1	2.8	1.666666667	1	1	1.75	2.333333333	17	0	18	21	29	68	0.086702872	0.275944783	0.586702872	0.731343284	Breath_hold	0	1	10	60	50	23	67	50	78	52	9	94	90	59	51	93	46	44	36	58	71	50
AT253	Dep+Anx	55.55342466	1	7	2	10	0	35.6	5	2	4.8	3	5	2.666666667	1	5	13	0	8	7	22	37	0.043757559	0.162868804	0.456242441	0.850515464	No_guessing	0	1	15	38	72	31	56	59	77	97	0	71	100	29	84	55	50	50	14	64	64	50
AT253	Dep+Anx	55.55342466	1	7	2	10	0	35.6	5	2	4.8	3	5	2.666666667	1	5	13	0	8	7	22	37	0.056568192	0.116483057	0.556568192	0.906666667	Breath_hold	0	1	15	38	72	31	56	59	77	97	0	71	100	29	84	55	50	50	14	64	64	50
AT253	Dep+Anx	55.55342466	1	7	2	10	0	35.6	5	2	4.8	3	5	2.666666667	1	5	13	0	8	7	22	37	0.140231997	0.218487894	0.359768003	0.779069767	Guessing	0	1	15	38	72	31	56	59	77	97	0	71	100	29	84	55	50	50	14	64	64	50
AT253	Dep+Anx	55.55342466	1	7	2	10	0	35.6	5	2	4.8	3	5	2.666666667	1	5	13	0	8	7	22	37	0.062172496	0.49364804	0.562172496	0.564935065	Tone	0	1	15	38	72	31	56	59	77	97	0	71	100	29	84	55	50	50	14	64	64	50
AT291	Dep+Anx	35.22191781	0	3	6	9	0	22.6	4	2.666666667	3.2	2	3.25	2.333333333	2.75	4.333333333	9	0	13	15	27	55	0.147780722	0.383564304	0.647780722	0.647887324	Guessing	1	0	13	55	62	50	28	5	78	61	7	75	89	0	62	50	50	0	3	62	50	3
AT291	Dep+Anx	35.22191781	0	3	6	9	0	22.6	4	2.666666667	3.2	2	3.25	2.333333333	2.75	4.333333333	9	0	13	15	27	55	0.074681003	0.506321269	0.574681003	0.577922078	Tone	1	0	13	55	62	50	28	5	78	61	7	75	89	0	62	50	50	0	3	62	50	3
AT291	Dep+Anx	35.22191781	0	3	6	9	0	22.6	4	2.666666667	3.2	2	3.25	2.333333333	2.75	4.333333333	9	0	13	15	27	55	3.13E-05	0.042879866	0.499968715	1	No_guessing	1	0	13	55	62	50	28	5	78	61	7	75	89	0	62	50	50	0	3	62	50	3
AT291	Dep+Anx	35.22191781	0	3	6	9	0	22.6	4	2.666666667	3.2	2	3.25	2.333333333	2.75	4.333333333	9	0	13	15	27	55	0.024946551	0.058114154	0.475053449	0.979166667	Breath_hold	1	0	13	55	62	50	28	5	78	61	7	75	89	0	62	50	50	0	3	62	50	3
AT296	Dep+Anx	26.31232877	6	1	10	17	0	24.3	3.714285714	4.333333333	4.6	2.666666667	3.75	2.666666667	4.25	2	9	5	13	22	29	64	0.067700566	0.225877297	0.432299434	0.786764706	Breath_hold	0	0	11	65	56	88	6	5	78	56	0	89	27	23	56	90	6	22	29	58	81	18
AT296	Dep+Anx	26.31232877	6	1	10	17	0	24.3	3.714285714	4.333333333	4.6	2.666666667	3.75	2.666666667	4.25	2	9	5	13	22	29	64	0.07927613	0.49258275	0.42072387	0.583333333	Guessing	0	0	11	65	56	88	6	5	78	56	0	89	27	23	56	90	6	22	29	58	81	18
AT296	Dep+Anx	26.31232877	6	1	10	17	0	24.3	3.714285714	4.333333333	4.6	2.666666667	3.75	2.666666667	4.25	2	9	5	13	22	29	64	0.123923876	0.185847833	0.376076124	0.823076923	No_guessing	0	0	11	65	56	88	6	5	78	56	0	89	27	23	56	90	6	22	29	58	81	18
AT296	Dep+Anx	26.31232877	6	1	10	17	0	24.3	3.714285714	4.333333333	4.6	2.666666667	3.75	2.666666667	4.25	2	9	5	13	22	29	64	0.004679958	0.499994044	0.495320042	0.532467532	Tone	0	0	11	65	56	88	6	5	78	56	0	89	27	23	56	90	6	22	29	58	81	18
AT301	Substance+	23.13972603	4	5	7	16	8	26.5	3.285714286	1.333333333	2	0	3.5	1.666666667	4.75	3.666666667	7	0	17	22	26	65	0.049882199	0.255646775	0.549882199	0.752873563	Breath_hold	1	0	7	15	66	50	0	0	76	64	0	50	71	14	64	28	31	20	43	74	0	50
AT301	Substance+	23.13972603	4	5	7	16	8	26.5	3.285714286	1.333333333	2	0	3.5	1.666666667	4.75	3.666666667	7	0	17	22	26	65	0.06811468	0.120038365	0.56811468	0.901315789	Guessing	1	0	7	15	66	50	0	0	76	64	0	50	71	14	64	28	31	20	43	74	0	50
AT301	Substance+	23.13972603	4	5	7	16	8	26.5	3.285714286	1.333333333	2	0	3.5	1.666666667	4.75	3.666666667	7	0	17	22	26	65	0.02840728	0.120706468	0.47159272	0.904109589	No_guessing	1	0	7	15	66	50	0	0	76	64	0	50	71	14	64	28	31	20	43	74	0	50
AT301	Substance+	23.13972603	4	5	7	16	8	26.5	3.285714286	1.333333333	2	0	3.5	1.666666667	4.75	3.666666667	7	0	17	22	26	65	0.229420234	0.484458646	0.270579766	0.74025974	Tone	1	0	7	15	66	50	0	0	76	64	0	50	71	14	64	28	31	20	43	74	0	50
AT306	Substance+	38.7369863	6	6	6	18	9	27.7	3	3	3	2	3	2.333333333	3	3	15	0	15	21	24	60	0.017881631	0.098380614	0.482118369	0.932835821	No_guessing	1	0	23	98	57	51	50	51	78	56	50	72	50	9	57	50	63	50	14	60	49	10
AT306	Substance+	38.7369863	6	6	6	18	9	27.7	3	3	3	2	3	2.333333333	3	3	15	0	15	21	24	60	0.086927448	0.123086722	0.413072552	0.898550725	Breath_hold	1	0	23	98	57	51	50	51	78	56	50	72	50	9	57	50	63	50	14	60	49	10
AT306	Substance+	38.7369863	6	6	6	18	9	27.7	3	3	3	2	3	2.333333333	3	3	15	0	15	21	24	60	0.149233948	0.506752967	0.350766052	0.655844156	Tone	1	0	23	98	57	51	50	51	78	56	50	72	50	9	57	50	63	50	14	60	49	10
AT306	Substance+	38.7369863	6	6	6	18	9	27.7	3	3	3	2	3	2.333333333	3	3	15	0	15	21	24	60	0.051258609	0.698116423	0.448741391	0.707692308	Guessing	1	0	23	98	57	51	50	51	78	56	50	72	50	9	57	50	63	50	14	60	49	10
AT307	Substance+	33.46849315	0	4	5	9	10	25.1	2.857142857	2.333333333	4.6	2	4.5	2.666666667	4	5	2	0	18	17	33	68	0.124452821	0.493350024	0.375547179	0.62987013	Tone	1	1	2	5	70	17	64	29	77	72	11	90	60	9	66	8	82	1	35	63	4	73
AT307	Substance+	33.46849315	0	4	5	9	10	25.1	2.857142857	2.333333333	4.6	2	4.5	2.666666667	4	5	2	0	18	17	33	68	0.025308542	0.248980689	0.525308542	0.763513514	Breath_hold	1	1	2	5	70	17	64	29	77	72	11	90	60	9	66	8	82	1	35	63	4	73
AT307	Substance+	33.46849315	0	4	5	9	10	25.1	2.857142857	2.333333333	4.6	2	4.5	2.666666667	4	5	2	0	18	17	33	68	0.021461823	0.063422531	0.478538177	0.96875	Guessing	1	1	2	5	70	17	64	29	77	72	11	90	60	9	66	8	82	1	35	63	4	73
AT307	Substance+	33.46849315	0	4	5	9	10	25.1	2.857142857	2.333333333	4.6	2	4.5	2.666666667	4	5	2	0	18	17	33	68	0.019249298	0.077072936	0.519249298	0.953947368	No_guessing	1	1	2	5	70	17	64	29	77	72	11	90	60	9	66	8	82	1	35	63	4	73
AT530	Substance+	22.83561644	14	6	23	43	10	28.2	4	3.333333333	4.2	1	3	1.666666667	4.25	3.333333333	6	0	16	24	25	65	3.21E-05	0.031789497	0.499967887	1	Breath_hold	0	1	2	64	86	91	23	11	78	89	53	65	91	15	87	89	3	9	0	89	98	50
AT530	Substance+	22.83561644	14	6	23	43	10	28.2	4	3.333333333	4.2	1	3	1.666666667	4.25	3.333333333	6	0	16	24	25	65	0.284068542	0.508881947	0.215931458	0.798701299	Tone	0	1	2	64	86	91	23	11	78	89	53	65	91	15	87	89	3	9	0	89	98	50
AT530	Substance+	22.83561644	14	6	23	43	10	28.2	4	3.333333333	4.2	1	3	1.666666667	4.25	3.333333333	6	0	16	24	25	65	0.010869105	0.322519473	0.510869105	0.683168317	Guessing	0	1	2	64	86	91	23	11	78	89	53	65	91	15	87	89	3	9	0	89	98	50
AT530	Substance+	22.83561644	14	6	23	43	10	28.2	4	3.333333333	4.2	1	3	1.666666667	4.25	3.333333333	6	0	16	24	25	65	0.145389266	0.083132517	0.645389266	0.927184466	No_guessing	0	1	2	64	86	91	23	11	78	89	53	65	91	15	87	89	3	9	0	89	98	50
AT547	Dep+Anx	55.60821918	2	4	5	11	0	20.7	2.285714286	0	3.2	2	5	4.333333333	1.5	1.666666667	11	1	16	27	26	69	0.16160561	0.506861256	0.33839439	0.668831169	Tone	0	0	15	82	58	5	50	13	78	59	4	77	52	29	58	66	33	19	44	65	27	47
AT547	Dep+Anx	55.60821918	2	4	5	11	0	20.7	2.285714286	0	3.2	2	5	4.333333333	1.5	1.666666667	11	1	16	27	26	69	0.00733485	0.599353728	0.50733485	0.604477612	Guessing	0	0	15	82	58	5	50	13	78	59	4	77	52	29	58	66	33	19	44	65	27	47
AT547	Dep+Anx	55.60821918	2	4	5	11	0	20.7	2.285714286	0	3.2	2	5	4.333333333	1.5	1.666666667	11	1	16	27	26	69	0.009641685	0.232204838	0.509641685	0.78358209	No_guessing	0	0	15	82	58	5	50	13	78	59	4	77	52	29	58	66	33	19	44	65	27	47
AT547	Dep+Anx	55.60821918	2	4	5	11	0	20.7	2.285714286	0	3.2	2	5	4.333333333	1.5	1.666666667	11	1	16	27	26	69	0.059532719	0.296748969	0.440467281	0.710526316	Breath_hold	0	0	15	82	58	5	50	13	78	59	4	77	52	29	58	66	33	19	44	65	27	47
AT573	Dep	44.43287671	7	10	16	33	0	33.6	1	1	1.6	0.333333333	1.5	3.666666667	2.5	2.333333333	10	1	18	26	26	70	0.088911934	0.287152551	0.411088066	0.714285714	Breath_hold	1	0	17	137	82	78	23	23	78	77	23	74	65	37	80	62	81	57	60	91	72	65
AT573	Dep	44.43287671	7	10	16	33	0	33.6	1	1	1.6	0.333333333	1.5	3.666666667	2.5	2.333333333	10	1	18	26	26	70	0.029481138	0.696668339	0.529481138	0.703125	Guessing	1	0	17	137	82	78	23	23	78	77	23	74	65	37	80	62	81	57	60	91	72	65
AT573	Dep	44.43287671	7	10	16	33	0	33.6	1	1	1.6	0.333333333	1.5	3.666666667	2.5	2.333333333	10	1	18	26	26	70	0.314026034	0.499961414	0.814026034	0.831168831	Tone	1	0	17	137	82	78	23	23	78	77	23	74	65	37	80	62	81	57	60	91	72	65
AT573	Dep	44.43287671	7	10	16	33	0	33.6	1	1	1.6	0.333333333	1.5	3.666666667	2.5	2.333333333	10	1	18	26	26	70	0.084357762	0.208095534	0.584357762	0.798913043	No_guessing	1	0	17	137	82	78	23	23	78	77	23	74	65	37	80	62	81	57	60	91	72	65
AT649	Substance+	33.63835616	2	5	7	14	7	25.3	1.714285714	0	3.4	0.666666667	1.5	4.333333333	2	1.333333333	9	0	17	11	27	55	0.007703468	0.744784276	0.507703468	0.75625	Guessing	0	0	12	121	69	28	58	25	78	71	6	73	78	32	71	63	72	19	55	81	73	38
AT649	Substance+	33.63835616	2	5	7	14	7	25.3	1.714285714	0	3.4	0.666666667	1.5	4.333333333	2	1.333333333	9	0	17	11	27	55	0.271960518	0.508570065	0.228039482	0.785714286	Tone	0	0	12	121	69	28	58	25	78	71	6	73	78	32	71	63	72	19	55	81	73	38
AT649	Substance+	33.63835616	2	5	7	14	7	25.3	1.714285714	0	3.4	0.666666667	1.5	4.333333333	2	1.333333333	9	0	17	11	27	55	0.034326694	0.206049339	0.465673306	0.807228916	No_guessing	0	0	12	121	69	28	58	25	78	71	6	73	78	32	71	63	72	19	55	81	73	38
AT649	Substance+	33.63835616	2	5	7	14	7	25.3	1.714285714	0	3.4	0.666666667	1.5	4.333333333	2	1.333333333	9	0	17	11	27	55	0.018409113	0.305909334	0.481590887	0.701086957	Breath_hold	0	0	12	121	69	28	58	25	78	71	6	73	78	32	71	63	72	19	55	81	73	38
AT774	Substance+	37.20821918	0	0	2	2	8	31.9	3.428571429	2.666666667	4.2	2.333333333	3.5	3.333333333	3.75	2.666666667	1	0	18	17	23	58	0.051007317	0.247214813	0.551007317	0.76	No_guessing	0	1	2	62	88	47	35	28	77	89	48	50	75	46	84	72	44	39	55	88	73	14
AT774	Substance+	37.20821918	0	0	2	2	8	31.9	3.428571429	2.666666667	4.2	2.333333333	3.5	3.333333333	3.75	2.666666667	1	0	18	17	23	58	0.36174064	0.475513148	0.13825936	0.883116883	Tone	0	1	2	62	88	47	35	28	77	89	48	50	75	46	84	72	44	39	55	88	73	14
AT774	Substance+	37.20821918	0	0	2	2	8	31.9	3.428571429	2.666666667	4.2	2.333333333	3.5	3.333333333	3.75	2.666666667	1	0	18	17	23	58	0.030924898	0.241496427	0.530924898	0.766666667	Breath_hold	0	1	2	62	88	47	35	28	77	89	48	50	75	46	84	72	44	39	55	88	73	14
AT774	Substance+	37.20821918	0	0	2	2	8	31.9	3.428571429	2.666666667	4.2	2.333333333	3.5	3.333333333	3.75	2.666666667	1	0	18	17	23	58	0.118418264	0.460136877	0.618418264	0.621359223	Guessing	0	1	2	62	88	47	35	28	77	89	48	50	75	46	84	72	44	39	55	88	73	14
[truncated: 6 more columns]
